# Supplementary material for: Gi/o protein-coupled receptor inhibition of beta-cell electrical excitability and insulin secretion depends on Na+/K+ ATPase activation
Source: Nat Commun. 2022 Oct 29;13:6461. doi: 10.1038/s41467-022-34166-z (PMC9617941; doi:10.1038/s41467-022-34166-z)
Supplement: Supplementary file 4 — Source Data [file 41467_2022_34166_MOESM4_ESM.xlsx]

## Sheet: Fig. 1
Panel 1B
	WT β-cell currents with 20G+1mM Tolb (pA)													WT β-cell currents with 20G+1mM Tolb+200nM SST (pA)
Voltage (mV)	1	2	3	4	5	6	7	8	9	10	11		Voltage (mV)	1	2	3	4	5	6	7	8	9	10	11
-100	-56.0955	-34.9774	-40.895	-27.1704	-27.1956	-40.4474	-20.213	-22.6625	-14.8582	-53.7527	-20.0751		-100	-32.2222	-25.8864	-33.4237	-13.7481	-11.5823	-31.9708	-8.50617	-16.3032	-6.54094	-22.6409	-10.1076
-96.1691	-50.9288	-31.978	-35.8402	-23.7604	-24.6345	-35.4454	-17.852	-21.2924	-13.3479	-49.6283	-19.1347		-96.1691	-27.7717	-22.7439	-28.4467	-10.946	-8.82404	-27.3382	-6.11211	-13.8264	-4.5199	-19.2467	-8.60273
-92.3381	-46.8647	-29.3581	-30.9301	-21.3247	-22.8385	-31.2788	-16.3056	-19.774	-12.0277	-45.7493	-17.5044		-92.3381	-23.3246	-19.7951	-24.417	-8.55679	-6.23762	-23.8749	-3.71015	-11.3398	-2.81546	-16.0108	-6.62855
-88.5072	-42.8858	-27.1094	-27.0016	-19.2839	-21.1967	-28.3838	-14.9506	-18.1926	-10.7849	-43.3683	-16.0507		-88.5072	-19.4796	-17.2969	-20.6361	-6.49806	-3.96058	-20.1215	-1.63267	-9.03158	-1.22629	-12.701	-4.80084
-84.6763	-38.5879	-25.7682	-23.0003	-17.8662	-19.4506	-25.0915	-13.5289	-16.6544	-9.57066	-39.9937	-14.5735		-84.6763	-15.9026	-14.8675	-17.0829	-4.51242	-1.73644	-16.6581	0.345306	-6.6944	0.319109	-9.62489	-3.11529
-80.8454	-35.563	-22.6857	-19.6928	-15.5489	-17.4156	-22.2642	-11.9238	-15.0788	-8.25554	-36.4729	-12.8907		-80.8454	-12.3446	-12.8405	-13.6907	-2.5265	0.554393	-13.5356	2.32256	-4.53442	1.82231	-6.52231	-1.50732
-77.0144	-31.1224	-20.8638	-16.2585	-13.5553	-15.7948	-19.2353	-10.543	-13.6533	-7.11024	-34.0689	-11.5648		-77.0144	-8.90412	-10.5213	-10.7247	-0.584284	2.66545	-11.0565	4.2828	-2.48394	3.40998	-3.61349	0.08207
-73.1835	-29.4566	-18.3675	-13.1704	-12.1519	-13.5092	-17.2546	-9.09233	-12.2416	-5.88027	-30.938	-10.3017		-73.1835	-5.60277	-8.69587	-7.62796	1.23261	4.9408	-8.11696	6.24971	-0.514516	4.84152	-0.692379	1.68116
-69.3526	-27.7708	-16.3071	-10.2114	-10.8162	-11.5823	-15.0111	-7.35417	-10.9741	-4.90372	-28.5489	-8.91765		-69.3526	-1.94664	-6.7512	-4.69716	3.0796	7.03262	-6.1569	8.04024	1.39561	6.28539	2.04555	3.30288
-65.5216	-21.9796	-13.8516	-7.20758	-8.30068	-9.96779	-12.8658	-5.93264	-10.2238	-3.81706	-26.1373	-7.66486		-65.5216	1.12474	-4.968	-1.95926	4.77688	9.24524	-3.76137	9.93616	3.35291	7.71451	4.98665	4.88016
-61.6907	-18.8232	-12.1661	-4.60081	-6.03178	-8.39327	-10.4307	-4.81257	-8.57193	-2.81878	-20.7288	-6.47132		-61.6907	4.67611	-3.32019	0.975228	6.55068	11.4827	-0.537984	11.665	5.2779	9.14198	7.61614	6.41608
-57.8598	-15.49	-11.1333	-1.80449	-4.15384	-6.84979	-8.38319	-3.33418	-7.52042	-1.52483	-17.5882	-5.29388		-57.8598	7.82015	-1.54952	3.54939	8.17586	13.5225	1.02548	13.5491	7.14636	10.5255	10.5225	7.89833
-54.0289	-13.2375	-9.28897	0.781088	-2.62437	-4.49921	-6.656	-2.52205	-5.43421	-0.102625	-13.5256	-4.15686		-54.0289	11.3217	0.255951	6.01929	9.92596	15.7259	4.04921	15.1579	9.01631	11.9126	13.1838	9.47283		Paired Two-Sided Two-Sample T-Test (at -50mV)
-50.1979	-9.91129	-7.38025	3.27899	-2.38168	-3.15876	-5.55186	-1.36455	-3.91097	0.561126	-10.5298	-3.21671		-50.1979	14.5046	1.7124	8.45934	11.7159	17.6176	5.9586	17.1563	10.7997	13.2396	15.9147	10.7412		Untreated vs. SST: P=3.9x10-5
Panel 1C
	(WT β-cell currents with SST) - (WT β-cell currents without SST) (pA)
Voltage (mV)	1	2	3	4	5	6	7	8	9	10	11
-100	23.8733	9.09102	7.47129	13.4223	15.6133	8.47655	11.7068	6.3594	8.31731	31.1118	9.96745
-96.1691	23.1571	9.23412	7.39346	12.8144	15.8105	8.10715	11.7399	7.46605	8.82795	30.3816	10.5319
-92.3381	23.54	9.56302	6.51313	12.7679	16.6009	7.40395	12.5954	8.4343	9.21219	29.7385	10.8759
-88.5072	23.4062	9.81248	6.36546	12.7858	17.2361	8.26235	13.3179	9.16097	9.55861	30.6673	11.2499
-84.6763	22.6853	10.9007	5.91742	13.3538	17.7142	8.43345	13.8742	9.95999	9.88976	30.3688	11.4582
-80.8454	23.2184	9.84522	6.00206	13.0224	17.97	8.72865	14.2464	10.5444	10.0778	29.9506	11.3834
-77.0144	22.2183	10.3425	5.53388	12.971	18.4603	8.17875	14.8258	11.1694	10.5202	30.4554	11.6469
-73.1835	23.8538	9.67162	5.54244	13.3845	18.45	9.13764	15.342	11.7271	10.7218	30.2456	11.9829
-69.3526	25.8242	9.55592	5.51425	13.8958	18.6149	8.8542	15.3944	12.3697	11.1891	30.5944	12.2205
-65.5216	23.1044	8.88362	5.24832	13.0776	19.213	9.10443	15.8688	13.5767	11.5316	31.1239	12.545
-61.6907	23.4993	8.84596	5.57604	12.5825	19.876	9.89277	16.4776	13.8498	11.9608	28.3449	12.8874
-57.8598	23.3101	9.58374	5.35389	12.3297	20.3723	9.40867	16.8833	14.6668	12.0503	28.1107	13.1922
-54.0289	24.5592	9.54492	5.2382	12.5503	20.2251	10.7052	17.68	14.4505	12.0153	26.7095	13.6297		One-Sample T-Test
-50.1979	24.4159	9.09265	5.18035	14.0976	20.7764	11.5105	18.5209	14.7107	12.6785	26.4446	13.9579		SST vs. a hypothetical mean=0.0 at -50mV: P=1.0x10-5
Panel 1D
β-cell	WT β-cell Vm with 20G+1mM Tolb (mV)	WT β-cell Vm with 20G+1mM Tolb+200nM SST (mV)
1	-44.5	-64.8
2	-41.1	-55.5
3	-40.2	-64.1
4	-53	-80
5	-46.2	-84.2
6	-45	-65.6
7	-52.5	-90
8	-41.4	-77
9	-59.2	-91.3
10	-45.9	-79.6
11	-42.1	-75.5
12	-43	-84.2		Paired Two-Sided Two-Sample T-Test
13	-52.2	-87.6		Untreated vs. SST: P=8.2x10-9
Panel 1E
	GIRK2 KO β-cell currents with 20G+1mM Tolb (pA)					GIRK2 KO β-cell currents with 20G+1mM Tolb+200nM SST (pA)
Voltage (mV)	1	2	3	4		Voltage (mV)	1	2	3	4
-100	-29.7791	-44.8113	-27.292	-29.474		-100	-20.7963	-27.7506	-14.3265	-13.8832
-96.1691	-27.0808	-41.5985	-25.2927	-26.2589		-96.1691	-17.1521	-23.0504	-10.9263	-11.1628
-92.3381	-24.9001	-38.1018	-23.3739	-23.8514		-92.3381	-13.9278	-19.3993	-8.31002	-9.03014
-88.5072	-22.9	-34.8238	-21.5136	-21.6615		-88.5072	-11.2297	-15.3215	-6.02725	-7.11273
-84.6763	-20.749	-31.9568	-19.8319	-19.5859		-84.6763	-8.42269	-11.7798	-3.7278	-5.30626
-80.8454	-18.9834	-28.8891	-17.8874	-17.3544		-80.8454	-6.06089	-8.37111	-1.60008	-3.78296
-77.0144	-17.0824	-25.8978	-16.0054	-15.6689		-77.0144	-3.54092	-4.90875	0.541511	-2.01476
-73.1835	-15.3623	-22.7334	-14.0502	-13.7727		-73.1835	-1.19849	-1.59234	2.68713	-0.41301
-69.3526	-13.8104	-19.7268	-12.3314	-12.0971		-69.3526	1.06753	1.68199	4.78045	1.37596
-65.5216	-11.7541	-16.9249	-10.4238	-10.4008		-65.5216	3.24926	5.1189	6.72867	2.92992
-61.6907	-10.1011	-13.6604	-8.57239	-8.41656		-61.6907	5.59102	8.77565	8.68191	4.53317
-57.8598	-8.49131	-10.5022	-6.92384	-6.91963		-57.8598	7.73053	11.9037	10.5325	6.14175
-54.0289	-6.18713	-7.51171	-5.50847	-5.89431		-54.0289	9.74571	15.0015	12.2434	7.74342		Paired Two-Sided Two-Sample T-Test (at -50mV)
-50.1979	-4.56534	-4.85175	-3.5092	-4.05764		-50.1979	11.8265	18.1873	13.8739	9.34906		Untreated vs. SST: P=0.0031
Panel 1F
	(GIRK2 KO β-cell currents with SST) - (GIRK2 KO β-cell currents without SST) (pA)
Voltage (mV)	1	2	3	4
-100	8.98285	17.0607	12.9656	15.5908
-96.1691	9.9287	18.5481	14.3664	15.0961
-92.3381	10.9723	18.7024	15.0639	14.8213
-88.5072	11.6703	19.5023	15.4863	14.5488
-84.6763	12.3263	20.177	16.1042	14.2796
-80.8454	12.9225	20.518	16.2873	13.5714
-77.0144	13.5415	20.9891	16.547	13.6541
-73.1835	14.1638	21.1411	16.7373	13.3597
-69.3526	14.8779	21.4088	17.1118	13.4731
-65.5216	15.0034	22.0438	17.1524	13.3307
-61.6907	15.6921	22.436	17.2543	12.9497
-57.8598	16.2218	22.4059	17.4563	13.0614
-54.0289	15.9328	22.5132	17.7519	13.6377		One-Sample T-Test
-50.1979	16.3919	23.039	17.383	13.4067		SST vs. a hypothetical mean=0.0 at -50mV: P=0.0032
Panel 1G
β-cell	GIRK2 KO β-cell Vm with 20G+1mM Tolb (mV)	GIRK2 KO β-cell Vm with 20G+1mM Tolb+200nM SST (mV)
1	-44.6	-75.5
2	-49.6	-75.1
3	-56	-71.9		Paired Two-Sided Two-Sample T-Test
4	-51.3	-71.7		Untreated vs. SST: P=1.0x10-4
Panel 1K
	SST-induced islet Ca2+ oscillations
Islet Prep	WT	GIRK2 KO
1	1	1
2	0.71	0.9375
3	1	0.92
4	1
5	1			Unpaired Two-Sided Two-Sample T-Test
6	0.97			Untreated vs. SST: P=0.937
Panel 1L
	Islet Ca2+ plateau fraction
Islet Prep	GIRK2 KO islets with 20G+1mM Tolb	GIRK2 KO islets with 20G+1mM Tolb+200nM SST
1	0.894	0.604
2	1	0.68292		Unpaired Two-Sided Two-Sample T-Test
3	0.997	0.625		Untreated vs. SST: P=0.0015
Panel 1N
	WT β-cell currents with 20G+1mM Tolb (pA)										WT β-cell currents with 20G+1mM Tolb+200nM TPQ (pA)										WT β-cell currents with 20G+1mM Tolb+200nM TPQ+200nM SST (pA)
Voltage (mV)	1	2	3	4	5	6	7	8		Voltage (mV)	1	2	3	4	5	6	7	8		Voltage (mV)	1	2	3	4	5	6	7	8
-100	-50.618	-37.1865	-25.7717	-22.0036	-9.82087	-7.96602	-18.9954	-13.6272		-100	-53.1165	-36.1429	-27.2513	-25.9166	-19.6953	-11.0743	-23.0196	-16.4043		-100	-48.063	-27.8631	-19.754	-16.7739	-5.50683	-6.83866	-13.4615	-11.355
-96.1691	-47.664	-32.4151	-23.534	-19.4894	-9.0119	-7.50432	-17.7842	-12.9522		-96.1691	-50.3231	-31.2235	-24.7202	-23.9892	-17.639	-10.1606	-20.8233	-15.5023		-96.1691	-43.764	-22.3123	-17.1791	-14.5062	-3.05755	-5.43388	-10.5107	-10.0814
-92.3381	-45.1527	-27.8945	-21.185	-18.0883	-8.40986	-6.47142	-16.5498	-11.9003		-92.3381	-46.5295	-26.7912	-23.0013	-22.5684	-16.2127	-8.94144	-18.6385	-13.7991		-92.3381	-40.7008	-17.2621	-15.2108	-12.4268	-1.06293	-4.06527	-7.54284	-7.92082
-88.5072	-42.4536	-24.63	-19.4879	-16.8408	-7.70745	-5.44026	-15.3287	-11.0015		-88.5072	-44.0092	-22.7487	-21.2247	-20.7738	-14.3764	-7.91235	-16.6926	-12.7767		-88.5072	-37.7095	-12.6529	-13.3728	-10.5332	1.20687	-2.87912	-4.79096	-6.06272
-84.6763	-39.6218	-21.8989	-17.758	-15.5859	-7.05159	-4.76621	-14.1698	-10.1018		-84.6763	-40.5036	-19.2268	-19.574	-19.3844	-12.6118	-7.05417	-14.8694	-11.6913		-84.6763	-34.5258	-8.97915	-11.6234	-8.55823	3.25566	-1.7142	-2.34544	-4.41084
-80.8454	-36.5564	-19.0832	-16.4237	-14.657	-5.77809	-4.40022	-13.0681	-9.24254		-80.8454	-38.2597	-16.4504	-17.9432	-17.5851	-11.0931	-6.64843	-13.2149	-10.8245		-80.8454	-31.4884	-5.71219	-9.69724	-6.78604	5.21518	-0.521942	-0.0986037	-2.86762
-77.0144	-33.8483	-16.6685	-14.5418	-13.1239	-5.07304	-3.71931	-12.549	-8.46609		-77.0144	-35.9612	-13.7511	-16.3034	-16.1979	-9.5319	-5.22215	-11.7149	-10.0302		-77.0144	-28.655	-2.87584	-7.957	-4.7834	7.15425	0.624525	2.02854	-1.49286
-73.1835	-31.161	-14.3613	-13.3324	-11.7936	-4.55858	-3.23062	-10.8882	-7.56196		-73.1835	-33.1392	-11.3654	-14.7179	-14.5564	-7.97555	-4.56759	-9.87557	-9.55687		-73.1835	-25.7078	-0.325283	-6.15274	-3.20591	9.04719	1.79536	3.99521	-0.0611188
-69.3526	-30.0893	-11.8225	-11.5693	-11.5297	-3.84095	-2.65071	-7.98312	-6.97697		-69.3526	-29.6691	-8.94325	-13.3089	-12.772	-6.24782	-3.61196	-8.53314	-7.84806		-69.3526	-22.6577	2.17927	-4.28742	-1.65855	10.7548	2.95514	6.01397	1.13056
-65.5216	-25.2161	-9.33076	-8.97288	-8.18478	-3.23366	-2.20268	-6.54718	-6.7785		-65.5216	-27.4673	-6.81221	-11.047	-10.8873	-5.00526	-2.97556	-6.65552	-6.66113		-65.5216	-19.4894	4.56983	-2.41429	0.379674	12.9969	4.13094	7.91378	2.34547
-61.6907	-22.4624	-7.29814	-7.49686	-6.63732	-2.6462	-1.68996	-5.28031	-5.24292		-61.6907	-24.9075	-4.20136	-9.22935	-9.20257	-3.1341	-2.55445	-5.34826	-5.86031		-61.6907	-16.3776	6.99821	-0.820051	1.90499	14.741	5.23155	9.76579	3.59762		One-way ANOVA with Šidák’s Post-Hoc Multiple Comparisons Tests (at -50mV)
-57.8598	-19.6991	-5.48475	-6.09923	-5.47344	-2.17151	-0.943504	-4.17333	-4.36008		-57.8598	-20.6164	-1.91411	-7.47482	-7.95101	-1.30721	-1.58569	-3.67347	-4.90011		-57.8598	-13.4592	9.234	0.963039	3.54478	16.6714	6.32552	11.5449	4.81262		Untreated vs. TPQ: P=0.836
-54.0289	-17.2042	-3.57166	-4.80555	-4.36501	-1.55068	-0.251925	-3.30039	-2.96805		-54.0289	-16.6158	0.219593	-6.15352	-6.81583	0.525751	-0.188901	-2.18662	-4.06137		-54.0289	-10.341	11.3674	2.79988	5.1037	18.4385	7.52921	13.3677	5.98151		Untreated vs. TPQ+SST: P=0.00078
-50.1979	-14.4575	-1.34049	-3.65707	-3.70613	-0.561227	0.365449	-2.32671	-2.28672		-50.1979	-14.2822	2.62915	-4.66692	-5.40437	1.79121	1.15065	-0.861095	-3.85052		-50.1979	-7.42538	13.5565	4.29514	6.61168	20.1291	8.55656	15.1171	7.13281		TPQ vs. TPQ+SST: P=0.00026
Panel 1O
	(WT β-cell currents with TPQ) - (WT β-cell currents without TPQ) (pA)										(WT β-cell currents with TPQ+SST) - (WT β-cell currents without TPQ+SST) (pA)
Voltage (mV)	1	2	3	4	5	6	7	8		Voltage (mV)	1	2	3	4	5	6	7	8
-100	-2.49845	1.0435	-1.47965	-3.913	-9.87443	-3.10833	-4.0241	-2.7771		-100	2.55505	9.3233	6.01765	5.2297	4.31404	1.12736	5.5339	2.2722
-96.1691	-2.6591	1.19155	-1.18625	-4.49975	-8.62714	-2.65625	-3.03915	-2.55		-96.1691	3.9	10.1028	6.35485	4.9832	5.95436	2.07044	7.2734	2.87085
-92.3381	-1.3768	1.1033	-1.8163	-4.4801	-7.80289	-2.47002	-2.08865	-1.8988		-92.3381	4.4519	10.6324	5.9742	5.66155	7.34693	2.40615	9.007	3.97953
-88.5072	-1.5556	1.88125	-1.7368	-3.933	-6.66895	-2.47209	-1.3639	-1.77515		-88.5072	4.7441	11.9771	6.11505	6.30765	8.91432	2.56114	10.5377	4.93883
-84.6763	-0.8818	2.67205	-1.81595	-3.79845	-5.56016	-2.28796	-0.69955	-1.58945		-84.6763	5.096	12.9197	6.1347	7.02767	10.3073	3.05201	11.8244	5.69101
-80.8454	-1.7033	2.63285	-1.51955	-2.9282	-5.31501	-2.24821	-0.1468	-1.58197		-80.8454	5.068	13.3711	6.72641	7.87091	10.9933	3.87828	12.9695	6.37491
-77.0144	-2.11295	2.91745	-1.7616	-3.07405	-4.45886	-1.50284	0.8341	-1.56408		-77.0144	5.19325	13.7927	6.5848	8.34045	12.2273	4.34384	14.5775	6.97323
-73.1835	-1.9782	2.9959	-1.3855	-2.76285	-3.41697	-1.33697	1.01263	-1.99491		-73.1835	5.4532	14.036	7.17966	8.58769	13.6058	5.02599	14.8834	7.50084
-69.3526	0.4202	2.8793	-1.7396	-1.2423	-2.40687	-0.96125	-0.55002	-0.87109		-69.3526	7.4316	14.0018	7.28188	9.87115	14.5957	5.60584	13.9971	8.10753
-65.5216	-2.2512	2.51856	-2.07412	-2.70252	-1.7716	-0.772885	-0.108345	0.117365		-65.5216	5.7267	13.9006	6.5586	8.56446	16.2305	6.33361	14.461	9.12397
-61.6907	-2.44515	3.09678	-1.73249	-2.56525	-0.48791	-0.86449	-0.067955	-0.61738		-61.6907	6.08475	14.2964	6.67681	8.54231	17.3872	6.92152	15.0461	8.84054
-57.8598	-0.91725	3.57063	-1.37559	-2.47757	0.8643	-0.642186	0.499855	-0.540035		-57.8598	6.23995	14.7187	7.06226	9.01822	18.8429	7.26902	15.7182	9.1727
-54.0289	0.5884	3.79125	-1.34797	-2.45083	2.07643	0.0630242	1.11377	-1.09332		-54.0289	6.8632	14.9391	7.60543	9.4687	19.9891	7.78114	16.668	8.94956		Paired Two-Sided Two-Sample T-Test (at -50mV)
-50.1979	0.1753	3.96963	-1.00985	-1.69823	2.35244	0.785206	1.46561	-1.5638		-50.1979	7.03212	14.897	7.95221	10.3178	20.6904	8.19111	17.4439	9.41953		TPQ+SST-induced current vs TPQ-induced current: P=8.62x10-5
Panel 1P
β-cell	WT β-cell Vm with 20G+1mM Tolb	WT β-cell Vm with 20G+1mM Tolb+200nM TPQ	WT β-cell Vm with 20G+1mM Tolb+200nM TPQ+200nM SST
1	-35.2	-32.4	-42.7
2	-50.2	-55.4	-75
3	-39.2	-40.7	-59.4
4	-38.8	-44.1	-71.2
5	-54.1	-56.9	-93.1		One-way ANOVA with Šidák’s Post-Hoc Multiple Comparisons Tests
6	-59.6	-60.8	-85.1		Untreated vs. TPQ: P=0.388
7	-48.3	-52.1	-86.2		Untreated vs. TPQ+SST: P=0.00042
8	-49.8	-47.2	-78.7		TPQ vs. TPQ+SST: P=0.00025
Panel 1R
	SST-induced islet Ca2+ oscillations
Islet Prep	20G+1mM Tolb+200nM SST	20G+1mM Tolb+200nM SST+200nM TPQ
1	1	0.89
2	0.71	1
3	1	0.58		Unpaired Two-Sided Two-Sample T-Test
4	1	0.6		SST vs. SST+TPQ: P=0.257
Panel 1S
	Islet Ca2+ plateau fraction
Islet Prep	20G+1mM Tolb	20G+1mM Tolb+200nM SST	20G+1mM Tolb+200nM SST+200nM TPQ
1	0.948173	0.543572	0.63386		One-way ANOVA with Šidák’s Post-Hoc Multiple Comparisons Tests
2	1	0.559486	0.60587		Untreated vs. SST: P=0.000013
3	0.938309	0.563525	0.7756		Untreated vs. SST+TPQ: P=0.00035
4	1	0.59	0.79		SST vs. SST+TPQ: P=0.028

## Sheet: Fig. 2
Panel C
	SST-induced islet Ca2+ oscillations
Islet Prep	200nM SST	200nM SST+150µM Oua	200nM SST+0 [K+]+150µM Oua
1	1	0	0
2	1	0.09	0
3	1	0	0
4	0.92		0.08		One-way ANOVA with Šidák’s Post-Hoc Multiple Comparisons Tests
5	1				SST vs. SST+Oua: P=2.4x10-12
6	0.99				SST vs SST+0 [K+]+Oua: P=1.5x10-12.
7	0.92				SST+Oua vs. SST+0 [K+]+Oua: P=0.986
Panel D
	Islet Ca2+ plateau fraction
Islet Prep	20G+1mM Tolb	20G+200nM SST	20G+1mM Tolb+200nM SST
1	1	0.212	0.461028
2	1	0.457	0.593
3	0.986	0.351	0.32
4	0.998	0.215	0.397
5	1	0.048
6	0.984	0.074
7	0.979				One-way ANOVA with Šidák’s Post-Hoc Multiple Comparisons Tests
8	0.984				20G+Tolb vs. 20G+SST: P=9.1x10-11
9	0.975				20G+Tolb vs. 20G+Tolb+SST: P=1.1x10-7
10	1				20G+SST vs. 20G+Tolb+SST: P=0.010
Panel E
	Islet Ca2+ AUC
Islet Prep	20G+200nM SST+0 [K+]+150µM Oua	20G+200nM SST+0 [K+]+150µM Oua+125µM DZ
1	1.11538	0.13885
2	1.37933	0.285719
3	0.778957	0.138048		Unpaired Two-Sided Two-Sample T-Test
4	0.726327	0.1361		SST+0 [K+]+Oua vs. SST+0 [K+]+Oua+DZ: P=0.0019
Panel 2G
	Cross-correlation between islet [Ca2+]i and [cAMP]i					One-Sample T-Test
	Biological Replicates (correlation coefficient)					Correlation coefficient vs. Hypothetical mean=0.0: P=0.0097 at lag time=0msec
Lag time (msec)	1	2	3	4
-500	0.075988	0.152093	0.076635	0.37406
-450	0.11195	0.176402	0.075918	0.379018
-400	0.131044	0.191724	0.066822	0.367684
-350	0.129873	0.194564	0.052232	0.339277
-300	0.111727	0.181562	0.031162	0.292972
-250	0.065652	0.148841	0.00187	0.232395
-200	-0.01146	0.092998	-0.04083	0.154417
-150	-0.1138	0.019582	-0.09581	0.062397
-100	-0.24185	-0.07627	-0.16835	-0.04578
-50	-0.40642	-0.18032	-0.25808	-0.16426
0	-0.55905	-0.28529	-0.36184	-0.29438
50	-0.56092	-0.37492	-0.43881	-0.40744
100	-0.4712	-0.41903	-0.48104	-0.48542
150	-0.32432	-0.41447	-0.48286	-0.52114
200	-0.1673	-0.36339	-0.45161	-0.51864
250	-0.02356	-0.27518	-0.39263	-0.48558
300	0.07655	-0.1687	-0.31953	-0.42473
350	0.135631	-0.05069	-0.24018	-0.34978
400	0.164384	0.065517	-0.16006	-0.26745
450	0.165861	0.162008	-0.08536	-0.18096
500	0.148916	0.248063	-0.01775	-0.09405
Panel H
	WT β-cell currents at -80mV with 20G+1mM Tolb													WT β-cell currents at -80mV with 20G+1mM Tolb+200nM SST													WT β-cell current at -80mV with 20G+1mM Tolb+200nM SST+0 [K+]
Time (seconds)	1	2	3	4	5	6	7	8	9	10	11		Time (seconds)	1	2	3	4	5	6	7	8	9	10	11		Time (seconds)	1	2	3	4	5	6	7	8	9	10	11
0	-35.3394	-24.292	-10.8643	-17.2729	-4.82178	-22.644	-3.17383	-23.3154	-23.7427	-16.9067	-11.4746		0	-5.85937	-0.549316	-6.71387	-0.793457	-2.31934	-3.41797	2.38037	-8.11767	-13.4277	0.793457	-0.366211		0	-23.8037	-14.7705	-9.33838	-21.3623	-12.3901	-13.3057	-5.85937	-11.9629	-26.4893	-23.5596	-25.0854
1	-30.3345	-23.2544	-9.52148	-17.6392	-5.27954	-21.2402	-5.37109	-22.0947	-23.3154	-17.1509	-15.2588		1	-5.79834	-0.732422	-7.69043	-0.366211	-1.95312	-3.23486	2.19727	-8.97217	-13.1836	1.83105	-0.549316		1	-28.4424	-13.0005	-9.64355	-20.4468	-11.4136	-14.2212	-5.92041	-12.3291	-25.8179	-17.8223	-24.9023
2	-34.3628	-26.8555	-10.7422	-15.625	-9.52148	-36.0718	-4.63867	-19.4702	-21.4233	-16.7847	-12.6343		2	-4.45557	-1.0376	-6.04248	-0.366211	-2.74658	-4.27246	2.44141	-8.66699	-12.5732	0.549316	-0.488281		2	-22.8882	-12.4512	-7.93457	-23.5596	-16.1743	-12.5122	-4.27246	-13.4277	-25.0854	-17.2119	-22.8882
3	-28.3813	-28.6865	-10.0098	-13.855	-4.97436	-24.7192	-4.69971	-20.3247	-30.1514	-14.5264	-11.2915		3	-5.67627	-1.31226	-6.10352	-1.0376	-3.72314	-3.54004	2.31934	-8.36182	-11.6577	1.58691	-0.793457		3	-22.0947	-16.0522	-10.437	-30.9448	-13.6108	-13.916	-4.94385	-12.7563	-24.6582	-24.7803	-27.0996
4	-38.0249	-23.3765	-10.3149	-19.4702	-5.49316	-28.0762	-6.95801	-22.1558	-23.8037	-16.8457	-11.8408		4	-5.24902	-1.52588	-6.46973	-0.244141	-1.95312	-2.50244	2.80762	-7.75146	-13.4277	1.58691	-0.915527		4	-24.0478	-14.5264	-9.52148	-24.231	-12.3901	-14.6484	-4.08935	-12.085	-26.4282	-16.7236	-26.3672
5	-41.0767	-24.4141	-10.6812	-14.2212	-5.92041	-22.4609	-3.90625	-22.2778	-26.4893	-18.4326	-11.1084		5	-6.40869	-1.77002	-7.01904	-0.976562	-2.19727	-4.15039	2.19727	-7.8125	-12.8174	1.34277	-1.77002		5	-21.3623	-12.6343	-8.66699	-23.8647	-12.207	-12.9395	-4.08935	-14.1602	-26.3062	-15.0757	-25.1465
6	-31.8603	-24.292	-9.94873	-16.4185	-4.54712	-23.9868	-3.72314	-21.6675	-22.7661	-18.0664	-13.3057		6	-6.22559	-1.12915	-6.83594	-2.31934	-1.46484	-2.2583	1.95312	-7.93457	-11.4136	1.70898	-1.52588		6	-24.5361	-14.8315	-8.78906	-33.4473	-10.6812	-14.0381	-3.72314	-11.8408	-26.1841	-16.6626	-25.4517
7	-28.2593	-23.4375	-11.9629	-14.7095	-5.61523	-29.1748	-5.7373	-20.3857	-32.0435	-17.1509	-17.1509		7	-5.06592	-1.40381	-7.26318	-0.793457	-1.40381	-2.74658	2.38037	-8.30078	-13.0005	0.915527	-0.183105		7	-19.165	-13.2446	-9.39941	-25.2686	-10.0098	-12.8174	-7.8125	-11.2915	-26.001	-16.1743	-28.2593
8	-27.1606	-26.001	-9.58252	-15.0757	-5.40161	-22.0947	-4.02832	-20.3857	-22.8271	-15.9912	-13.1226		8	-6.46973	-1.49536	-6.40869	-1.09863	-2.2583	-4.88281	2.56348	-7.08008	-11.7187	1.28174	-0.244141		8	-24.5972	-14.7095	-9.46045	-22.9492	-12.5732	-12.3291	-6.46973	-11.3525	-24.4141	-15.4419	-26.062
9	-27.771	-29.2969	-10.3149	-16.1743	-5.76782	-23.9868	-3.35693	-18.3105	-23.0713	-16.6016	-11.4136		9	-5.67627	-1.70898	-5.7373	-1.83105	-2.13623	-2.86865	2.50244	-8.23975	-11.4746	1.34277	-0.549316		9	-27.6489	-13.6719	-8.66699	-30.2734	-14.5264	-16.0522	-7.38525	-10.9863	-24.7192	-16.2353	-23.3154
10	-28.8086	-24.4751	-9.94873	-14.7095	-9.00268	-23.5596	-3.84521	-18.9209	-23.6816	-16.9678	-11.5356		10	-6.04248	-1.2207	-6.89697	-0.732422	-2.86865	-3.479	2.38037	-7.20215	-11.6577	0.976562	-0.366211		10	-22.3999	-12.2681	-9.21631	-27.1606	-14.9536	-12.7563	-3.78418	-11.7798	-25.3296	-15.4419	-27.1606
11	-29.1138	-23.0103	-10.376	-18.9209	-4.76074	-23.5596	-3.78418	-17.0898	-22.583	-14.8926	-11.4746		11	-6.10352	-1.28174	-5.85937	-1.83105	-2.92969	-4.08935	2.56348	-7.50732	-11.5967	1.95312	-0.244141		11	-29.7852	-15.9302	-9.64355	-26.4893	-10.6201	-14.3433	-4.94385	-9.88769	-25.6348	-24.7803	-22.8271
12	-30.3955	-23.8037	-11.4136	-15.0757	-6.40869	-31.0669	-5.12695	-17.7612	-23.9258	-16.6016	-14.8926		12	-5.06592	-0.88501	-6.28662	0.549316	-2.50244	-4.02832	2.68555	-8.11767	-10.9863	0.976562	0.12207		12	-24.231	-12.6953	-9.09424	-23.6816	-10.6201	-16.2964	-7.26318	-10.7422	-25.7568	-15.9912	-23.7427
13	-44.1284	-25.3296	-10.0708	-20.4468	-5.43213	-35.7056	-4.57764	-17.7002	-31.5552	-18.1274	-13.3057		13	-5.98144	-1.31226	-5.31006	-0.671387	-2.92969	-3.60107	2.31934	-8.05664	-10.9253	2.2583	-0.793457		13	-25.1465	-16.4185	-7.62939	-24.6582	-9.76562	-14.7705	-5.24902	-10.437	-25.9399	-15.0757	-23.1323
14	-28.9917	-27.2217	-11.9019	-23.4985	-5.43213	-33.1421	-4.5166	-18.9819	-23.4985	-17.1509	-11.9019		14	-5.31006	-1.00708	-4.69971	-0.183105	-1.83105	-3.17383	1.70898	-8.05664	-10.5591	1.52588	-0.976562		14	-27.832	-13.6108	-9.82666	-23.3765	-12.8784	-12.9395	-4.69971	-11.9019	-25.3906	-28.9917	-26.2451
15	-27.5269	-35.7666	-10.9863	-14.6484	-7.23267	-22.7051	-5.00488	-17.8833	-26.8555	-18.3105	-11.7187		15	-5.7373	-1.09863	-6.34766	-0.793457	-5.37109	-2.2583	3.23486	-9.21631	-10.9253	0.549316	0.915527		15	-20.0806	-15.3809	-8.36182	-21.5454	-11.9629	-13.6108	-4.63867	-10.3149	-32.3486	-16.6626	-23.6816
16	-27.3437	-25.9399	-9.33838	-18.1885	-5.06592	-22.7051	-4.02832	-17.2119	-23.3765	-15.3809	-10.8032		16	-5.79834	-1.00708	-4.63867	-0.671387	-4.15039	-2.80762	2.31934	-7.69043	-10.6812	2.31934	-0.549316		16	-21.3623	-12.8784	-8.05664	-24.6582	-11.2305	-15.8691	-4.08935	-10.1929	-26.3062	-14.7095	-28.7476
17	-29.1138	-23.7427	-9.82666	-14.9536	-6.53076	-23.0103	-4.45557	-17.8223	-33.5083	-17.395	-13.916		17	-5.61523	-1.2207	-5.00488	-0.793457	-2.56348	-3.35693	2.44141	-6.89697	-11.7798	1.64795	-0.671387		17	-20.813	-15.1978	-9.58252	-21.5454	-12.5732	-13.916	-4.76074	-9.82666	-25.5737	-19.4092	-21.4233
18	-32.8979	-24.1089	-9.94873	-21.8506	-5.12695	-29.602	-4.76074	-19.5312	-22.9492	-17.8833	-14.7705		18	-4.82178	-1.25122	-5.7373	-1.70898	-2.19727	-2.50244	2.13623	-8.8501	-11.6577	2.0752	-0.0610352		18	-20.752	-13.977	-10.0708	-22.2778	-13.7329	-14.7095	-4.15039	-10.6812	-32.4097	-16.4795	-24.5972
19	-28.1982	-24.9023	-11.4746	-14.8315	-5.09644	-24.4751	-4.76074	-19.2261	-23.9258	-16.6016	-12.207		19	-5.31006	-1.46484	-4.94385	-0.976562	-2.2583	-4.69971	2.62451	-7.38525	-11.1694	2.01416	-0.366211		19	-21.9727	-14.2822	-8.91113	-22.522	-12.2681	-13.6108	-4.21143	-9.64355	-25.0244	-13.7939	-26.3672
20	-28.6865	-25.0854	-10.1318	-19.7754	-6.56128	-21.3013	-4.08935	-18.1274	-23.0103	-17.1509	-12.8174		20	-5.67627	-1.34277	-5.67627	-0.244141	-3.05176	-3.11279	2.80762	-7.38525	-10.3149	1.95312	0.12207		20	-21.7285	-12.8174	-9.15527	-23.4375	-11.1084	-12.207	-4.88281	-8.36182	-25.3906	-17.0288	-23.6816
21	-28.8696	-24.231	-9.15527	-18.6768	-4.45557	-23.2544	-4.39453	-17.8223	-22.644	-16.7236	-12.2681		21	-5.67627	-1.09863	-5.43213	-0.427246	-2.44141	-1.40381	3.05176	-7.44629	-10.5591	2.38037	-0.244141		21	-25.7568	-17.5171	-10.2539	-22.644	-11.8408	-11.8408	-3.66211	-11.4746	-23.2544	-16.9678	-25.9399
22	-35.5835	-22.7051	-11.8408	-13.1836	-5.52368	-21.9727	-5.79834	-18.6157	-22.3389	-16.5405	-15.3809		22	-5.92041	-1.52588	-4.08935	-0.427246	-2.80762	-2.38037	2.01416	-7.56836	-10.0098	2.92969	-0.0610352		22	-22.2168	-12.5732	-8.8501	-34.3018	-10.6201	-14.5264	-6.71387	-9.39941	-24.4751	-15.8081	-24.4141
23	-28.0762	-23.9868	-9.21631	-15.3809	-5.06592	-22.7051	-5.31006	-18.7988	-29.2358	-17.0288	-12.5122		23	-5.31006	-1.06812	-5.85937	-0.915527	-2.31934	-3.23486	1.77002	-8.36182	-9.88769	2.38037	-0.366211		23	-23.6816	-14.6484	-12.9395	-24.9023	-13.0615	-17.1509	-5.79834	-8.72803	-23.8037	-15.564	-26.4282
24	-43.6401	-24.4141	-9.64355	-14.8926	-5.31006	-23.3154	-4.15039	-17.395	-23.3154	-16.2353	-11.7798		24	-4.94385	-1.2207	-4.5166	-1.64795	-2.86865	-2.31934	2.01416	-7.69043	-11.9019	1.52588	0.0610352		24	-21.8506	-12.8784	-8.60596	-24.4751	-14.0991	-14.2822	-4.63867	-9.94873	-29.6631	-20.874	-24.292
25	-30.5786	-25.0244	-9.58252	-19.9585	-5.46265	-29.8462	-4.82178	-18.6768	-23.8037	-16.8457	-11.6577		25	-6.46973	-1.52588	-6.53076	-1.0376	-2.38037	-2.50244	2.86865	-8.54492	-10.6812	1.28174	-0.12207		25	-22.1558	-13.1836	-9.21631	-24.5972	-12.146	-12.5122	-6.95801	-9.46045	-25.2075	-15.0146	-22.8271
26	-29.0527	-26.062	-10.0708	-14.4653	-5.24902	-21.9727	-4.63867	-19.2871	-23.1934	-16.4795	-18.0664		26	-5.98144	-1.67847	-5.06592	-1.64795	-1.83105	-3.05176	3.2959	-8.66699	-9.64355	1.46484	-1.15967		26	-20.9961	-14.0381	-9.39941	-35.7666	-10.8032	-15.3198	-4.02832	-10.498	-24.231	-14.9536	-29.7852
27	-29.4189	-26.4893	-9.21631	-14.2212	-5.67627	-20.813	-4.02832	-17.7002	-24.4751	-16.8457	-16.7847		27	-5.92041	-1.49536	-6.53076	-0.366211	-2.19727	-3.11279	2.13623	-8.42285	-10.7422	2.19727	-0.488281		27	-22.2778	-13.7939	-8.23975	-23.6816	-12.146	-12.9395	-6.40869	-9.88769	-27.4658	-36.438	-25.8789
28	-29.1748	-23.9868	-10.0098	-14.2822	-6.83594	-21.7895	-3.72314	-21.7895	-27.0996	-15.8081	-17.1509		28	-5.06592	-1.49536	-6.28662	-0.488281	-2.31934	-3.78418	2.62451	-6.89697	-11.8408	2.44141	-1.0376		28	-23.5596	-13.3057	-9.21631	-24.5361	-14.4653	-15.8081	-4.02832	-9.70459	-32.8369	-16.8457	-23.7427
29	-32.6538	-39.1235	-7.87353	-14.8926	-5.12695	-21.2402	-5.5542	-17.9443	-23.9258	-18.0054	-11.5967		29	-4.94385	-1.15967	-6.65283	-0.427246	-1.46484	-2.56348	2.31934	-8.17871	-11.1694	2.19727	0.305176		29	-23.0713	-13.6719	-8.54492	-27.832	-12.7563	-13.0005	-3.96728	-9.88769	-30.2124	-14.3433	-33.7524
30	-27.4658	-29.7241	-9.15527	-14.6484	-5.15747	-21.6675	-4.69971	-19.104	-26.3672	-15.0146	-12.6343		30	-4.94385	-1.37329	-5.61523	-0.671387	-3.23486	-3.35693	3.11279	-7.08008	-10.1929	1.46484	-0.610352		30	-26.9165	-16.9678	-10.1318	-21.4233	-9.39941	-12.7563	-4.27246	-10.8643	-32.0435	-15.8691	-22.3999
31	-43.2129	-24.4751	-7.75146	-15.1978	-5.95093	-22.8271	-4.94385	-19.7754	-22.0947	-17.8223	-13.1226		31	-5.67627	-1.37329	-4.82178	0	-3.2959	-2.44141	3.78418	-7.9956	-10.437	2.0752	-0.732422		31	-25.4517	-13.4888	-9.46045	-22.1558	-11.4136	-12.5122	-6.10352	-10.7422	-31.189	-17.395	-22.2778
32	-28.7476	-24.231	-8.54492	-14.3433	-5.09644	-22.2168	-3.66211	-19.2871	-21.5454	-15.8691	-17.0898		32	-3.96728	-1.06812	-6.22559	-0.366211	-2.2583	-2.0752	2.01416	-8.36182	-10.498	1.95312	-0.976562		32	-26.8555	-16.3574	-10.0708	-25.5127	-11.6577	-17.4561	-4.82178	-10.8643	-25.8179	-15.625	-25.3906
33	-27.4048	-23.8037	-11.0474	-16.4795	-5.06592	-21.7285	-3.54004	-18.9209	-22.8882	-16.5405	-17.7612		33	-4.76074	-0.946045	-7.56836	-2.50244	-3.54004	-3.78418	1.40381	-8.78906	-11.4136	1.83105	-0.366211		33	-22.9492	-13.3057	-8.97217	-22.0337	-10.376	-15.1978	-3.78418	-11.0474	-25.0244	-14.8315	-25.3906
34	-31.9824	-23.7427	-9.39941	-13.7939	-5.58472	-23.6816	-5.06592	-18.1274	-21.8506	-17.0898	-11.8408		34	-4.45557	-1.34277	-5.85937	-1.09863	-3.66211	-1.58691	2.62451	-8.11767	-11.8408	2.01416	0.12207		34	-24.1699	-13.916	-10.376	-23.1323	-12.207	-14.1602	-4.08935	-11.4136	-26.1841	-26.9775	-22.522
35	-36.6211	-23.7427	-9.09424	-26.3062	-5.21851	-25.4517	-7.93457	-19.7754	-23.1934	-20.813	-11.6577		35	-6.16455	-0.976562	-6.22559	-0.976562	-1.2207	-2.99072	2.99072	-8.48389	-12.085	0.793457	-0.183105		35	-21.1182	-18.0664	-10.1929	-28.8086	-10.437	-16.0522	-4.39453	-9.0332	-26.3062	-16.2964	-26.6724
36	-27.0386	-35.5225	-11.4136	-14.4043	-8.30078	-20.9961	-3.60107	-18.4937	-24.9023	-16.7236	-10.7422		36	-5.37109	-1.15967	-6.83594	-1.28174	-2.62451	-3.23486	2.13623	-8.8501	-11.0474	1.89209	-0.305176		36	-23.1934	-13.5498	-10.9863	-20.874	-11.4746	-13.7329	-4.5166	-11.0474	-31.189	-14.8926	-23.2544
37	-31.311	-28.7476	-7.87353	-14.8926	-5.0354	-21.3013	-5.37109	-18.2495	-22.8882	-17.334	-20.3247		37	-5.37109	-1.49536	-4.02832	-0.366211	-2.92969	-1.40381	2.01416	-8.91113	-10.1318	1.28174	-0.427246		37	-33.02	-14.4653	-9.33838	-23.2544	-12.0239	-13.4277	-5.06592	-8.60596	-32.4097	-30.8838	-28.6255
38	-28.0151	-24.5361	-8.48389	-13.916	-5.49316	-24.4751	-4.94385	-18.9209	-23.8037	-18.3105	-11.2305		38	-4.57764	-0.305176	-6.7749	0.488281	-2.68555	-3.479	2.38037	-8.05664	-11.2915	1.09863	0.0610352		38	-23.0103	-17.395	-9.64355	-41.2598	-14.0991	-14.0381	-4.3335	-11.2305	-26.4893	-15.625	-24.5972
39	-29.602	-23.0103	-9.39941	-14.7095	-7.44629	-22.3389	-5.06592	-17.1509	-23.7427	-17.2119	-11.1694		39	-5.85937	-1.2207	-6.53076	-1.09863	-2.99072	-2.68555	1.95312	-8.05664	-10.8032	2.44141	-0.244141		39	-23.8647	-14.2822	-9.39941	-24.9634	-11.0474	-15.9912	-5.12695	-9.70459	-27.771	-13.6108	-23.8647
40	-28.3203	-23.0103	-8.17871	-14.5874	-5.40161	-21.7895	-5.67627	-19.5312	-23.8037	-25.6348	-15.5029		40	-4.88281	-0.88501	-6.40869	-0.671387	-2.62451	-3.90625	3.2959	-9.88769	-10.8032	2.13623	0.244141		40	-23.8037	-15.1978	-9.82666	-23.2544	-13.4888	-12.9395	-4.39453	-9.15527	-25.8179	-27.0386	-24.9634
41	-26.3672	-30.6396	-9.82666	-14.3433	-8.17871	-23.8037	-3.96728	-19.7754	-29.2358	-15.564	-13.0615		41	-4.57764	-1.25122	-4.94385	-0.12207	-2.80762	-2.62451	3.41797	-7.75146	-10.2539	2.01416	-1.40381		41	-24.1089	-13.6108	-9.46045	-26.123	-11.1084	-14.5874	-4.02832	-9.39941	-25.3906	-18.3105	-23.1323
42	-25.5737	-24.8413	-9.15527	-15.0757	-5.79834	-21.5454	-6.65283	-19.2261	-23.8647	-15.9302	-17.4561		42	-4.3335	-1.12915	-5.79834	-0.793457	-1.95312	-3.60107	2.80762	-8.54492	-9.76562	2.0752	-0.12207		42	-22.7051	-12.9395	-9.52148	-23.3765	-11.3525	-14.1602	-6.46973	-9.70459	-26.2451	-14.2822	-22.3389
43	-28.8696	-24.6582	-8.48389	-17.4561	-5.92041	-31.0669	-4.15039	-18.0054	-23.7427	-16.6016	-12.146		43	-4.21143	-0.946045	-4.82178	-1.58691	-1.0376	-2.74658	2.31934	-7.93457	-9.33838	1.95312	-0.488281		43	-23.4375	-12.0239	-8.60596	-23.3765	-13.3057	-17.0288	-3.60107	-9.33838	-27.771	-18.3105	-33.2031
44	-36.7432	-24.6582	-8.78906	-13.7939	-5.5542	-20.5078	-4.63867	-17.9443	-23.6206	-15.1367	-11.4746		44	-5.31006	-0.701904	-5.00488	-1.40381	-1.15967	-2.31934	1.89209	-9.27734	-9.64355	2.01416	0.244141		44	-22.8271	-15.3809	-9.15527	-36.0107	-10.376	-12.9395	-4.57764	-11.7187	-26.1841	-17.1509	-28.8086
45	-27.6489	-25.6958	-8.78906	-26.5503	-5.21851	-23.5596	-5.06592	-17.7612	-26.9165	-20.3857	-15.8691		45	-5.79834	-1.28174	-4.94385	-1.89209	-2.50244	-2.92969	2.86865	-7.20215	-10.6812	2.38037	-0.488281		45	-22.7051	-17.7612	-10.0708	-22.583	-16.7236	-14.3433	-5.92041	-10.1929	-24.9634	-15.8081	-32.1045
46	-38.3301	-23.9258	-9.88769	-13.916	-5.0354	-20.752	-5.06592	-17.9443	-23.8647	-17.8223	-12.8784		46	-5.24902	-1.5564	-3.96728	-0.854492	-1.52588	-3.05176	2.13623	-7.93457	-9.82666	1.77002	-0.976562		46	-26.062	-12.6343	-9.09424	-23.6816	-10.376	-13.3057	-4.27246	-11.4746	-26.123	-15.0757	-32.0435
47	-29.6631	-23.8037	-11.2305	-21.5454	-5.0354	-22.0947	-4.69971	-18.7988	-23.8037	-18.2495	-11.5967		47	-6.22559	-0.793457	-5.43213	-1.52588	-3.2959	-4.5166	2.31934	-7.56836	-10.5591	1.64795	-0.610352		47	-29.2969	-13.0615	-10.0098	-36.438	-10.498	-14.4653	-3.54004	-9.09424	-26.9775	-15.9912	-25.2686
48	-36.8042	-36.6211	-9.82666	-12.8784	-9.58252	-21.3013	-4.21143	-19.104	-30.3345	-16.6626	-15.1367		48	-6.22559	-1.43433	-4.57764	-2.2583	-2.92969	-2.56348	2.2583	-8.60596	-11.1694	2.0752	-0.183105		48	-25.8789	-12.8174	-8.54492	-21.4233	-10.1929	-14.5264	-5.24902	-10.1318	-25.6958	-15.1367	-27.6489
49	-26.9775	-23.8037	-10.376	-15.1978	-4.54712	-21.7285	-4.82178	-19.3481	-22.8882	-17.5171	-13.977		49	-5.49316	-0.976562	-4.39453	-0.854492	-4.27246	-3.35693	1.89209	-6.83594	-11.7798	1.34277	0.305176		49	-22.583	-17.395	-10.1318	-23.7427	-12.7563	-16.6626	-3.35693	-7.62939	-27.4658	-14.7095	-21.9727
50	-27.2217	-22.2778	-10.0708	-14.4043	-5.5542	-28.8696	-6.89697	-18.1274	-21.4233	-16.4795	-12.3901		50	-5.31006	-1.43433	-4.76074	0.244141	-1.46484	-2.68555	2.31934	-7.87353	-10.0708	1.40381	0.305176		50	-25.2075	-12.8784	-11.1084	-27.1606	-10.7422	-14.0991	-3.66211	-9.0332	-25.8179	-20.813	-31.5552
51	-29.0527	-26.6724	-10.0098	-13.3667	-5.70679	-20.9351	-3.96728	-19.043	-22.583	-17.2119	-12.5122		51	-5.37109	-0.823975	-4.82178	-0.366211	-1.52588	-2.99072	3.11279	-7.75146	-10.3149	2.99072	-0.610352		51	-23.3154	-12.7563	-9.39941	-21.7285	-12.8784	-17.1509	-4.3335	-9.27734	-26.062	-15.4419	-24.231
52	-26.9165	-24.4141	-11.0474	-15.9912	-5.27954	-20.6299	-4.27246	-19.165	-22.8882	-15.564	-13.916		52	-4.27246	-1.31226	-4.27246	-0.671387	-1.83105	-2.62451	3.11279	-8.72803	-10.6812	1.34277	-0.0610352		52	-31.8603	-13.1226	-9.39941	-22.0337	-10.6812	-14.1602	-3.90625	-9.88769	-26.1841	-15.2588	-26.123
53	-34.79	-24.5972	-9.94873	-14.6484	-5.34058	-24.4141	-4.94385	-18.1274	-22.3389	-16.3574	-13.916		53	-3.66211	-1.5564	-6.10352	-0.427246	-1.64795	-3.54004	2.56348	-8.36182	-9.52148	2.13623	0.183105		53	-20.6299	-12.7563	-10.3149	-36.8042	-12.3901	-18.7988	-4.57764	-8.97217	-26.062	-22.7661	-40.5884
54	-27.1606	-23.0103	-10.9863	-14.5874	-5.49316	-20.6909	-4.5166	-18.2495	-22.1558	-17.9443	-12.3901		54	-3.479	-2.13623	-5.06592	-1.77002	-2.80762	-3.23486	2.68555	-8.17871	-10.5591	2.2583	0.732422		54	-22.3389	-16.8457	-9.64355	-21.3013	-11.4746	-13.6108	-5.85937	-9.76562	-27.71	-17.2729	-26.3062
55	-28.4424	-37.2314	-10.0708	-14.4653	-5.43213	-20.874	-4.57764	-24.7192	-23.0713	-16.4795	-12.5732		55	-5.06592	-1.0376	-5.92041	-1.89209	-4.02832	-2.80762	4.02832	-11.3525	-10.6201	1.89209	-0.366211		55	-23.1323	-13.977	-10.6812	-24.4751	-12.3901	-16.9067	-3.78418	-10.8643	-34.2407	-14.8926	-22.9492
56	-28.8696	-24.231	-10.3149	-15.686	-6.28662	-22.4609	-5.98144	-18.8599	-21.3623	-20.4468	-13.0005		56	-5.31006	-1.15967	-5.49316	-1.83105	-1.40381	-2.92969	3.05176	-10.1929	-9.82666	1.64795	-0.549316		56	-22.3999	-14.2822	-8.8501	-34.9731	-10.6812	-14.3433	-4.82178	-9.76562	-28.1982	-15.0146	-27.5269
57	-26.7944	-22.522	-11.2305	-13.6719	-5.12695	-24.9023	-3.66211	-18.4326	-31.3721	-17.2119	-16.1743		57	-5.98144	-1.12915	-6.40869	-0.305176	-3.54004	-3.54004	3.54004	-8.91113	-9.21631	1.70898	0.488281		57	-24.1699	-13.4277	-9.76562	-22.522	-11.9019	-16.4795	-3.11279	-9.70459	-27.1606	-24.0478	-27.0386
58	-27.771	-24.231	-8.66699	-14.7095	-4.97436	-20.874	-4.15039	-18.8599	-30.0293	-19.7754	-12.2681		58	-4.15039	-0.793457	-6.89697	-1.34277	-1.64795	-2.68555	3.54004	-7.32422	-10.0098	1.64795	-0.305176		58	-27.5269	-16.8457	-8.66699	-22.583	-10.2539	-12.5732	-4.21143	-10.0098	-33.2031	-15.8691	-23.6206
59	-30.8838	-25.8789	-9.52148	-15.2588	-6.10352	-20.2026	-4.94385	-17.5781	-32.1655	-16.9678	-12.146		59	-4.88281	-1.12915	-6.71387	-2.19727	-1.40381	-4.02832	2.80762	-9.0332	-8.91113	1.89209	-0.915527		59	-23.1323	-16.7236	-9.76562	-24.7192	-11.3525	-20.4468	-7.08008	-11.1694	-29.541	-15.9912	-24.5361
60	-30.4565	-23.0103	-9.82666	-27.1606	-6.56128	-21.4844	-3.66211	-19.4702	-24.1699	-18.0664	-13.6108		60	-5.43213	-0.946045	-6.16455	-0.671387	-2.44141	-1.89209	2.99072	-8.8501	-10.8032	2.01416	-0.427246		60	-23.0713	-13.977	-9.52148	-22.583	-11.2915	-14.0991	-7.75146	-10.6201	-27.1606	-32.8979	-33.5083
61	-26.9775	-22.1558	-9.82666	-14.4043	-5.95093	-22.0947	-4.82178	-18.0664	-21.7285	-18.0664	-18.3716		61	-4.94385	-1.58691	-6.46973	-0.976562	-2.62451	-1.77002	2.56348	-8.8501	-10.5591	2.74658	-0.183105		61	-21.6064	-13.6719	-8.78906	-21.1182	-11.9019	-13.1836	-6.28662	-8.8501	-26.3062	-16.1133	-35.2173
62	-31.311	-27.8931	-10.1318	-13.7329	-5.79834	-22.7661	-4.45557	-17.5781	-21.9727	-16.2353	-13.0005		62	-6.10352	-1.00708	-7.01904	-1.95312	-4.63867	-0.915527	2.80762	-7.08008	-8.72803	1.34277	-0.427246		62	-23.4375	-13.1226	-9.76562	-23.4375	-9.94873	-14.2212	-4.15039	-9.58252	-26.9775	-14.0381	-25.3296
63	-26.1841	-24.353	-11.6577	-13.977	-7.20215	-21.3623	-3.90625	-18.9209	-22.7661	-17.395	-12.2681		63	-5.85937	-1.43433	-6.40869	-1.64795	-2.13623	-3.78418	3.60107	-8.66699	-9.39941	2.50244	-0.610352		63	-22.3999	-15.9302	-10.9863	-29.7852	-12.6343	-15.0146	-4.21143	-10.6201	-28.2593	-27.4658	-23.0103
64	-37.7197	-23.9868	-10.3149	-15.2588	-6.40869	-18.7988	-5.06592	-16.0522	-22.522	-15.3809	-17.2119		64	-5.85937	-0.793457	-6.04248	-1.2207	-2.31934	-2.2583	3.17383	-8.66699	-9.70459	2.01416	-0.854492		64	-22.7661	-13.6719	-9.39941	-22.8271	-11.4136	-14.3433	-5.00488	-11.6577	-27.71	-15.686	-25.7568
65	-34.5459	-22.8882	-9.27734	-16.2353	-8.63647	-19.2261	-6.22559	-16.7236	-21.9116	-16.2353	-12.146		65	-5.79834	-0.976562	-6.34766	0.0610352	-3.479	-2.68555	2.92969	-7.08008	-10.2539	1.64795	-0.610352		65	-22.3389	-12.8784	-9.21631	-23.0103	-13.4888	-15.7471	-5.12695	-9.82666	-27.6489	-12.3901	-24.1089
66	-39.4897	-31.7383	-9.21631	-16.6016	-6.46973	-21.4844	-6.7749	-19.104	-23.3154	-17.6392	-12.5732		66	-5.67627	-1.52588	-5.79834	-2.2583	-1.34277	-1.58691	3.17383	-7.44629	-9.33838	2.13623	-0.183105		66	-21.5454	-14.4653	-10.8032	-23.6206	-9.76562	-14.4043	-5.12695	-9.21631	-28.6255	-16.9067	-28.0762
67	-29.4189	-22.644	-9.94873	-27.832	-5.76782	-22.4609	-3.2959	-18.7378	-23.9258	-17.4561	-12.5122		67	-3.90625	-0.671387	-5.85937	-0.366211	-2.68555	-1.46484	3.17383	-8.78906	-9.33838	2.2583	-0.0610352		67	-20.3857	-14.1602	-9.76562	-39.917	-12.3291	-14.2212	-7.44629	-13.2446	-27.0996	-17.1509	-23.7427
68	-32.4707	-23.8037	-9.46045	-17.0288	-6.01196	-29.1138	-4.15039	-18.9209	-29.7241	-17.7612	-12.5732		68	-5.12695	-1.37329	-5.43213	-0.976562	-3.11279	-2.31934	1.89209	-8.78906	-9.64355	2.44141	-0.488281		68	-21.4844	-14.3433	-10.376	-22.9492	-12.8784	-15.564	-7.32422	-10.1929	-27.8931	-15.0757	-24.353
69	-27.0386	-22.9492	-10.498	-15.5029	-5.76782	-21.2402	-4.69971	-18.7988	-29.9072	-17.0898	-18.5547		69	-4.15039	-1.77002	-5.61523	-0.976562	-2.56348	-2.19727	2.19727	-6.89697	-9.46045	1.89209	-0.427246		69	-22.644	-13.4888	-10.0708	-21.6064	-9.88769	-15.5029	-4.15039	-11.5356	-27.832	-14.6484	-24.5361
70	-27.832	-36.5601	-9.0332	-17.334	-5.61523	-21.6675	-3.479	-18.1274	-27.3437	-16.9678	-12.6343		70	-5.7373	-1.37329	-6.34766	-0.305176	-2.19727	-2.13623	3.479	-8.8501	-11.2915	2.13623	0.366211		70	-22.7661	-14.3433	-8.05664	-24.4751	-11.5356	-15.2588	-3.78418	-11.5967	-27.3437	-24.5361	-24.1089
71	-28.3813	-24.0478	-8.8501	-15.564	-5.43213	-21.1792	-4.88281	-19.7754	-21.3623	-17.5171	-13.4277		71	-5.7373	-1.49536	-5.98144	-0.427246	-1.77002	-2.56348	2.68555	-6.89697	-9.58252	1.52588	1.77002		71	-26.2451	-12.8174	-10.0098	-40.9546	-9.76562	-13.855	-4.15039	-13.6719	-27.5269	-15.8081	-23.6206
72	-26.4282	-25.6958	-11.4746	-15.5029	-5.00488	-25.7568	-4.94385	-18.3105	-21.3623	-15.564	-12.0239		72	-5.12695	-1.52588	-5.24902	-0.183105	-3.23486	-2.80762	3.05176	-8.48389	-9.64355	2.01416	-0.793457		72	-22.9492	-13.1836	-10.6201	-23.7427	-11.5967	-13.855	-4.39453	-8.91113	-29.602	-15.8081	-23.4985
73	-29.2969	-23.7427	-8.91113	-16.4185	-4.42505	-23.3765	-4.94385	-20.2637	-21.5454	-16.6626	-12.146		73	-3.60107	-1.19019	-6.10352	-0.183105	-4.02832	-1.52588	3.2959	-7.20215	-10.1318	1.95312	0.183105		73	-22.1558	-14.1602	-10.2539	-21.9116	-10.1929	-17.2119	-8.23975	-9.88769	-28.1982	-22.3999	-26.1841
74	-26.7944	-24.9023	-8.97217	-20.9961	-5.21851	-19.7144	-4.57764	-17.0288	-22.7051	-29.7852	-15.686		74	-5.85937	-0.854492	-5.37109	-0.183105	-3.54004	-3.2959	3.05176	-7.8125	-9.58252	0.793457	-0.12207		74	-24.4141	-13.977	-9.0332	-22.583	-10.5591	-13.2446	-5.67627	-11.3525	-27.9541	-17.5781	-33.3862
75	-31.0059	-25.0244	-9.64355	-21.3013	-5.43213	-22.2168	-5.18799	-18.4937	-21.3623	-18.0664	-17.6392		75	-5.06592	-1.58691	-5.98144	-0.305176	-3.479	-2.99072	3.17383	-7.20215	-11.2915	1.95312	0.12207		75	-20.5688	-13.1226	-8.91113	-26.001	-12.2681	-13.1226	-5.12695	-14.0381	-31.6772	-15.8691	-22.522
76	-27.5269	-22.8882	-10.0708	-15.5029	-5.7373	-28.4424	-5.24902	-15.5029	-23.6816	-18.1274	-12.3901		76	-4.63867	-0.88501	-5.98144	-0.12207	-2.13623	-1.58691	2.74658	-8.54492	-10.2539	2.56348	-1.52588		76	-32.2266	-13.4888	-9.52148	-30.6396	-10.0098	-13.4277	-5.24902	-11.7187	-25.9399	-17.334	-24.0478
77	-27.4048	-30.2734	-8.54492	-14.0381	-5.82886	-20.813	-4.76074	-19.9585	-26.7334	-15.2588	-18.6768		77	-4.45557	-0.671387	-6.65283	-0.549316	-1.77002	-2.80762	2.31934	-8.42285	-9.70459	1.64795	0.12207		77	-24.231	-13.3667	-10.2539	-22.3999	-10.7422	-15.3198	-6.89697	-11.7798	-35.4004	-18.2495	-27.0386
78	-25.2075	-22.0337	-9.09424	-13.855	-9.76562	-20.813	-6.5918	-18.7988	-22.0337	-18.3716	-13.0005		78	-4.27246	-1.31226	-4.5166	-1.2207	-2.50244	-2.99072	1.77002	-8.48389	-9.82666	2.2583	-1.58691		78	-22.583	-17.2119	-11.4136	-22.9492	-11.1694	-12.5732	-5.98144	-11.4136	-31.8603	-16.0522	-26.1841
79	-27.1606	-32.2266	-11.5967	-14.9536	-5.18799	-21.7895	-6.95801	-17.2119	-22.8271	-16.9067	-12.5732		79	-5.61523	-0.946045	-5.18799	-0.610352	-2.74658	-2.38037	2.86865	-8.66699	-10.8643	1.58691	0		79	-23.5596	-12.6343	-9.21631	-23.3765	-10.1929	-12.6343	-7.44629	-10.0098	-26.6724	-16.1743	-25.0854
80	-28.0762	-25.9399	-9.82666	-13.3057	-5.64575	-29.0527	-4.82178	-21.4844	-25.6958	-17.0288	-12.6343		80	-5.00488	-1.0376	-5.49316	-0.671387	-2.2583	-2.62451	2.13623	-8.17871	-9.39941	1.40381	0.244141		80	-22.522	-16.2353	-9.64355	-22.4609	-11.2915	-16.3574	-5.79834	-12.6953	-24.9634	-22.8882	-29.0527
81	-25.9399	-23.9258	-8.42285	-14.0991	-5.34058	-21.7285	-6.10352	-18.6157	-22.2168	-23.5596	-12.5122		81	-5.31006	-1.31226	-6.40869	-0.183105	-1.15967	-2.62451	2.62451	-7.50732	-10.8032	2.13623	-0.427246		81	-22.1558	-14.7705	-9.70459	-29.1138	-10.0098	-13.4277	-4.15039	-13.916	-29.1748	-29.2358	-36.1328
82	-25.7568	-23.5596	-11.2305	-14.1602	-6.65283	-20.6909	-4.45557	-20.0806	-23.0713	-16.6626	-21.1792		82	-5.5542	-1.0376	-5.18799	-0.305176	-2.31934	-2.38037	1.83105	-6.89697	-10.0708	1.34277	0.366211		82	-22.8271	-12.8784	-8.66699	-23.9868	-11.1084	-12.6953	-4.27246	-11.8408	-25.8789	-14.3433	-22.3999
83	-26.001	-36.6211	-9.21631	-15.625	-5.76782	-20.6299	-5.92041	-19.165	-22.3999	-17.6392	-13.1226		83	-6.22559	-1.0376	-5.06592	-0.366211	-1.70898	-1.15967	3.17383	-9.46045	-9.88769	2.80762	0.732422		83	-24.1699	-13.0615	-10.0098	-22.2168	-14.0381	-15.0757	-3.84521	-11.4746	-26.5503	-17.395	-28.4424
84	-38.0249	-23.1323	-8.05664	-15.0146	-5.34058	-21.6675	-5.31006	-22.2168	-32.3486	-15.9912	-13.1836		84	-5.85937	-0.88501	-4.57764	-0.305176	-1.52588	-2.0752	2.56348	-8.8501	-10.9863	1.09863	-0.671387		84	-25.4517	-13.7939	-9.70459	-20.752	-9.88769	-14.0991	-4.45557	-12.146	-25.7568	-14.7095	-30.4565
85	-27.5879	-23.3765	-8.97217	-14.2212	-5.31006	-23.9868	-5.12695	-18.3716	-25.5127	-28.1372	-19.104		85	-4.21143	-1.49536	-4.69971	-0.610352	-1.52588	-0.976562	2.56348	-8.05664	-9.76562	3.11279	-0.793457		85	-24.5972	-13.916	-13.0615	-22.522	-10.8032	-12.3291	-2.86865	-12.5732	-26.6724	-24.1089	-32.5317
86	-28.3813	-22.7051	-8.54492	-13.977	-5.7373	-33.02	-4.45557	-18.3716	-22.9492	-17.0288	-12.6343		86	-5.92041	-1.61743	-4.82178	-0.793457	-1.89209	-2.2583	3.05176	-9.82666	-11.2305	1.95312	0.183105		86	-23.9868	-14.7705	-8.72803	-23.8037	-12.085	-13.7939	-5.12695	-10.6201	-24.8413	-16.2353	-26.7334
87	-27.3437	-23.3765	-8.36182	-16.5405	-5.5542	-23.6206	-4.82178	-19.2261	-31.4331	-17.334	-13.6719		87	-4.21143	-1.31226	-5.06592	-1.0376	-1.2207	-4.02832	3.54004	-8.11767	-9.39941	1.77002	-0.793457		87	-32.2876	-16.7236	-9.21631	-24.5972	-8.72803	-20.4468	-3.11279	-13.855	-25.6958	-14.5874	-25.4517
88	-26.3062	-26.3672	-9.39941	-15.4419	-5.31006	-20.0195	-5.00488	-18.1885	-23.9258	-18.4937	-12.9395		88	-4.76074	-1.49536	-3.11279	-0.793457	-2.0752	-1.70898	2.86865	-8.30078	-9.27734	0.793457	-0.549316		88	-29.48	-17.7612	-10.3149	-25.2686	-12.0239	-17.2729	-4.63867	-14.3433	-26.8555	-29.602	-25.8179
89	-27.771	-23.3765	-8.42285	-13.3667	-5.5542	-19.8975	-5.12695	-20.6909	-21.9727	-16.2964	-12.9395		89	-5.00488	-0.701904	-5.43213	-1.28174	-0.305176	-1.40381	2.50244	-9.33838	-9.64355	1.95312	0		89	-22.7051	-13.1836	-9.21631	-30.3955	-8.48389	-12.3901	-3.60107	-11.2305	-27.9541	-16.9067	-36.0107
90	-29.541	-24.4751	-8.23975	-15.1367	-5.46265	-20.5688	-5.92041	-18.3716	-22.1558	-20.4468	-21.3623		90	-5.5542	-0.854492	-4.63867	-0.976562	-0.793457	-1.83105	2.68555	-8.60596	-10.9253	1.77002	-0.915527		90	-22.2778	-13.6719	-10.3149	-25.6348	-10.3149	-14.5874	-3.41797	-13.1836	-27.8931	-13.977	-26.7944
Panel I
β-cell	WT β-cell currents with 20G+1mM Tolb (pA)	WT β-cell currents with 20G+1mM Tolb+200nM SST (pA)	WT β-cell currents with 20G+1mM Tolb+200nM SST+0 [K+] (pA)
1	-30.1697	-5.2551	-23.7653
2	-25.7936	-1.2143	-14.2742
3	-9.56454	-5.71255	-9.54807
4	-16.2594	-0.91722	-24.9791
5	-5.92186	-2.36917	-11.739
6	-23.0144	-2.82084	-14.3792
7	-4.85637	2.53425	-4.72277
8	-19.0431	-8.22865	-10.6923		One-way ANOVA with Šidák’s Post-Hoc Multiple Comparisons Tests
9	-24.601	-10.656	-27.4621		Untreated vs. SST: P=0.00027
10	-17.6044	1.89393	-18.0342		Untreated vs. SST+0 [K+]: P=0.998
11	-13.4968	-0.14151	-26.4285		SST vs. SST+0 [K+]: P=0.00049

## Sheet: Fig. 3
Panel B
	Cross-correlation between islet [Ca2+]i and [Na+]i with 20G+1mM Tolb+SST					One-Sample T-Test
	Biological Replicates (correlation coefficient)					Correlation coefficient vs. Hypothetical mean=0.0: P=0.0035 at lag time=0msec
Lag time (msec)	1	2	3	4
-500	-0.14784	0.074922	0.047739	0.187381
-450	-0.15091	0.07922	-0.03736	0.162873
-400	-0.13715	0.065036	-0.11771	0.089755
-350	-0.08824	0.073184	-0.1915	0.000134
-300	-0.03379	0.100159	-0.18781	-0.08717
-250	0.031002	0.139148	-0.12746	-0.14529
-200	0.107429	0.214151	-0.0026	-0.1028
-150	0.172848	0.320183	0.192695	0.014177
-100	0.258075	0.469255	0.381321	0.261352
-50	0.34677	0.64242	0.568894	0.604952
0	0.465956	0.75339	0.631141	0.838512
50	0.268785	0.53054	0.391386	0.575987
100	0.123517	0.275774	0.111261	0.218757
150	-0.01889	0.057242	-0.15962	-0.04571
200	-0.11021	-0.09287	-0.34588	-0.1622
250	-0.16815	-0.18526	-0.45101	-0.17342
300	-0.20821	-0.23763	-0.48324	-0.11189
350	-0.20642	-0.25675	-0.40199	-0.02176
400	-0.19086	-0.2576	-0.29283	0.065008
450	-0.16808	-0.24289	-0.16235	0.140944
500	-0.10725	-0.24622	-0.05884	0.161667
Panel D
	Cross-correlation between islet [Ca2+]i and [Na+]i with 9G				One-Sample T-Test
	Biological Replicates (correlation coefficient)				Correlation coefficient vs. Hypothetical mean=0.0: P=0.031 at lag time=0msec
Lag time (msec)	1	2	3
-500	-0.31134	-0.13002	-0.09852
-450	-0.40529	-0.17341	-0.06376
-400	-0.44285	-0.16922	-0.03234
-350	-0.40488	-0.16015	0.000133
-300	-0.28818	-0.17478	0.045902
-250	-0.10834	-0.18339	0.103671
-200	0.123746	-0.13769	0.20171
-150	0.36464	-0.03284	0.376185
-100	0.605248	0.137383	0.573635
-50	0.795074	0.361544	0.752037
0	0.900177	0.481394	0.861453
50	0.648941	0.136975	0.652959
100	0.334246	-0.1884	0.37038
150	0.029306	-0.38027	0.102377
200	-0.20886	-0.38167	-0.09726
250	-0.38853	-0.28481	-0.17017
300	-0.47482	-0.18834	-0.1675
350	-0.48664	-0.0737	-0.14409
400	-0.41647	-0.01907	-0.13046
450	-0.29647	-0.01638	-0.11179
500	-0.15565	-0.00306	-0.09912
Panel F
	WT β-cell currents with 20G+1mM Tolb (pA)													WT β-cell currents with 20G+1mM Tolb+5µM FSK (pA)													WT β-cell currents with 20G+1mM Tolb+5µM FSK+200nM SST (pA)
	1	2	3	4	5	6	7	8	9	10	11			1	2	3	4	5	6	7	8	9	10	11			1	2	3	4	5	6	7	8	9	10	11
-100	-25.8595	-16.6966	-29.352	-40.8514	-9.14147	-18.5595	-19.1597	-18.0905	-14.3916	-10.0259	-23.7846		-100	-25.4397	-27.1749	-43.2459	-38.2591	-16.7928	-23.602	-22.0867	-30.2595	-17.6611	-24.5629	-38.7768		-100	-29.1944	-21.4686	-44.7622	-63.1701	-14.6875	-13.6797	-20.0068	-30.3188	-16.6723	-32.7617	-36.9185
-96.1691	-22.6991	-15.1431	-27.8363	-37.5354	-8.24723	-16.939	-17.5436	-16.6669	-13.2015	-9.55768	-23.1659		-96.1691	-22.223	-24.2109	-39.919	-35.6174	-15.0311	-20.4017	-19.9837	-27.0944	-15.9641	-23.3867	-36.8336		-96.1691	-26.1129	-19.379	-40.7028	-58.6125	-12.3059	-11.4066	-17.6547	-27.5627	-14.6515	-30.6601	-34.2282
-92.3381	-19.8962	-14.0194	-27.1916	-34.9775	-7.57993	-15.6563	-16.0639	-15.5185	-11.8435	-8.59784	-21.727		-92.3381	-19.5428	-22.5035	-36.621	-33.1192	-14.0932	-18.1829	-18.0055	-24.6672	-14.3181	-21.6703	-34.2588		-92.3381	-23.5316	-17.3134	-37.4486	-55.7204	-10.516	-9.69889	-15.8498	-25.5437	-13.0059	-28.0249	-30.7347
-88.5072	-17.3734	-14.4533	-24.6885	-32.4957	-6.78648	-14.3326	-14.6078	-14.4343	-10.3945	-7.84923	-19.6168		-88.5072	-17.1717	-20.2647	-34.0202	-30.2865	-12.9186	-16.0256	-16.394	-22.7178	-12.8933	-19.8257	-31.715		-88.5072	-20.9982	-15.2471	-34.3449	-52.9271	-9.09661	-8.32662	-14.0771	-23.3869	-11.5112	-25.5619	-27.8135
-84.6763	-15.2659	-15.2578	-22.3481	-30.0701	-6.20787	-13.0988	-13.188	-13.3455	-9.47274	-7.3994	-17.4543		-84.6763	-14.5751	-18.3538	-30.9453	-28.237	-11.7682	-14.3334	-14.9063	-20.4907	-11.62	-18.2154	-29.2454		-84.6763	-18.6708	-13.6574	-31.2061	-50.1057	-7.67182	-7.08571	-12.2717	-21.2965	-10.1306	-23.237	-24.886
-80.8454	-13.0121	-12.0948	-20.0076	-27.5069	-5.6897	-11.9654	-11.8303	-12.3361	-8.36632	-7.09093	-16.2829		-80.8454	-11.966	-16.3858	-28.1336	-26.7423	-10.684	-12.7007	-13.3501	-18.5965	-10.2872	-16.7779	-26.8655		-80.8454	-16.3213	-12.0822	-27.5197	-47.5822	-6.47931	-6.08966	-10.6363	-19.4353	-8.76231	-21.0193	-21.8901
-77.0144	-10.8949	-11.1435	-19.0547	-25.4272	-5.28429	-10.7492	-10.3248	-11.0337	-7.34431	-6.41668	-14.2969		-77.0144	-9.86647	-15.1262	-25.108	-24.9658	-9.39443	-11.2301	-11.8524	-16.8055	-9.12236	-15.2501	-24.4746		-77.0144	-14.1046	-10.4584	-25.7786	-44.6013	-5.10893	-5.20139	-8.98553	-17.3275	-7.46383	-19.3723	-18.7073
-73.1835	-8.93596	-10.283	-16.2155	-23.3245	-4.27847	-9.64332	-8.87959	-9.87875	-6.29508	-5.61536	-12.5073		-73.1835	-8.3439	-14.1447	-22.2249	-22.4646	-8.09685	-9.75124	-10.3197	-14.8998	-8.099	-13.8281	-21.9158		-73.1835	-11.8576	-8.77266	-21.1607	-41.7112	-3.92217	-4.39627	-8.01827	-15.3882	-6.16914	-18.6811	-16.0449
-69.3526	-7.03235	-7.63828	-15.3751	-21.1359	-3.66519	-8.55246	-7.68914	-8.72386	-5.2751	-4.69864	-10.9036		-69.3526	-6.75473	-14.0465	-19.9278	-20.153	-6.94412	-8.18852	-8.85425	-13.1275	-6.74989	-12.205	-19.5127		-69.3526	-9.43451	-7.10477	-17.6998	-40.4557	-2.81806	-3.59305	-5.94154	-13.5143	-4.88356	-14.1806	-13.403
-65.5216	-5.12664	-4.72507	-11.5996	-19.2055	-3.16033	-7.50141	-6.58736	-7.05317	-4.38572	-3.80296	-9.26256		-65.5216	-6.13045	-9.04559	-16.9288	-18.4277	-5.8802	-6.81007	-7.43365	-11.5141	-5.57563	-10.688	-17.102		-65.5216	-7.00199	-4.82551	-15.1573	-38.0475	-1.57916	-2.7831	-4.5806	-11.9265	-3.76878	-11.8444	-10.9613
-61.6907	-3.21127	-2.9898	-9.92785	-16.9214	-2.28755	-6.30954	-5.28591	-5.57608	-3.35879	-3.16967	-8.09943		-61.6907	-3.29442	-7.09513	-14.3358	-15.8033	-4.73586	-5.32339	-6.11943	-9.93113	-4.49205	-9.15979	-14.7978		-61.6907	-4.8437	-2.72133	-11.6808	-35.3902	-0.349859	-2.16075	-3.14505	-9.78595	-2.58181	-9.00593	-8.17279		One-way ANOVA with Šidák’s Post-Hoc Multiple Comparisons Tests (at -50mV)
-57.8598	-1.34356	-1.78075	-8.01677	-14.9359	-1.59251	-5.32335	-3.57604	-4.37461	-2.25273	-2.82748	-5.96063		-57.8598	-1.5969	-4.5656	-12.262	-13.5801	-3.5854	-4.07203	-4.94356	-8.35449	-3.36919	-7.46717	-12.3624		-57.8598	-2.63258	-0.254678	-9.73165	-32.8243	0.628576	-1.55025	-1.7377	-7.99514	-1.38792	-6.50343	-5.6727		Untreated vs. FSK: P=0.079
-54.0289	0.368121	-0.920686	-5.9695	-13.0267	-1.08213	-4.48593	-2.53005	-3.21216	-1.33263	-2.50927	-4.02023		-54.0289	-0.51403	-2.47287	-9.24169	-11.4774	-2.42969	-2.78313	-3.42306	-7.15105	-2.62828	-5.91753	-10.4345		-54.0289	-0.784151	1.15986	-6.87885	-32.1861	1.61514	-0.879827	-0.704344	-5.9687	-0.528964	-4.34753	-2.65224		Untreated vs. FSK+SST: P=.924
-50.1979	1.65765	0.15121	-4.38797	-11.2888	-0.516582	-2.89611	-1.43452	-2.36864	-0.434634	-1.62576	-2.46797		-50.1979	0.567909	-1.10062	-7.27621	-9.67677	-1.43867	-1.60238	-2.00556	-5.475	-1.89697	-4.5158	-8.2623		-50.1979	1.00314	2.38182	-3.39079	-29.1514	2.57342	-0.275208	0.320349	-3.93354	0.0545365	-2.21008	-0.414668		FSK vs. FSK+SST: P=0.911
Panel G
	(WT β-cell currents with FSK) - (WT β-cell currents without FSK) (pA)													(WT β-cell currents with FSK+SST) - (WT β-cell currents without FSK+SST) (pA)
	1	2	3	4	5	6	7	8	9	10	11			1	2	3	4	5	6	7	8	9	10	11
-100	0.419771	-10.4783	-13.8939	2.5923	-7.65133	-5.04255	-2.927	-12.169	-3.2695	-14.537	-14.9922		-100	-3.33485	-4.772	-15.4102	-22.3187	-5.54603	4.87975	-0.8471	-12.2284	-2.2807	-22.7358	-13.1339
-96.1691	0.4762	-9.0678	-12.0826	1.918	-6.78388	-3.46265	-2.44005	-10.4276	-2.76265	-13.8291	-13.6677		-96.1691	-3.41375	-4.2359	-12.8665	-21.0771	-4.05867	5.5324	-0.1111	-10.8958	-1.45005	-21.1024	-11.0623
-92.3381	0.353364	-8.4841	-9.4294	1.8583	-6.51327	-2.5266	-1.9416	-9.1487	-2.4746	-13.0725	-12.5318		-92.3381	-3.6354	-3.294	-10.257	-20.7429	-2.93607	5.95741	0.2141	-10.0252	-1.1624	-19.4271	-9.00765
-88.5072	0.201693	-5.8114	-9.3317	2.2092	-6.13212	-1.69305	-1.78615	-8.28355	-2.49875	-11.9765	-12.0982		-88.5072	-3.62485	-0.7938	-9.6564	-20.4314	-2.31013	6.00598	0.5307	-8.95265	-1.11665	-17.7127	-8.1967
-84.6763	0.690786	-3.096	-8.59725	1.8331	-5.56033	-1.2346	-1.7183	-7.14515	-2.14726	-10.8159	-11.7911		-84.6763	-3.4049	1.6004	-8.85805	-20.0356	-1.46395	6.01309	0.9163	-7.9509	-0.657865	-15.8376	-7.43165
-80.8454	1.04614	-4.291	-8.12595	0.7646	-4.9943	-0.7354	-1.5198	-6.26045	-1.92089	-9.68697	-10.5826		-80.8454	-3.30925	0.0126	-7.51205	-20.0753	-0.789615	5.87569	1.19405	-7.0993	-0.395995	-13.9284	-5.6072
-77.0144	1.02843	-3.9827	-6.0533	0.4614	-4.11014	-0.4809	-1.52765	-5.7718	-1.77805	-8.83342	-10.1777		-77.0144	-3.20975	0.6851	-6.7239	-19.1741	0.17536	5.54786	1.33922	-6.2938	-0.119515	-12.9556	-4.4104
-73.1835	0.592069	-3.8617	-6.00945	0.8599	-3.81838	-0.107925	-1.44011	-5.02105	-1.80392	-8.2127	-9.4085		-73.1835	-2.92169	1.51034	-4.94525	-18.3867	0.3563	5.24705	0.86131	-5.50946	0.12594	-13.0657	-3.5376
-69.3526	0.27762	-6.40822	-4.55265	0.9829	-3.27893	0.363935	-1.16511	-4.40368	-1.47479	-7.5064	-8.60905		-69.3526	-2.40216	0.53351	-2.32465	-19.3198	0.847135	4.95941	1.74761	-4.79039	0.39154	-9.48195	-2.49935
-65.5216	-1.00381	-4.32052	-5.3292	0.7778	-2.71987	0.69134	-0.846295	-4.46092	-1.18991	-6.88504	-7.83944		-65.5216	-1.87535	-0.10044	-3.5577	-18.842	1.58117	4.71831	2.00676	-4.87337	0.616945	-8.04144	-1.69879
-61.6907	-0.0831579	-4.10533	-4.40795	1.1181	-2.44831	0.986145	-0.83352	-4.35505	-1.13326	-5.99013	-6.69832		-61.6907	-1.63244	0.26847	-1.75295	-18.4688	1.93769	4.14878	2.14086	-4.20987	0.776985	-5.83626	-0.073355
-57.8598	-0.253344	-2.78485	-4.24523	1.3558	-1.99289	1.25131	-1.36752	-3.97987	-1.11646	-4.63969	-6.40177		-57.8598	-1.28902	1.52607	-1.71488	-17.8884	2.22109	3.77309	1.83834	-3.62052	0.86481	-3.67595	0.28793
-54.0289	-0.882152	-1.55218	-3.27219	1.5493	-1.34756	1.70281	-0.89301	-3.93888	-1.29565	-3.40827	-6.41432		-54.0289	-1.15227	2.08055	-0.909355	-19.1594	2.69727	3.60611	1.82571	-2.75654	0.803666	-1.83826	1.36799		Paired Two-Sided Two-Sample T-Test (at -50mV)
-50.1979	-1.08974	-1.25183	-2.88823	1.61203	-0.922088	1.29373	-0.57104	-3.10636	-1.46234	-2.89004	-5.79433		-50.1979	-0.654511	2.23061	0.997185	-17.8626	3.09	2.62091	1.75487	-1.5649	0.48917	-0.58432	2.0533		FSK vs. FSK+SST: P=0.688
Panel H
β-cell	WT β-cell Vm with 20G+1mM Tolb (mV)	WT β-cell Vm with 20G+1mM Tolb+5µM FSK (mV)	WT β-cell Vm with 20G+1mM Tolb+5µM FSK+200nM SST (mV)
1	-35.2	-32.4	-42.7
2	-50.2	-55.4	-75
3	-39.2	-40.7	-59.4
4	-38.8	-44.1	-71.2
5	-54.1	-56.9	-93.1		One-way ANOVA with Šidák’s Post-Hoc Multiple Comparisons Tests
6	-59.6	-60.8	-85.1		Untreated vs. FSK: P=0.459
7	-48.3	-52.1	-86.2		Untreated vs. FSK+SST: P=0.640
8	-49.8	-47.2	-78.7		FSK vs. FSK+SST: P=0.269
Panel J
	SST-induced islet Ca2+ oscillations
Islet Prep	20G+1mM Tolb+200nM SST	20G+1mM Tolb+200nM SST+5µM FSK
1	1	0
2	1	0.29
3	0.97	0.12		Unpaired Two-Sided Two-Sample T-Test
4	1	0.2		SST vs. SST+FSK: P=0.00001
Panel K
	Islet Ca2+ plateau fraction
Islet Prep	20G+1mM Tolb	20G+1mM Tolb+200nM SST	20G+1mM Tolb+200nM SST+5µM FSK
1	1	0.408	0.92		One-way ANOVA with Šidák’s Post-Hoc Multiple Comparisons Tests
2	0.933	0.463	0.856		Untreated vs. FSK: P=5.04x10-8
3	0.998	0.485	0.844		Untreated vs. FSK+SST: P=0.011
4	0.994	0.524	0.88		FSK vs. FSK+SST: P=3.86x10-7

## Sheet: Fig. 4
Panel B
	Clon-induced islet Ca2+ oscillations
Islet Prep	20G+1mM Tolb+200nM Clon	20G+1mM Tolb+200nM Clon+150µM Oua
1	1	0.047619
2	1	0.105263		Unpaired Two-Sided Two-Sample T-Test
3	1	0		Clon vs. Clon+Oua: P=6.30x10-6
Panel C
	Islet Ca2+ plateau fraction
Islet Prep	20G+1mM Tolb	20G+1mM Tolb+200nM Clon	20G+1mM Tolb+200nM Clon+150µM Oua		One-way ANOVA with Šidák’s Post-Hoc Multiple Comparisons Tests
1	1	0.408857	0.966587		Untreated vs. Clon: P=1.20x10-6
2	1	0.374737	0.978632		Untreated vs. Clon+Oua: P=0.695
3	1	0.295833	0.966667		Clon vs. Clon+Oua: P=1.60x10-6
Panel E
	CNO-induced islet Ca2+ oscillations
Islet Prep	20G+1mM Tolb+10µM CNO	20G+1mM Tolb+10µM CNO+150µM Oua
1	0.707317	0.146341
2	1	0		Unpaired Two-Sided Two-Sample T-Test
3	0.947368	0.052632		CNO vs. CNO+Oua: P=0.0012
Panel F
	Islet Ca2+ plateau fraction
Islet Prep	20G+1mM Tolb	20G+1mM Tolb+10µM CNO	20G+1mM Tolb+10µM CNO+150µM Oua		One-way ANOVA with Šidák’s Post-Hoc Multiple Comparisons Tests
1	0.999398	0.625574	0.98619		Untreated vs. CNO: P=9.24x10-7
2	0.99505	0.603653	0.984352		Untreated vs. CNO+Oua: P=0.972
3	0.986972	0.663977	0.992535		CNO vs. CNO+Oua: P=1.02x10-6
Panel H
	Ex9-induced islet Ca2+ oscillations
Islet Prep	20G+1mM Tolb+500nM Ex9	20G+1mM Tolb+500nM Ex9+200nM SST
1	0	1
2	0.56	1		Unpaired Two-Sided Two-Sample T-Test
3	0	1		Ex9 vs. Ex9+SST: P=0.012
Panel I
	Islet Ca2+ plateau fraction
Islet Prep	20G+1mM Tolb	20G+1mM Tolb+500nM Ex9	20G+1mM Tolb+500nM Ex9+200nM SST		One-way ANOVA with Šidák’s Post-Hoc Multiple Comparisons Tests
1	1	1	0.485		Untreated vs. Ex9: P=0.743
2	1	0.843	0.253		Untreated vs. Ex9+SST: P=0.00026
3	1	1	0.385		Ex9 vs. Ex9+SST: P=0.00042
Panel K
	L054,264-induced islet Ca2+ oscillations
Islet Prep	20G+1mM Tolb	20G+1mM Tolb+500nM L-054,264
1	0	0.06
2	0	0		Unpaired Two-Sided Two-Sample T-Test
3	0	0.22		Untreated vs. L-054,264: P=0.228
Panel L
	Islet Ca2+ plateau fraction
Islet Prep	20G+1mM Tolb	20G+1mM Tolb+500nM L-054,264
1	1	0.994
2	1	1		Unpaired Two-Sided Two-Sample T-Test
3	1	0.945		Untreated vs. L-054,264: P=0.308
Panel N
	Islet Ca2+ oscillation period (normalized to 9G)
Islet Prep	9G	9G+CNO	9G+CNO+SST
1	1	0.370352
2	1	0.74544
3	1	0.767328
4	1	0.76	1.36		One-way ANOVA with Šidák’s Post-Hoc Multiple Comparisons Tests
5	1	0.71	1.18		Untreated vs. CNO: P=0.0068
6	1	0.38	0.93		Untreated vs. CNO+SST: P=0.082
7	1	0.349391	1.82579		CNO vs. CNO+SST: P=0.00016
Panel O
	Islet Ca2+ AUC (normalized to 9G)
Islet Prep	9G	9G+CNO	9G+CNO+SST
1	1	1.48	1.29		One-way ANOVA with Šidák’s Post-Hoc Multiple Comparisons Tests
2	1	1.34	1.15		Untreated vs. CNO: P=0.0063
3	1	1.76	1.21		Untreated vs. CNO+SST: P=0.767
4	1	2.17	0.94		CNO vs. CNO+SST: P=0.026
Panel P
	Islet Ca2+ plateau fraction (normalized to 9G)
Islet Prep	9G	9G+CNO	9G+CNO+SST
1	1	0.97
2	1	0.78
3	1	0.96			One-way ANOVA with Šidák’s Post-Hoc Multiple Comparisons Tests
4	1	1.03	0.84		Untreated vs. CNO: P=0.854
5	1	1.06	0.81		Untreated vs. CNO+SST: P=0.0055
6	1	1.03	0.79		CNO vs. CNO+SST: P=0.016
Panel Q
	δGi-DREADD glucose-stimulated insulin secretion (pg*hour-1*islet-1)
Islet Prep	Untreated 2G	10µM CNO 2G	Untreated 7G	10µM CNO 7G	Untreated 9G	10µM CNO 9G
1	18.9091	18.7618	27.7937	34.2866	81.1704	538.845
2	17.4914	18.0756	21.9122	31.759	44.8698	174.676
3	19.3899	19.3908	22.8056	33.7569	84.7475	521.948		One-way ANOVA with Šidák’s Post-Hoc Multiple Comparisons Tests
4					90.3682	300.816		Untreated vs. CNO (2G): P>0.999
5					89.325	290.425		Untreated vs. CNO (7G): P>0.999
6					98.6819	286.762		Untreated vs. CNO (9G): P=0.00015
Panel R
	δGi-DREADD glucose-stimulated somatostatin secretion (pg*hour-1*islet-1)
Islet Prep	Untreated 9G	10µM CNO 9G
1	0.59	0.26
2	0.77	0.27		Unpaired Two-Sided Two-Sample T-Test
3	0.87	0.27		Untreated vs. CNO: P=0.0044
Panel S
	WT islet glucose-stimulated insulin secretion (pg*hour-1*islet-1)
Islet Prep	Untreated 1G	10µM CNO 1G	Untreated 11G	10µM CNO 11G
1	61.546	58.65	374.136	377.397		One-way ANOVA with Šidák’s Post-Hoc Multiple Comparisons Tests
2	50.983	47.351	488.035	426.855		Untreated vs. CNO (1G): P=0.981
3	60.199	41.286	553.797	516.485		Untreated vs. CNO (11G): P=0.769

## Sheet: Fig. 5
Panel C
	Human islet Ca2+ AUC/min
Islet Prep	7G	7G+400nM SST
1	100.348	64.335
2	74.75	46.973
3	75.787	46.537		Paired Two-Sided Two-Sample T-Test
4	126.429	71.4549		Untreated vs. SST: P=0.0098
Panel D
	Human islet Ca2+ plateau fraction
Islet Prep	7G	7G+400nM SST
1	0.725	0.419
2	0.65	0.431
3	0.638	0.425		Paired Two-Sided Two-Sample T-Test
4	0.906077	0.605791		Untreated vs. SST: P=0.0020
Panel F
	Human islet Ca2+ AUC decrease
Islet Prep	20G+1mM Tolb+400nM SST+5 [K+]	20G+1mM Tolb+400nM SST+0 [K+]
1	0.0717	0.0243
2	0.033	0.0052
3	0.0223	0.0192
4	0.1308	0.0213		Paired Two-Sided Two-Sample T-Test
5	0.0961	0.001		With K+ vs. Without K+: P=0.048
Panel H
	Human islet Ca2+ AUC decrease
Islet Prep	20G+1mM Tolb+400nM SST	20G+1mM Tolb+400nM SST+200nM TPQ
1	0.143299	0.144633
2	0.128	0.125518		Paired Two-Sided Two-Sample T-Test
3	0.0371	0.0338		SST vs. SST+TPQ: P=0.408
Panel J
Human β-cell	Human β-cell Vm with 20G+1mM Tolb (mV)	Human β-cell Vm with 20G+1mM Tolb+400nM SST (mV)
1	-54.2	-64.3
2	-60.5	-69.4
3	-43.4	-48.5
4	-66.4	-79.5
5	-61.2	-78.4
6	-53	-77.3		Paired Two-Sided Two-Sample T-Test
7	-58.7	-70.6		Untreated vs. SST: P=0.0015
Panel K
	Human β-cell currents with 20G+1mM Tolb+5 [K+] (pA; normalized to minimum current)										Human β-cell currents with 20G+1mM Tolb+400nM SST+5 [K+] (pA; normalized to minimum current)
Voltage (mV)	1	2	3	4	5	6	7	8		Voltage (mV)	1	2	3	4	5	6	7	8
-100	0	0	0	0	0	0	0	0		-100	0.206881	0.187005	0.196844	0.46174	0.356379	0.328435	0.278373	0.309755
-96.1691	0.187891	0.172108	0.175138	0.194696	0.218179	0.273769	0.125767	0.266299		-96.1691	0.403891	0.340124	0.384072	0.634836	0.551799	0.614996	0.411808	0.543192
-92.3381	0.291324	0.321954	0.327299	0.285818	0.298667	0.417524	0.208792	0.378482		-92.3381	0.498149	0.510056	0.513727	0.736436	0.650565	0.717096	0.490757	0.642169
-88.5072	0.406489	0.487914	0.44266	0.373464	0.375003	0.499504	0.304368	0.471572		-88.5072	0.58968	0.641976	0.622645	0.798046	0.736264	0.816841	0.575845	0.735437
-84.6763	0.494747	0.573944	0.530122	0.479997	0.47343	0.578613	0.380628	0.566185		-84.6763	0.640482	0.74632	0.737118	0.896674	0.802368	0.88599	0.671778	0.798636
-80.8454	0.571557	0.678079	0.630527	0.575107	0.5934	0.651293	0.498293	0.659086		-80.8454	0.747573	0.824115	0.833759	0.947985	0.884342	0.962545	0.758722	0.863057
-77.0144	0.675946	0.763702	0.706979	0.655268	0.615248	0.733894	0.593115	0.747852		-77.0144	0.803901	0.89062	0.926363	1.02997	0.962189	1.03262	0.837891	0.943669
-73.1835	0.755293	0.814663	0.781049	0.713674	0.750301	0.783373	0.686573	0.823712		-73.1835	0.878465	0.937121	0.995102	1.07728	1.01844	1.0917	0.916592	1.01894
-69.3526	0.813975	0.873558	0.856831	0.82452	0.83111	0.856298	0.764291	0.89156		-69.3526	0.940792	0.994898	1.06232	1.14956	1.06843	1.1596	0.977428	1.08274
-65.5216	0.902452	0.927054	0.919859	0.871714	0.902049	0.887212	0.85124	0.971583		-65.5216	0.999905	1.04108	1.11482	1.21652	1.13836	1.22965	1.04319	1.13654		Paired Two-Sided Two-Sample T-Test
-61.6907	0.960344	0.970267	0.966974	0.966989	0.963237	0.954643	0.940706	1		-61.6907	1.0548	1.07887	1.15546	1.28089	1.15496	1.28699	1.09709	1.18262		Untreated vs. SST: P=0.00040 at -62mV
Panel L
	Human β-cell currents with 20G+1mM Tolb+0 [K+] (pA; normalized to minimum current)							Human β-cell currents with 20G+1mM Tolb+400nM SST+0 [K+] (pA; normalized to minimum current)
Voltage (mV)	1	2	3	4	5		Voltage (mV)	1	2	3	4	5
-100	0	0	0	0	0		-100	0.242087	-0.276305	-0.0231446	-0.100227	0.166262
-96.1691	0.251405	0.137612	0.22498	0.245405	0.138241		-96.1691	0.46547	-0.0999529	0.246807	0.172549	0.3629
-92.3381	0.431015	0.222475	0.319997	0.364196	0.255194		-92.3381	0.604401	-0.0162404	0.354188	0.271137	0.452622
-88.5072	0.528983	0.310538	0.45932	0.446972	0.332495		-88.5072	0.71309	0.0926042	0.448803	0.335915	0.499437
-84.6763	0.624091	0.378977	0.54763	0.517127	0.434496		-84.6763	0.784953	0.138754	0.569392	0.386089	0.567532
-80.8454	0.694849	0.47907	0.66653	0.619688	0.509652		-80.8454	0.830834	0.272574	0.651758	0.447546	0.643913
-77.0144	0.761412	0.573269	0.746093	0.68594	0.597586		-77.0144	0.905988	0.382116	0.738456	0.505144	0.703659
-73.1835	0.817363	0.674421	0.822519	0.734802	0.672311		-73.1835	0.972554	0.496958	0.832252	0.564826	0.766823
-69.3526	0.805392	0.751006	0.906159	0.830224	0.782397		-69.3526	1.00774	0.610291	0.921452	0.608009	0.818086
-65.5216	0.856782	0.855238	0.974689	0.893815	0.854815		-65.5216	1.07594	0.748939	0.983565	0.638639	0.869833		Paired Two-Sided Two-Sample T-Test
-61.6907	0.88176	0.945825	1	0.930708	0.944136		-61.6907	1.03633	0.850289	0.958909	0.65857	0.906039		Untreated vs. SST: P=0.463 at -62mV
Panel M
	SST-induced human β-cell currents with K+ (pA)										SST-induced human β-cell currents without K+ (pA)
Voltage (mV)	1	2	3	4	5	6	7	8		Voltage (mV)	1	2	3	4	5
-100	1.71275	2.8797	2.9133	1.39988	1.58875	1.42395	2.3088	1.74769		-100	1.11022	-3.1696	-0.11386	-0.50477	1.05273
-96.1691	1.78824	2.5873	3.09225	1.33439	1.48729	1.47941	2.3724	1.56227		-96.1691	0.98171	-2.7252	0.10738	-0.36692	1.42249
-92.3381	1.71228	2.89659	2.75915	1.36616	1.56878	1.29881	2.3386	1.48777		-92.3381	0.79515	-2.7384	0.1682	-0.46867	1.25007
-88.5072	1.51662	2.37241	2.6638	1.28722	1.61052	1.37583	2.25161	1.48876		-88.5072	0.84432	-2.5	-0.05174	-0.55931	1.05704
-84.6763	1.20653	2.65443	3.06355	1.26326	1.46642	1.33265	2.41477	1.31152		-84.6763	0.73772	-2.7557	0.10706	-0.65994	0.84235
-80.8454	1.45723	2.24882	3.00784	1.13048	1.29703	1.34945	2.15998	1.15084		-80.8454	0.62363	-2.3688	-0.07267	-0.86695	0.85011
-77.0144	1.05933	1.95442	3.2469	1.13601	1.54668	1.29515	2.03015	1.10483		-77.0144	0.66303	-2.1928	-0.03757	-0.91053	0.67163
-73.1835	1.01973	1.88574	3.16801	1.10236	1.19537	1.33676	1.90776	1.10153		-73.1835	0.71171	-2.03575	0.04788	-0.856041	0.59843
-69.3526	1.0499	1.86852	3.04131	0.985429	1.05798	1.31497	1.76774	1.07866		-69.3526	0.92799	-1.6142	0.07523	-1.11913	0.22597
-65.5216	0.8068	1.75586	2.88546	1.04536	1.05349	1.48467	1.59205	0.93072		-65.5216	1.00508	-1.2194	0.04367	-1.28513	0.09509		Paired Two-Sided Two-Sample T-Test
-61.6907	0.78195	1.67242	2.78959	0.951683	0.854716	1.4409	1.29702	1.03037		-61.6907	0.70885	-1.09594	-0.20215	-1.37055	-0.24122		With K+ vs. Without K+: P=0.0012 at -62mV

## Sheet: Fig. 6
Panel B
	Islet Ca2+ AUC/min
Islet Prep	20G+1mM Tolb	20G+1mM Tolb+200nM SST	20G+1mM Tolb+200nM SST+10µM H89	20G+1mM Tolb+200nM SST+10µM H89+5µM FSK		One-way ANOVA with Šidák’s Post-Hoc Multiple Comparisons Tests
1	30.571	21.234	1.854	5.992		Untreated vs. SST: P=0.0061
2	44.543	25.4311	5.31564	6.481		SST vs. H89: P=0.00099
3	36.1506	21.5083	3.51798	3.00355		H89 vs. FSK: P=0.950
Panel C
	Islet Ca2+ plateau fraction
Islet Prep	20G+1mM Tolb	20G+1mM Tolb+200nM SST	20G+1mM Tolb+200nM SST+10µM H89	20G+1mM Tolb+200nM SST+10µM H89+5µM FSK		One-way ANOVA with Šidák’s Post-Hoc Multiple Comparisons Tests
1	1	0.644	0	0.022		Untreated vs. SST: P=2.57x10-5
2	0.988489	0.454656	0.004022	0.001		SST vs. H89: P=2.70x10-6
3	1	0.619252	0.00435	0.000877		H89 vs. FSK: P=0.999
Panel D
See separate Excel spreadsheet
Panel E
See separate Excel spreadsheet
Panel F
See separate Excel spreadsheet
Panel G
	Islet ING2 [Na+]i AUC/min (normalized to 20G+DZ)
	20G+125µM DZ	20G+125µM+200nM SST	20G+125µM+200nM SST+125µM Oua
1	1	0.68724	1.22984
2	1	0.41621	0.899933		One-way ANOVA with Šidák’s Post-Hoc Multiple Comparisons Tests
3	1	0.526775	1.14919		DZ vs. SST: P=0.0012
4	1	0.61193	1.30046		SST vs. SST+Oua: P=0.00015
Panel H
	Islet ING2 [Na+]i AUC/min (normalized to 20G+DZ)
	20G+125µM DZ	20G+125µM+200nM SST	20G+125µM+200nM SST+400nM Lira
1	1	0.622	0.998
2	1	0.744	1.44444
3	1	0.752	1.34		One-way ANOVA with Šidák’s Post-Hoc Multiple Comparisons Tests
4	1	0.587815	0.851134		DZ vs. SST: P=0.023
5	1	0.341376	0.696042		SST vs. SST+Lira: P=0.0091
Panel I
	Islet ING2 [Na+]i AUC/min (normalized to 20G+DZ)
	20G+125µM DZ+1µM PKI	20G+125µM DZ+1µM PKI+200nM SST	20G+125µM DZ+1µM PKI+200nM SST+400nM Lira	20G+125µM DZ+1µM PKI+200nM SST+400nM Lira+150µM Oua		One-way ANOVA with Šidák’s Post-Hoc Multiple Comparisons Tests
1	1	0.361	0.234	1.07		DZ vs. SST: P=0.0026
2	1	0.31577	0.355862	1.2798		SST vs. SST+Lira: P=0.917
3	1	0.406	0.269	0.699		SST+Lira vs. SST+Lira+Oua: P=0.0011

## Sheet: Fig. 6 Panel D
	Islet ING2 [Na+]i
	1	2	3	4	5	6	7	8	9	10	11	12	13	14	15	16	17	18	19
0	1.03226	1.04475	1.0165	1.06534	1.04057	1.04421	1.02663	1.03976	1.03317	1.04681	1.04108	1.04105	1.04727	1.02994	1.05664	1.04272	1.04272	1.04438	1.04585
5	1.03279	1.04597	1.02066	1.06735	1.04297	1.04804	1.03035	1.04279	1.03748	1.05148	1.04349	1.04746	1.04993	1.03317	1.06079	1.04771	1.04771	1.04937	1.0506
10	1.03926	1.05428	1.02569	1.07137	1.05003	1.05578	1.03637	1.04987	1.04292	1.05666	1.0482	1.0491	1.0556	1.03988	1.06654	1.05386	1.05386	1.05616	1.05611
15	1.04059	1.04997	1.0251	1.07154	1.04738	1.05056	1.03514	1.04749	1.04014	1.06003	1.04855	1.04937	1.05336	1.03761	1.06564	1.05086	1.05086	1.05329	1.05253
20	1.03772	1.04874	1.02225	1.06877	1.04655	1.0511	1.03353	1.04317	1.03633	1.05728	1.0486	1.04754	1.05316	1.03502	1.06446	1.04932	1.04932	1.04706	1.05105
25	1.02777	1.04026	1.01233	1.05988	1.03759	1.04159	1.02469	1.0387	1.02919	1.04198	1.03828	1.03824	1.0423	1.02729	1.05159	1.03946	1.03946	1.04226	1.04192
30	1.03565	1.04714	1.01989	1.06602	1.0454	1.05034	1.03141	1.03825	1.03711	1.05113	1.04848	1.04255	1.05057	1.03386	1.06095	1.04641	1.04641	1.04865	1.04984
35	1.04487	1.0544	1.02855	1.07617	1.05263	1.05823	1.04272	1.04684	1.04443	1.06053	1.05397	1.05578	1.05884	1.04188	1.06976	1.05561	1.05561	1.05713	1.05939
40	1.03599	1.04681	1.02024	1.06953	1.04796	1.05088	1.03641	1.04391	1.0412	1.05325	1.04642	1.04609	1.05331	1.03529	1.06329	1.04788	1.04788	1.05221	1.05229
45	1.03532	1.04896	1.01805	1.06657	1.04571	1.04858	1.0327	1.0453	1.03781	1.05277	1.04927	1.04572	1.04833	1.03227	1.05981	1.04951	1.04951	1.04571	1.04889
50	1.02586	1.03853	1.00928	1.05697	1.03592	1.04068	1.02494	1.0375	1.03031	1.04362	1.03931	1.0348	1.04242	1.02582	1.05286	1.03721	1.03721	1.03892	1.04292
55	1.02824	1.04002	1.01328	1.06121	1.0383	1.04226	1.0269	1.03716	1.03488	1.0467	1.04316	1.03989	1.04484	1.02766	1.05476	1.04276	1.04276	1.04224	1.04894
60	1.03475	1.04927	1.01808	1.0673	1.04663	1.04846	1.03516	1.04285	1.04027	1.05355	1.04781	1.04488	1.05094	1.03249	1.05816	1.04522	1.04522	1.04823	1.05038
65	1.02925	1.04311	1.01377	1.05995	1.03873	1.04156	1.02681	1.03629	1.03138	1.0498	1.04088	1.03434	1.04415	1.03073	1.05357	1.04042	1.04042	1.04112	1.04469
70	1.03177	1.04626	1.01592	1.06551	1.04593	1.04289	1.03155	1.04019	1.03465	1.05248	1.04468	1.04453	1.04801	1.0294	1.0583	1.04582	1.04582	1.04404	1.04776
75	1.02661	1.03713	1.00962	1.05771	1.0381	1.03992	1.02436	1.02877	1.02761	1.04608	1.03637	1.03423	1.04014	1.02445	1.04896	1.03799	1.03799	1.03671	1.04247
80	1.03737	1.05589	1.02345	1.06828	1.05084	1.05138	1.04072	1.04702	1.04346	1.06298	1.05217	1.0508	1.05373	1.03741	1.06347	1.051	1.051	1.05031	1.05478
85	1.03923	1.05266	1.02096	1.06841	1.05079	1.0503	1.03725	1.04401	1.04172	1.05893	1.04904	1.04607	1.05248	1.03799	1.06193	1.05023	1.05023	1.05106	1.05704
90	1.03995	1.05728	1.02653	1.07122	1.05542	1.05526	1.04325	1.05245	1.04463	1.06044	1.05244	1.05349	1.0556	1.0417	1.06305	1.05234	1.05234	1.05238	1.05388
95	1.03021	1.04704	1.01554	1.06443	1.04324	1.04206	1.03175	1.04007	1.03621	1.04956	1.04309	1.03983	1.04734	1.03045	1.05198	1.03993	1.03993	1.04429	1.04708
100	1.02965	1.04172	1.0159	1.06265	1.0415	1.0408	1.0309	1.03524	1.03379	1.0539	1.04133	1.04103	1.04414	1.02823	1.05087	1.0391	1.0391	1.04154	1.04629
105	1.02944	1.04446	1.01494	1.06306	1.04309	1.04182	1.03246	1.03693	1.0384	1.05106	1.04152	1.04037	1.04719	1.03096	1.05425	1.04076	1.04076	1.04333	1.04933
110	1.025	1.0424	1.01266	1.05821	1.03968	1.03922	1.02943	1.03217	1.03391	1.04741	1.04197	1.04096	1.04331	1.02606	1.05098	1.03855	1.03855	1.0396	1.04663
115	1.02325	1.04205	1.01203	1.05715	1.03973	1.03796	1.02595	1.02937	1.02609	1.04795	1.0391	1.04163	1.0411	1.02697	1.04869	1.03657	1.03657	1.03676	1.04129
120	1.03564	1.05117	1.02116	1.06663	1.05141	1.04809	1.03833	1.04029	1.04172	1.0571	1.05091	1.04855	1.05243	1.03561	1.06074	1.0493	1.0493	1.04614	1.05437
125	1.03254	1.04302	1.01616	1.06142	1.04438	1.04606	1.03264	1.0398	1.03704	1.05212	1.04274	1.045	1.0483	1.03105	1.0538	1.03854	1.03854	1.04221	1.04906
130	1.02901	1.04411	1.01679	1.05864	1.04611	1.04084	1.0334	1.03605	1.0318	1.052	1.04489	1.04396	1.04617	1.03008	1.05258	1.04138	1.04138	1.04574	1.04984
135	1.03745	1.05287	1.02273	1.06733	1.05168	1.04795	1.03808	1.04012	1.03764	1.05056	1.05096	1.04505	1.05004	1.03417	1.05671	1.0438	1.0438	1.04666	1.05008
140	1.02556	1.04023	1.01283	1.0561	1.04264	1.0374	1.02767	1.03028	1.02661	1.04526	1.04013	1.0373	1.04088	1.0264	1.04607	1.03181	1.03181	1.03855	1.04023
145	1.02734	1.04108	1.01296	1.05783	1.04134	1.03912	1.02801	1.03349	1.03012	1.0446	1.0404	1.04015	1.03968	1.02787	1.04929	1.03518	1.03518	1.03562	1.04321
150	1.03108	1.04786	1.02023	1.06481	1.049	1.04532	1.03544	1.03782	1.03542	1.05379	1.04586	1.04661	1.04535	1.0338	1.05243	1.04224	1.04224	1.04354	1.04877
155	1.02819	1.04237	1.01767	1.05858	1.04622	1.039	1.0323	1.03317	1.03334	1.04935	1.04092	1.04506	1.04415	1.03073	1.04693	1.03617	1.03617	1.04146	1.0475
160	1.03094	1.04537	1.01888	1.06016	1.04683	1.04218	1.03313	1.03763	1.03569	1.05241	1.04441	1.04583	1.04637	1.03204	1.0508	1.0387	1.0387	1.04055	1.04932
165	1.0302	1.04583	1.01441	1.05977	1.04421	1.03991	1.03009	1.03536	1.03283	1.04734	1.03967	1.0433	1.04327	1.02922	1.04896	1.03703	1.03703	1.0396	1.04352
170	1.04285	1.06009	1.0323	1.07365	1.05629	1.05128	1.04475	1.05027	1.04698	1.0654	1.05509	1.05434	1.05717	1.04184	1.06327	1.05168	1.05168	1.05256	1.05812
175	1.03528	1.05209	1.0259	1.06651	1.05144	1.04646	1.03714	1.04226	1.04086	1.05533	1.04725	1.05123	1.04969	1.03773	1.05832	1.04439	1.04439	1.04816	1.05561
180	1.03733	1.05248	1.02586	1.06865	1.05274	1.04815	1.03834	1.04315	1.04115	1.05679	1.05083	1.04983	1.05012	1.03532	1.05623	1.04427	1.04427	1.04825	1.05445
185	1.02895	1.04732	1.02025	1.05946	1.04578	1.03924	1.03612	1.03902	1.03314	1.04359	1.04505	1.04486	1.0451	1.03112	1.05163	1.04094	1.04094	1.04318	1.04576
190	1.03188	1.05097	1.02439	1.06319	1.04659	1.04411	1.03736	1.03942	1.03538	1.05014	1.04734	1.04617	1.04809	1.03348	1.05277	1.04096	1.04096	1.04602	1.04894
195	1.02898	1.04603	1.01916	1.05895	1.04644	1.0389	1.02937	1.03528	1.03223	1.04784	1.04278	1.04029	1.04345	1.02766	1.04882	1.03679	1.03679	1.03987	1.04568
200	1.03508	1.05008	1.02264	1.06252	1.04941	1.04437	1.03686	1.03992	1.03749	1.05171	1.04649	1.04477	1.04883	1.03342	1.05296	1.0425	1.0425	1.04309	1.04933
205	1.03026	1.04959	1.02113	1.0608	1.0471	1.0399	1.03334	1.03614	1.03725	1.04818	1.04504	1.04383	1.04468	1.03347	1.0528	1.04112	1.04112	1.04395	1.04734
210	1.04	1.05693	1.02468	1.06833	1.05406	1.0463	1.03968	1.04277	1.0406	1.05279	1.0506	1.04913	1.05159	1.03905	1.058	1.04561	1.04561	1.04933	1.05377
215	1.0378	1.05735	1.02748	1.06868	1.05222	1.0468	1.03974	1.04361	1.03902	1.05707	1.05016	1.05069	1.0532	1.04068	1.0546	1.04524	1.04524	1.04938	1.05521
220	1.03834	1.053	1.02651	1.06664	1.05275	1.04601	1.03994	1.04328	1.04099	1.05237	1.05083	1.04998	1.05039	1.03557	1.0546	1.04551	1.04551	1.04476	1.05401
225	1.03199	1.04717	1.02294	1.06245	1.0453	1.03817	1.03284	1.03796	1.03417	1.04854	1.04727	1.0433	1.04515	1.03342	1.04974	1.04002	1.04002	1.04165	1.04715
230	1.03109	1.04557	1.02086	1.06179	1.0488	1.03971	1.03271	1.03224	1.0332	1.04762	1.04284	1.04194	1.04493	1.03252	1.04898	1.03872	1.03872	1.04281	1.04803
235	1.03603	1.05449	1.02511	1.06642	1.0537	1.04627	1.0377	1.04071	1.04071	1.0545	1.0496	1.0479	1.0489	1.03648	1.05408	1.04431	1.04431	1.04626	1.05185
240	1.02192	1.03782	1.01136	1.05067	1.03651	1.03085	1.0229	1.02933	1.02186	1.03681	1.03667	1.03201	1.03493	1.02061	1.03878	1.02999	1.02999	1.02826	1.03903
245	1.04283	1.05929	1.03378	1.07083	1.05959	1.05245	1.0464	1.04519	1.04475	1.06087	1.05649	1.05429	1.0558	1.04033	1.05952	1.04683	1.04683	1.05056	1.05706
250	1.03526	1.05591	1.02517	1.06432	1.05357	1.04258	1.03782	1.03995	1.03776	1.05226	1.0519	1.04698	1.0484	1.03412	1.05371	1.04088	1.04088	1.04592	1.05518
255	1.03466	1.04933	1.02523	1.0648	1.05097	1.04464	1.03628	1.03525	1.03816	1.05092	1.04861	1.04654	1.04716	1.0331	1.04993	1.03924	1.03924	1.04165	1.05097
260	1.03827	1.05535	1.03073	1.06794	1.05767	1.05134	1.04252	1.04229	1.03754	1.05819	1.05233	1.05184	1.05386	1.03776	1.0555	1.04558	1.04558	1.04627	1.05823
265	1.03933	1.0592	1.03141	1.0692	1.05702	1.04817	1.04293	1.04614	1.04308	1.0556	1.05071	1.04963	1.05373	1.04026	1.05401	1.04673	1.04673	1.05137	1.05778
270	1.04312	1.0601	1.03285	1.07015	1.05941	1.05171	1.04174	1.04734	1.04535	1.06202	1.05318	1.05336	1.05504	1.04161	1.05728	1.04817	1.04817	1.05153	1.0598
275	1.03605	1.05534	1.02973	1.06773	1.05165	1.04617	1.03967	1.04355	1.03976	1.06039	1.04907	1.04872	1.05028	1.03681	1.05343	1.04506	1.04506	1.04507	1.05725
280	1.03972	1.05409	1.02886	1.06444	1.05334	1.04659	1.03846	1.03931	1.03837	1.05841	1.05135	1.0495	1.04924	1.03593	1.0522	1.04241	1.04241	1.04337	1.05367
285	1.03318	1.05185	1.02459	1.06094	1.04792	1.04229	1.03503	1.03866	1.03299	1.04392	1.0439	1.0413	1.04305	1.0314	1.04597	1.03733	1.03733	1.04099	1.04873
290	1.03357	1.05244	1.02715	1.06229	1.05099	1.04216	1.0358	1.04151	1.03885	1.05307	1.04647	1.04505	1.04725	1.03406	1.04903	1.04061	1.04061	1.04217	1.05113
295	1.03274	1.04921	1.02698	1.06074	1.05073	1.04154	1.03432	1.0389	1.03995	1.04974	1.04693	1.04457	1.04614	1.03747	1.05009	1.03916	1.03916	1.04268	1.04698
300	1.02778	1.03877	1.01725	1.05332	1.04238	1.03363	1.02547	1.02884	1.02994	1.04351	1.03546	1.03563	1.03655	1.02735	1.04112	1.0312	1.0312	1.03373	1.04353
305	1.0306	1.04802	1.02232	1.05684	1.04699	1.03826	1.03286	1.03047	1.03386	1.05096	1.04584	1.04307	1.04466	1.03012	1.04619	1.03824	1.03824	1.0383	1.04732
310	1.03899	1.0556	1.03213	1.06752	1.05641	1.04768	1.04385	1.04092	1.03898	1.05494	1.05077	1.05372	1.05395	1.04021	1.05609	1.04688	1.04688	1.04555	1.05518
315	1.03849	1.05615	1.03274	1.06281	1.05449	1.04707	1.04451	1.0462	1.03885	1.05931	1.04972	1.05091	1.05187	1.03707	1.05351	1.04492	1.04492	1.0462	1.0533
320	1.03637	1.05313	1.03023	1.06424	1.05411	1.04542	1.04136	1.03357	1.03625	1.05346	1.04528	1.04635	1.04916	1.03486	1.0508	1.0414	1.0414	1.04511	1.05062
325	1.03919	1.05574	1.03256	1.0653	1.05479	1.04541	1.04093	1.04364	1.0409	1.05605	1.05216	1.05034	1.04997	1.03835	1.05476	1.04545	1.04545	1.04759	1.05311
330	1.02661	1.04383	1.022	1.05524	1.044	1.03767	1.03055	1.02897	1.02967	1.04702	1.0416	1.0367	1.04102	1.02677	1.04142	1.03312	1.03312	1.0354	1.04634
335	1.03754	1.05298	1.03254	1.06402	1.05691	1.04646	1.03865	1.03988	1.03543	1.05429	1.05132	1.05044	1.05029	1.03798	1.05387	1.04378	1.04378	1.04565	1.05451
340	1.038	1.05514	1.03221	1.06457	1.05697	1.04468	1.04236	1.04421	1.04026	1.05615	1.05244	1.05037	1.0519	1.03607	1.0526	1.04168	1.04168	1.04799	1.05325
345	1.03375	1.05149	1.02835	1.06047	1.05368	1.04281	1.04137	1.04084	1.03634	1.05194	1.05001	1.04782	1.04758	1.03712	1.04888	1.03917	1.03917	1.04408	1.05182
350	1.03282	1.04806	1.02421	1.05947	1.05047	1.03916	1.0343	1.03696	1.03336	1.05001	1.04305	1.04248	1.04234	1.032	1.0468	1.03621	1.03621	1.0405	1.04601
355	1.03581	1.05321	1.03028	1.06485	1.05582	1.04343	1.03972	1.04034	1.03986	1.054	1.05145	1.048	1.04836	1.036	1.05227	1.04377	1.04377	1.04486	1.05258
360	1.0382	1.05712	1.03432	1.06596	1.05864	1.04638	1.04502	1.03967	1.03933	1.05604	1.05052	1.04872	1.05003	1.03747	1.05285	1.04346	1.04346	1.04831	1.05529
365	1.03006	1.04755	1.02751	1.05592	1.04687	1.03756	1.03386	1.03057	1.03126	1.05132	1.04146	1.04227	1.04341	1.02857	1.04475	1.03574	1.03574	1.03958	1.04519
370	1.02868	1.04619	1.02632	1.05503	1.04794	1.03887	1.036	1.03737	1.02875	1.05005	1.04052	1.04278	1.04232	1.02742	1.04281	1.03468	1.03468	1.03684	1.04607
375	1.03684	1.05556	1.03533	1.06743	1.05678	1.04638	1.04317	1.04488	1.04213	1.05704	1.05429	1.05153	1.05217	1.03999	1.05508	1.04805	1.04805	1.04941	1.05726
380	1.03138	1.05169	1.03062	1.06066	1.05077	1.04148	1.03859	1.03638	1.03279	1.05077	1.04521	1.04496	1.04779	1.03287	1.04708	1.03997	1.03997	1.04497	1.05014
385	1.0298	1.04797	1.02575	1.0541	1.04959	1.03967	1.03017	1.03626	1.0296	1.04808	1.03967	1.04112	1.04221	1.0293	1.04441	1.0377	1.0377	1.03698	1.04787
390	1.04197	1.05973	1.04001	1.06593	1.06158	1.0513	1.0476	1.04296	1.04238	1.05989	1.05442	1.05554	1.05534	1.03968	1.05629	1.04507	1.04507	1.04828	1.05815
395	1.04081	1.05724	1.03701	1.06787	1.06225	1.04763	1.04574	1.04102	1.03829	1.05738	1.05145	1.05547	1.05288	1.04197	1.05405	1.04714	1.04714	1.05136	1.05725
400	1.03546	1.05392	1.03362	1.05889	1.0515	1.04094	1.03769	1.03832	1.03339	1.05394	1.04537	1.04706	1.04536	1.0348	1.0469	1.03715	1.03715	1.04007	1.05023
405	1.04087	1.05822	1.03449	1.06346	1.05868	1.04457	1.04105	1.04298	1.04188	1.05511	1.05332	1.052	1.05047	1.03727	1.05293	1.04659	1.04659	1.04957	1.05469
410	1.03749	1.0542	1.03534	1.06377	1.05695	1.04618	1.04278	1.04233	1.03777	1.05769	1.05088	1.05298	1.04932	1.03613	1.04962	1.04583	1.04583	1.04595	1.05475
415	1.03225	1.05262	1.03142	1.05915	1.05082	1.0403	1.03862	1.03473	1.0342	1.0504	1.04573	1.04633	1.04517	1.0312	1.04569	1.03946	1.03946	1.04298	1.04812
420	1.02967	1.04751	1.02724	1.05316	1.05025	1.03752	1.03176	1.0279	1.02954	1.04635	1.04073	1.04378	1.04193	1.03002	1.04145	1.03553	1.03553	1.03672	1.04155
425	1.03399	1.05279	1.03165	1.0583	1.05304	1.04114	1.03887	1.03328	1.03555	1.05045	1.0417	1.04873	1.04366	1.0349	1.04499	1.03867	1.03867	1.04291	1.04815
430	1.03264	1.04798	1.03178	1.05934	1.05193	1.04247	1.0371	1.03686	1.03301	1.05018	1.04496	1.04799	1.04351	1.033	1.04502	1.04098	1.04098	1.04555	1.04857
435	1.02794	1.04426	1.02557	1.05517	1.04506	1.03745	1.03039	1.03191	1.0256	1.04157	1.03841	1.04406	1.03754	1.02623	1.03702	1.03042	1.03042	1.03724	1.04031
440	1.03734	1.0541	1.03211	1.06225	1.05656	1.04457	1.03963	1.04229	1.03727	1.0513	1.04688	1.05183	1.04713	1.03587	1.04646	1.03945	1.03945	1.04453	1.04977
445	1.01764	1.02781	1.00248	1.03262	1.03402	1.02101	1.01933	1.01994	1.01528	1.02888	1.0236	1.0244	1.02392	1.01153	1.01735	1.0146	1.0146	1.01882	1.02415
450	1.01825	1.03011	1.00789	1.03632	1.03603	1.02987	1.02674	1.02517	1.0201	1.03608	1.02389	1.03026	1.02531	1.01435	1.01878	1.01553	1.01553	1.02328	1.02726
455	1.01777	1.03169	1.01052	1.03822	1.03647	1.03047	1.02356	1.02209	1.01674	1.04076	1.02777	1.03047	1.02559	1.01673	1.02022	1.01896	1.01896	1.02212	1.02682
460	1.02247	1.03277	1.01521	1.0447	1.04139	1.0343	1.02768	1.02684	1.02161	1.04721	1.03137	1.03853	1.02913	1.02044	1.02897	1.02443	1.02443	1.02735	1.03327
465	1.01144	1.02054	1.00417	1.03229	1.02675	1.02275	1.01374	1.01375	1.00644	1.02823	1.01975	1.02117	1.01592	1.00883	1.0123	1.00858	1.00858	1.01566	1.02036
470	1.03421	1.04303	1.02469	1.05603	1.04864	1.04369	1.03396	1.03101	1.02682	1.04657	1.03642	1.04466	1.03684	1.02665	1.03324	1.02727	1.02727	1.03582	1.03909
475	1.01678	1.02806	1.01131	1.03905	1.03251	1.02531	1.02034	1.01515	1.01003	1.03075	1.02262	1.02649	1.02	1.0137	1.01803	1.01316	1.01316	1.01953	1.02228
480	1.02283	1.03427	1.01958	1.0471	1.0413	1.03093	1.02719	1.02702	1.02059	1.03908	1.03139	1.0337	1.03067	1.02232	1.03051	1.02616	1.02616	1.02717	1.03391
485	1.0215	1.03285	1.01862	1.04452	1.03945	1.0321	1.02771	1.02643	1.02002	1.04146	1.02658	1.0341	1.02755	1.0216	1.02753	1.02293	1.02293	1.02619	1.03098
490	1.02275	1.02788	1.01891	1.04489	1.03688	1.03076	1.02302	1.02147	1.01847	1.03614	1.02709	1.03313	1.02664	1.01907	1.0282	1.01996	1.01996	1.02342	1.02794
495	1.02231	1.03175	1.02153	1.04509	1.04052	1.03214	1.02541	1.02195	1.01803	1.03426	1.02544	1.03463	1.02595	1.02207	1.02891	1.02203	1.02203	1.02506	1.02905
500	1.0212	1.02916	1.02089	1.04125	1.03706	1.02924	1.02355	1.02307	1.01583	1.03803	1.0249	1.0318	1.02425	1.01964	1.02567	1.02006	1.02006	1.02426	1.02622
505	1.026	1.03137	1.02298	1.04363	1.0389	1.03291	1.02499	1.02801	1.01848	1.03724	1.03061	1.03479	1.02833	1.02305	1.02988	1.02477	1.02477	1.02851	1.02593
510	1.02449	1.03086	1.02184	1.0414	1.03716	1.0322	1.02503	1.02963	1.01803	1.03497	1.02926	1.03562	1.02528	1.02178	1.02838	1.0196	1.0196	1.02529	1.02414
515	1.02745	1.03421	1.02513	1.04541	1.04192	1.03647	1.03179	1.03187	1.02561	1.04134	1.03237	1.03977	1.03019	1.02926	1.03613	1.02805	1.02805	1.02997	1.03311
520	1.02545	1.03056	1.02642	1.04199	1.03798	1.03157	1.02616	1.0261	1.01999	1.03448	1.02651	1.03295	1.0242	1.02396	1.02767	1.02257	1.02257	1.02616	1.02357
525	1.02998	1.03446	1.02992	1.04759	1.04192	1.03601	1.03036	1.0304	1.02879	1.0421	1.03473	1.03828	1.03274	1.03115	1.03755	1.02959	1.02959	1.03215	1.0338
530	1.02422	1.0297	1.02435	1.03988	1.0371	1.02749	1.02689	1.0237	1.0196	1.04128	1.02757	1.03457	1.02745	1.02497	1.03222	1.02351	1.02351	1.02795	1.02845
535	1.02409	1.02876	1.02561	1.04171	1.03644	1.02926	1.02606	1.0205	1.023	1.03738	1.0269	1.03385	1.02485	1.02379	1.0309	1.02295	1.02295	1.02373	1.02684
540	1.02574	1.03281	1.02786	1.04265	1.03973	1.0328	1.0285	1.02894	1.02257	1.03536	1.0304	1.03693	1.02622	1.02757	1.03135	1.0254	1.0254	1.02636	1.02887
545	1.02647	1.03185	1.02968	1.04328	1.04013	1.03033	1.02956	1.03004	1.02414	1.03838	1.02917	1.03746	1.02969	1.02795	1.03536	1.02669	1.02669	1.02666	1.03066
550	1.022	1.02551	1.02171	1.03906	1.03307	1.02662	1.02621	1.02601	1.02104	1.03337	1.02173	1.03104	1.02619	1.02359	1.03126	1.01855	1.01855	1.02166	1.0245
555	1.03196	1.03716	1.03396	1.05014	1.04436	1.03406	1.03416	1.03467	1.02931	1.04431	1.03362	1.04286	1.03553	1.03398	1.03819	1.03017	1.03017	1.03325	1.0356
560	1.03157	1.03439	1.03388	1.04475	1.04371	1.034	1.03241	1.03271	1.02658	1.04117	1.03201	1.04085	1.03243	1.03091	1.04006	1.02911	1.02911	1.03104	1.03362
565	1.03001	1.03546	1.03152	1.04454	1.04139	1.03397	1.03166	1.034	1.02815	1.03775	1.03279	1.0394	1.03112	1.03471	1.04017	1.02998	1.02998	1.02969	1.03664
570	1.02988	1.0289	1.02967	1.04248	1.04055	1.03249	1.02814	1.02791	1.02911	1.04088	1.02877	1.0376	1.02968	1.03209	1.0354	1.0252	1.0252	1.02941	1.03232
575	1.02296	1.02693	1.02161	1.03553	1.03496	1.02615	1.02262	1.02454	1.02324	1.03845	1.02608	1.03666	1.02403	1.02714	1.03093	1.02315	1.02315	1.02322	1.02751
580	1.02405	1.02394	1.02513	1.03825	1.03552	1.0259	1.02596	1.02637	1.02297	1.03034	1.02544	1.0363	1.0254	1.02698	1.03444	1.02655	1.02655	1.02451	1.02954
585	1.02764	1.03013	1.0297	1.04083	1.03955	1.02925	1.02973	1.0283	1.02418	1.03271	1.02808	1.03575	1.02608	1.02956	1.03334	1.02388	1.02388	1.02542	1.02699
590	1.02702	1.02604	1.02714	1.03925	1.03513	1.02614	1.02865	1.02941	1.02372	1.03664	1.02806	1.03655	1.02749	1.02852	1.03508	1.02386	1.02386	1.02705	1.02782
595	1.033	1.03329	1.03156	1.04453	1.04508	1.03117	1.03481	1.03313	1.02978	1.03799	1.03045	1.03853	1.03402	1.03387	1.04039	1.02954	1.02954	1.03178	1.03435
600	1.03843	1.04021	1.03732	1.05079	1.05042	1.0399	1.03858	1.03622	1.03508	1.04501	1.03756	1.04623	1.03756	1.03856	1.04422	1.03439	1.03439	1.03725	1.0375
605	1.01755	1.01617	1.0175	1.02721	1.02956	1.01967	1.01707	1.01753	1.01426	1.02286	1.01715	1.02629	1.01648	1.02066	1.0254	1.01555	1.01555	1.01278	1.01825
610	1.02062	1.02223	1.02137	1.03388	1.02981	1.02075	1.02313	1.0245	1.01927	1.02736	1.0221	1.02982	1.0214	1.0237	1.02836	1.01961	1.01961	1.01988	1.0232
615	1.03483	1.03326	1.0325	1.04388	1.04259	1.03301	1.03135	1.03499	1.03098	1.03472	1.03281	1.04411	1.03446	1.03356	1.04137	1.03193	1.03193	1.03123	1.03467
620	1.02667	1.02407	1.02506	1.03361	1.03387	1.02446	1.02389	1.0254	1.02038	1.02859	1.02282	1.03015	1.02429	1.02558	1.02922	1.02148	1.02148	1.02227	1.02432
625	1.03795	1.03657	1.03783	1.04766	1.04655	1.0352	1.03578	1.03814	1.03241	1.04243	1.03734	1.04301	1.03782	1.04147	1.0457	1.03675	1.03675	1.03659	1.03555
630	1.02893	1.02867	1.0309	1.03931	1.03863	1.02685	1.02866	1.02944	1.02463	1.03214	1.02973	1.03545	1.031	1.03227	1.03522	1.02761	1.02761	1.02607	1.02761
635	1.03198	1.0228	1.02854	1.03782	1.03497	1.02762	1.02668	1.02742	1.02509	1.03156	1.02556	1.03408	1.02738	1.02726	1.03209	1.02242	1.02242	1.02412	1.02479
640	1.02425	1.01888	1.02492	1.03368	1.0309	1.02258	1.0219	1.02014	1.02066	1.02683	1.02192	1.02956	1.02098	1.02464	1.02628	1.01719	1.01719	1.0209	1.02201
645	1.03014	1.02822	1.03356	1.03971	1.03897	1.03067	1.03083	1.03132	1.02947	1.03785	1.03108	1.03637	1.03068	1.03116	1.0351	1.02786	1.02786	1.02755	1.02963
650	1.0432	1.03722	1.04485	1.05135	1.05155	1.03984	1.03954	1.04317	1.04107	1.0479	1.04184	1.04742	1.03899	1.04294	1.04618	1.03738	1.03738	1.03964	1.04062
655	1.03446	1.02984	1.03728	1.04197	1.04458	1.03613	1.03524	1.03445	1.03135	1.0438	1.03532	1.04164	1.03415	1.03661	1.04008	1.03112	1.03112	1.03297	1.03233
660	1.02381	1.01927	1.02602	1.03001	1.03279	1.02326	1.02483	1.02815	1.02103	1.02781	1.02505	1.03093	1.02173	1.02364	1.03005	1.02129	1.02129	1.02331	1.0262
665	1.03907	1.03326	1.03701	1.04458	1.04727	1.03457	1.03363	1.03334	1.03479	1.04247	1.03404	1.04385	1.03425	1.0355	1.03919	1.0307	1.0307	1.03241	1.03515
670	1.03771	1.03077	1.03747	1.04439	1.04472	1.03286	1.03649	1.03643	1.03209	1.0383	1.03618	1.04025	1.03419	1.03538	1.04014	1.02977	1.02977	1.03272	1.03432
675	1.03613	1.03296	1.03788	1.04543	1.04443	1.03235	1.03469	1.03619	1.03671	1.03816	1.03716	1.03791	1.0347	1.03608	1.04105	1.03224	1.03224	1.03064	1.03447
680	1.03336	1.02918	1.03638	1.04073	1.04224	1.03305	1.03237	1.02942	1.03119	1.03418	1.02992	1.03685	1.03126	1.03293	1.03629	1.02833	1.02833	1.03079	1.03022
685	1.02543	1.01756	1.02658	1.03074	1.03219	1.02172	1.02417	1.0219	1.01597	1.02715	1.0235	1.03	1.02276	1.0233	1.02874	1.01865	1.01865	1.02155	1.0246
690	1.02907	1.02108	1.02898	1.03595	1.03738	1.02517	1.02364	1.02389	1.02381	1.03154	1.02421	1.03084	1.0258	1.02862	1.03039	1.0193	1.0193	1.02367	1.024
695	1.02763	1.02103	1.02888	1.03302	1.03541	1.02433	1.02568	1.0254	1.0247	1.03087	1.02594	1.0318	1.02416	1.02562	1.02942	1.0204	1.0204	1.02105	1.02372
700	1.03122	1.02423	1.03604	1.03529	1.03703	1.02795	1.02502	1.02801	1.02615	1.03273	1.02541	1.03616	1.0272	1.03099	1.03566	1.0239	1.0239	1.02346	1.02909
705	1.02846	1.02225	1.03182	1.03404	1.03721	1.02517	1.02454	1.02512	1.02581	1.0343	1.02372	1.03027	1.02607	1.02574	1.02862	1.02099	1.02099	1.02324	1.02456
710	1.03315	1.02468	1.0365	1.03953	1.04004	1.02911	1.02953	1.02908	1.02816	1.03297	1.02947	1.03067	1.03008	1.03077	1.03371	1.02729	1.02729	1.02505	1.02861
715	1.02792	1.01971	1.03083	1.03016	1.03603	1.02163	1.02152	1.0241	1.02322	1.03115	1.02402	1.02688	1.02221	1.02394	1.02663	1.01771	1.01771	1.02125	1.02198
720	1.03562	1.02868	1.04023	1.04139	1.04248	1.0341	1.03327	1.03022	1.03405	1.03934	1.0329	1.03558	1.03206	1.03521	1.03817	1.02913	1.02913	1.03011	1.03494
725	1.03278	1.02761	1.03963	1.03793	1.04069	1.03151	1.03057	1.03086	1.02863	1.03572	1.02831	1.03561	1.03	1.03138	1.03351	1.0255	1.0255	1.0285	1.0303
730	1.03808	1.03328	1.04215	1.04051	1.04635	1.0373	1.0335	1.03558	1.03398	1.04148	1.03538	1.0407	1.03544	1.0359	1.03842	1.03025	1.03025	1.03308	1.03235
735	1.03482	1.02685	1.04285	1.04132	1.04165	1.03152	1.03146	1.03386	1.02594	1.03677	1.02995	1.03547	1.03186	1.03347	1.0384	1.02568	1.02568	1.03154	1.032
740	1.02318	1.01787	1.03286	1.03335	1.03399	1.02193	1.02319	1.026	1.01911	1.0263	1.02207	1.02772	1.02289	1.0229	1.02771	1.02049	1.02049	1.02172	1.0213
745	1.03325	1.02768	1.04068	1.04028	1.04226	1.03156	1.03042	1.0321	1.03065	1.03621	1.03255	1.03639	1.0297	1.03165	1.03418	1.02693	1.02693	1.02807	1.02885
750	1.0319	1.02975	1.04358	1.03917	1.04442	1.03163	1.03423	1.03201	1.03221	1.03815	1.03102	1.03551	1.02944	1.03425	1.03671	1.02468	1.02468	1.02709	1.03029
755	1.04866	1.03873	1.05413	1.05015	1.05266	1.04157	1.04367	1.04372	1.03982	1.0504	1.04337	1.04847	1.04345	1.04384	1.04798	1.03745	1.03745	1.03965	1.04062
760	1.02848	1.02309	1.03557	1.03383	1.0355	1.02513	1.02501	1.02769	1.02589	1.03669	1.02566	1.03025	1.02635	1.02984	1.03113	1.02044	1.02044	1.02341	1.02484
765	1.03585	1.03276	1.04621	1.04255	1.04411	1.03524	1.03492	1.03709	1.03001	1.04354	1.03326	1.03653	1.03237	1.0362	1.0384	1.02832	1.02832	1.03147	1.03025
770	1.0321	1.02491	1.04064	1.03717	1.03893	1.0277	1.03211	1.02963	1.02506	1.03699	1.02895	1.0333	1.02506	1.02968	1.03071	1.02114	1.02114	1.02628	1.02442
775	1.02292	1.01877	1.03262	1.0294	1.03227	1.02187	1.02406	1.02335	1.02225	1.03136	1.02296	1.02645	1.02385	1.02353	1.02618	1.01673	1.01673	1.02083	1.02012
780	1.0317	1.02798	1.04282	1.03878	1.04063	1.03052	1.03262	1.03155	1.02721	1.03479	1.03143	1.03678	1.02909	1.03293	1.0363	1.02264	1.02264	1.02997	1.02949
785	1.03302	1.02824	1.04399	1.03831	1.04136	1.03299	1.03293	1.03312	1.0283	1.04359	1.03096	1.0337	1.03125	1.03108	1.03213	1.02372	1.02372	1.03052	1.02528
790	1.0283	1.02096	1.03757	1.03366	1.03575	1.02758	1.02677	1.02482	1.02818	1.03838	1.02834	1.03084	1.02588	1.02729	1.03173	1.02105	1.02105	1.02488	1.02684
795	1.0319	1.02374	1.03614	1.03632	1.0383	1.02781	1.02836	1.02531	1.02626	1.03491	1.02702	1.03278	1.02636	1.02863	1.0297	1.02144	1.02144	1.02542	1.02581
800	1.0344	1.03004	1.04307	1.03753	1.043	1.03296	1.0337	1.03138	1.0291	1.04097	1.03263	1.03784	1.03097	1.03262	1.03292	1.02437	1.02437	1.03054	1.02685
805	1.02992	1.02148	1.03981	1.03595	1.03815	1.02796	1.0263	1.03043	1.02602	1.03334	1.02585	1.03029	1.02565	1.02957	1.03101	1.0208	1.0208	1.02747	1.02349
810	1.03205	1.02825	1.04284	1.04031	1.04479	1.03448	1.03294	1.03098	1.0299	1.03894	1.0336	1.03475	1.03109	1.03232	1.03508	1.02274	1.02274	1.02785	1.03035
815	1.03364	1.03239	1.04319	1.03941	1.04557	1.03603	1.03554	1.03327	1.03617	1.04192	1.03687	1.03782	1.03358	1.03483	1.03605	1.02771	1.02771	1.03306	1.03088
820	1.03881	1.03347	1.05161	1.04572	1.05234	1.03988	1.04412	1.03892	1.03429	1.04496	1.04101	1.04267	1.03917	1.03911	1.04013	1.03281	1.03281	1.0355	1.03816
825	1.02729	1.02278	1.035	1.03296	1.03619	1.02644	1.02392	1.02773	1.01972	1.03602	1.02637	1.02967	1.0242	1.02498	1.02802	1.0191	1.0191	1.02154	1.02395
830	1.02466	1.02273	1.03567	1.03111	1.03474	1.02535	1.02329	1.0218	1.02107	1.03323	1.02629	1.03028	1.02092	1.02374	1.02816	1.01876	1.01876	1.02113	1.02174
835	1.02933	1.02905	1.04069	1.03789	1.04308	1.03009	1.03128	1.03081	1.02839	1.03915	1.03253	1.03317	1.0286	1.02953	1.03284	1.02505	1.02505	1.02755	1.02953
840	1.02787	1.02362	1.03536	1.03437	1.03699	1.02592	1.02556	1.02375	1.02409	1.03573	1.02631	1.02935	1.0248	1.02833	1.02979	1.01866	1.01866	1.02112	1.02554
845	1.03592	1.0308	1.04521	1.043	1.04707	1.03466	1.03591	1.03663	1.03081	1.05016	1.03614	1.03969	1.03464	1.03562	1.03744	1.02837	1.02837	1.03348	1.03368
850	1.03779	1.03369	1.04642	1.0441	1.04955	1.0367	1.03958	1.03531	1.03237	1.04174	1.03848	1.04286	1.03586	1.03767	1.03967	1.02874	1.02874	1.03555	1.03177
855	1.02946	1.02285	1.0393	1.03534	1.04152	1.02879	1.02745	1.02536	1.02257	1.03985	1.028	1.03379	1.02707	1.02704	1.02872	1.02069	1.02069	1.02344	1.0245
860	1.0238	1.0197	1.03228	1.03229	1.03568	1.02057	1.02509	1.0239	1.02178	1.02758	1.02514	1.02803	1.02238	1.02031	1.02552	1.01673	1.01673	1.02179	1.02206
865	1.03116	1.0278	1.04111	1.03603	1.04314	1.03035	1.03167	1.03252	1.03198	1.04026	1.0322	1.03329	1.02997	1.03238	1.03555	1.02368	1.02368	1.02927	1.02972
870	1.0259	1.024	1.03722	1.03423	1.04196	1.02905	1.02712	1.02359	1.0263	1.02961	1.03034	1.02997	1.02706	1.02778	1.03027	1.02096	1.02096	1.0249	1.02384
875	1.03627	1.03233	1.04364	1.04287	1.046	1.03476	1.03684	1.03884	1.03276	1.04706	1.03886	1.03925	1.03419	1.034	1.03661	1.0284	1.0284	1.03088	1.03387
880	1.03046	1.02925	1.04241	1.03897	1.04482	1.03385	1.03441	1.03151	1.03091	1.04076	1.03163	1.03671	1.02969	1.03093	1.03203	1.0246	1.0246	1.02837	1.03103
885	1.03467	1.02981	1.04113	1.03975	1.04491	1.03183	1.03212	1.02907	1.02821	1.0377	1.02993	1.03546	1.02938	1.03074	1.03139	1.02208	1.02208	1.02813	1.02954
890	1.0255	1.01956	1.03719	1.03249	1.03909	1.02741	1.02764	1.0268	1.02514	1.03684	1.02849	1.02919	1.02729	1.02597	1.02731	1.02018	1.02018	1.02212	1.02356
895	1.0263	1.01972	1.03245	1.02834	1.03609	1.02354	1.02282	1.02198	1.02009	1.03196	1.02746	1.02605	1.02353	1.02325	1.02584	1.01497	1.01497	1.02069	1.02035
900	1.02659	1.02254	1.03391	1.03352	1.03935	1.02328	1.02666	1.02544	1.02339	1.03214	1.02542	1.02968	1.02606	1.02336	1.02523	1.01633	1.01633	1.02307	1.02154
905	1.02776	1.0232	1.03666	1.03402	1.03981	1.02648	1.02982	1.02239	1.02439	1.03287	1.02962	1.02626	1.02518	1.02628	1.02537	1.01789	1.01789	1.02252	1.02277
910	1.03353	1.03084	1.04479	1.04125	1.04687	1.03608	1.03361	1.03567	1.03293	1.04748	1.03802	1.03696	1.03088	1.033	1.03447	1.02686	1.02686	1.03258	1.03356
915	1.03626	1.03126	1.04423	1.0428	1.04998	1.03345	1.03399	1.03238	1.03114	1.04506	1.0376	1.03571	1.03111	1.0316	1.03182	1.02524	1.02524	1.03141	1.03219
920	1.02834	1.02854	1.03984	1.03782	1.04341	1.0306	1.0332	1.02836	1.03079	1.03975	1.03491	1.03465	1.02975	1.0282	1.02939	1.02524	1.02524	1.02297	1.03012
925	1.03052	1.02283	1.03767	1.03773	1.04369	1.02692	1.02978	1.02767	1.02797	1.03587	1.03029	1.03343	1.02746	1.02724	1.0291	1.02105	1.02105	1.02457	1.02748
930	1.02395	1.01999	1.03292	1.03101	1.03602	1.0223	1.02505	1.02313	1.02289	1.03104	1.02555	1.0256	1.02253	1.02285	1.02204	1.01629	1.01629	1.02128	1.02226
935	1.02643	1.02306	1.03441	1.03327	1.03911	1.02454	1.02766	1.02411	1.0228	1.03784	1.02969	1.02853	1.02575	1.02521	1.02456	1.01971	1.01971	1.02123	1.02417
940	1.03409	1.02863	1.04079	1.04078	1.04538	1.03191	1.0344	1.03079	1.03371	1.04437	1.03494	1.03641	1.03195	1.02929	1.03219	1.02523	1.02523	1.02791	1.03197
945	1.04102	1.03556	1.04698	1.04593	1.05381	1.03826	1.04022	1.03718	1.04071	1.04927	1.04055	1.04385	1.03604	1.03973	1.03701	1.0311	1.0311	1.03317	1.03636
950	1.02314	1.02044	1.02964	1.02597	1.03481	1.02224	1.0262	1.02089	1.02228	1.02893	1.02516	1.0253	1.0195	1.0176	1.0194	1.01535	1.01535	1.01758	1.01924
955	1.03467	1.02925	1.04204	1.04173	1.04882	1.03398	1.03548	1.03095	1.03364	1.0422	1.03525	1.03655	1.0319	1.03392	1.02942	1.02522	1.02522	1.03031	1.02907
960	1.02208	1.01683	1.02911	1.02825	1.03657	1.02227	1.02701	1.01941	1.01827	1.03312	1.02213	1.02246	1.02064	1.02108	1.02001	1.01247	1.01247	1.01753	1.01929
965	1.02574	1.02403	1.0331	1.03096	1.0386	1.02281	1.02816	1.02612	1.02499	1.03813	1.03229	1.02816	1.02575	1.02489	1.02432	1.01862	1.01862	1.02185	1.02454
970	1.03857	1.03507	1.04605	1.04689	1.05123	1.03773	1.03991	1.03848	1.03767	1.04932	1.04317	1.04161	1.03909	1.03595	1.03686	1.03274	1.03274	1.03477	1.0382
975	1.03659	1.03097	1.04005	1.03945	1.04613	1.03615	1.03643	1.03702	1.03081	1.04141	1.03873	1.03652	1.03294	1.03273	1.03299	1.02418	1.02418	1.03221	1.02883
980	1.03394	1.02713	1.03697	1.03975	1.04521	1.02976	1.03456	1.02889	1.03026	1.03915	1.03915	1.03299	1.03136	1.03234	1.03019	1.02522	1.02522	1.02655	1.0277
985	1.02985	1.02597	1.03625	1.03413	1.04143	1.02555	1.0277	1.02721	1.0258	1.04173	1.03547	1.03072	1.02484	1.02626	1.02711	1.02214	1.02214	1.0253	1.02581
990	1.02891	1.02565	1.0346	1.03488	1.04083	1.02456	1.0307	1.0238	1.02784	1.03357	1.03487	1.02857	1.02503	1.02544	1.02811	1.02111	1.02111	1.02522	1.02702
995	1.02877	1.02331	1.03605	1.03677	1.04049	1.02678	1.03042	1.02729	1.02948	1.03829	1.03307	1.0287	1.02845	1.02753	1.02789	1.02216	1.02216	1.02242	1.02927
1000	1.02754	1.02259	1.02961	1.03005	1.0357	1.0229	1.0281	1.02777	1.02407	1.03168	1.03024	1.02568	1.02408	1.02527	1.02272	1.01988	1.01988	1.0236	1.02205
1005	1.02871	1.02459	1.03338	1.03525	1.04206	1.02745	1.03057	1.03059	1.02679	1.03388	1.0355	1.03356	1.02536	1.02799	1.02683	1.02242	1.02242	1.02448	1.02714
1010	1.03002	1.02845	1.03649	1.03555	1.04281	1.02936	1.03483	1.02689	1.02983	1.04373	1.03669	1.03246	1.02734	1.02741	1.03027	1.02228	1.02228	1.02601	1.02802
1015	1.0241	1.02026	1.03303	1.03192	1.03663	1.02597	1.02835	1.02502	1.01901	1.03449	1.03114	1.02529	1.02485	1.02511	1.02471	1.02133	1.02133	1.02218	1.0233
1020	1.02185	1.01811	1.02709	1.02592	1.03507	1.01918	1.02522	1.0196	1.02363	1.03223	1.02937	1.0236	1.02144	1.02116	1.01977	1.0151	1.0151	1.01757	1.0199
1025	1.02964	1.02876	1.03599	1.03683	1.04437	1.0307	1.03271	1.02919	1.03012	1.04528	1.03659	1.03264	1.02963	1.03147	1.03177	1.0244	1.0244	1.0286	1.02902
1030	1.03647	1.03258	1.04487	1.04221	1.0496	1.03581	1.03709	1.03568	1.03451	1.04369	1.04192	1.03651	1.03458	1.035	1.03405	1.0289	1.0289	1.03393	1.03297
1035	1.0272	1.0212	1.03136	1.0314	1.0393	1.0226	1.0263	1.02302	1.0262	1.03893	1.03608	1.02894	1.02607	1.02522	1.02604	1.02002	1.02002	1.02363	1.0266
1040	1.02604	1.02197	1.03173	1.02866	1.03707	1.02021	1.02726	1.02404	1.02706	1.03661	1.03337	1.02715	1.02313	1.02194	1.02402	1.01451	1.01451	1.02165	1.02228
1045	1.03672	1.03547	1.04482	1.04425	1.05207	1.03647	1.04276	1.03538	1.03443	1.04811	1.04535	1.03494	1.03629	1.03351	1.03511	1.02932	1.02932	1.03584	1.0342
1050	1.03451	1.03038	1.03936	1.03931	1.04499	1.03251	1.03749	1.03439	1.0308	1.04997	1.03953	1.03656	1.03192	1.03127	1.03483	1.02643	1.02643	1.03043	1.03084
1055	1.02758	1.02247	1.03519	1.03251	1.03984	1.02616	1.03117	1.02931	1.02399	1.04014	1.03441	1.02879	1.02694	1.02548	1.02686	1.02145	1.02145	1.0256	1.026
1060	1.02755	1.02058	1.03423	1.03225	1.03931	1.02619	1.03017	1.02793	1.02404	1.03545	1.03601	1.02877	1.02508	1.0267	1.02838	1.02179	1.02179	1.02544	1.02522
1065	1.02827	1.02068	1.0339	1.03117	1.04086	1.02863	1.02598	1.02894	1.02406	1.03692	1.03146	1.02767	1.02595	1.02077	1.02497	1.01817	1.01817	1.02419	1.02347
1070	1.03114	1.02567	1.03646	1.03382	1.0415	1.02936	1.03228	1.0313	1.02816	1.04237	1.03575	1.03207	1.02791	1.028	1.02967	1.02229	1.02229	1.0286	1.02595
1075	1.03686	1.03541	1.04534	1.04029	1.04869	1.03569	1.0392	1.03603	1.03369	1.04859	1.04592	1.03985	1.03528	1.03625	1.03672	1.0309	1.0309	1.03124	1.03704
1080	1.03283	1.02833	1.03874	1.03774	1.04482	1.03336	1.03747	1.03266	1.0324	1.04698	1.04037	1.03432	1.03307	1.03203	1.03574	1.02615	1.02615	1.0263	1.03204
1085	1.03447	1.03092	1.04006	1.03877	1.04685	1.03359	1.03635	1.03621	1.03467	1.05096	1.04284	1.03525	1.03066	1.03419	1.03634	1.02909	1.02909	1.0309	1.03516
1090	1.02891	1.0256	1.03752	1.03125	1.03804	1.02979	1.02954	1.02836	1.02451	1.04176	1.03996	1.03265	1.02617	1.02615	1.03024	1.02276	1.02276	1.0237	1.02874
1095	1.02848	1.02658	1.03762	1.03201	1.04276	1.03092	1.03518	1.02852	1.03006	1.0464	1.03963	1.03548	1.03193	1.02858	1.03345	1.02637	1.02637	1.02968	1.03063
1100	1.03024	1.02444	1.03616	1.03297	1.04297	1.03013	1.03329	1.02948	1.02931	1.04269	1.04098	1.03226	1.02873	1.02911	1.03104	1.0239	1.0239	1.02714	1.02784
1105	1.03139	1.02716	1.03791	1.03542	1.04485	1.0342	1.03427	1.03175	1.02793	1.04585	1.04129	1.03618	1.03049	1.03101	1.03226	1.027	1.027	1.02888	1.03115
1110	1.03897	1.03051	1.04291	1.03887	1.049	1.03492	1.04056	1.03613	1.03464	1.05014	1.04521	1.0363	1.0372	1.03243	1.03383	1.03019	1.03019	1.0307	1.03526
1115	1.04202	1.03823	1.04799	1.04285	1.05363	1.04335	1.04439	1.0396	1.04134	1.05733	1.0506	1.04138	1.03792	1.03903	1.04046	1.03409	1.03409	1.03892	1.03757
1120	1.02797	1.022	1.03208	1.02817	1.03872	1.0279	1.03021	1.02552	1.02693	1.04169	1.03506	1.02563	1.02712	1.02517	1.02442	1.02053	1.02053	1.02203	1.02422
1125	1.03418	1.03055	1.04146	1.03795	1.04748	1.03615	1.03898	1.0345	1.03386	1.05476	1.04752	1.04079	1.03398	1.03403	1.03526	1.027	1.027	1.03522	1.03636
1130	1.02541	1.0199	1.03269	1.02826	1.03984	1.02601	1.02827	1.02718	1.0261	1.04032	1.03824	1.02907	1.02708	1.0247	1.02667	1.01985	1.01985	1.02395	1.02954
1135	1.03201	1.02364	1.03504	1.03229	1.04118	1.02946	1.02921	1.02459	1.02641	1.04387	1.04135	1.02773	1.0287	1.02504	1.02777	1.02075	1.02075	1.02738	1.0276
1140	1.02079	1.0193	1.02778	1.02187	1.03574	1.02415	1.02245	1.02577	1.02406	1.04079	1.03208	1.02289	1.02388	1.02151	1.02188	1.0179	1.0179	1.0183	1.02325
1145	1.02592	1.02103	1.03073	1.02927	1.03659	1.0261	1.02742	1.02242	1.02229	1.03905	1.03413	1.02873	1.02392	1.02143	1.0224	1.01971	1.01971	1.02236	1.02585
1150	1.03077	1.02782	1.04039	1.03745	1.04491	1.03611	1.03848	1.03015	1.03116	1.0489	1.0425	1.0339	1.03228	1.0303	1.03292	1.02645	1.02645	1.03068	1.03192
1155	1.03374	1.02988	1.03997	1.0378	1.04699	1.03292	1.0362	1.03251	1.03223	1.04657	1.04468	1.03455	1.0325	1.03066	1.0349	1.02539	1.02539	1.0334	1.03279
1160	1.02778	1.01711	1.03104	1.02578	1.03453	1.02411	1.02921	1.01999	1.02229	1.04327	1.03439	1.02339	1.02485	1.02123	1.02528	1.01834	1.01834	1.01665	1.02285
1165	1.03496	1.02724	1.03895	1.03392	1.0466	1.03599	1.03639	1.03174	1.03273	1.04876	1.04323	1.03327	1.03085	1.03024	1.03105	1.02666	1.02666	1.02737	1.03092
1170	1.02711	1.01704	1.02961	1.02504	1.03621	1.02846	1.02817	1.02091	1.02432	1.03958	1.03368	1.0253	1.02222	1.02107	1.02285	1.01814	1.01814	1.0199	1.02341
1175	1.03282	1.02731	1.03684	1.03524	1.04276	1.03134	1.03657	1.03183	1.02996	1.04646	1.04261	1.03091	1.03268	1.02948	1.03143	1.02684	1.02684	1.02695	1.03265
1180	1.03339	1.02595	1.03793	1.03087	1.04252	1.03318	1.03324	1.03111	1.02918	1.05083	1.04292	1.02875	1.02839	1.02574	1.02983	1.02422	1.02422	1.02487	1.03003
1185	1.01861	1.01229	1.02409	1.0189	1.02999	1.01778	1.01902	1.01507	1.01915	1.02961	1.02945	1.01944	1.01565	1.01452	1.01705	1.01193	1.01193	1.01384	1.01642
1190	1.02973	1.0232	1.03324	1.0292	1.04218	1.02894	1.02853	1.02528	1.02566	1.04351	1.03877	1.03016	1.02707	1.02525	1.0264	1.02268	1.02268	1.02203	1.02883
1195	1.0358	1.0294	1.03965	1.03218	1.04373	1.03482	1.03727	1.03053	1.03145	1.04265	1.04571	1.03026	1.03316	1.02864	1.03261	1.02624	1.02624	1.02623	1.03238
1200	1.03477	1.02886	1.04006	1.03419	1.04753	1.0342	1.03484	1.03237	1.03019	1.0466	1.04239	1.03332	1.03037	1.02988	1.03078	1.02745	1.02745	1.02741	1.03364
1205	1.03553	1.02653	1.04072	1.03233	1.04319	1.03345	1.03733	1.03448	1.03175	1.04491	1.0428	1.03342	1.0315	1.03022	1.03009	1.02763	1.02763	1.02857	1.03449
1210	1.03288	1.0236	1.0321	1.02758	1.03741	1.03069	1.02976	1.02376	1.02569	1.04072	1.04081	1.02621	1.02614	1.02454	1.0228	1.01899	1.01899	1.02421	1.02485
1215	1.04304	1.033	1.04559	1.04291	1.05198	1.04055	1.04133	1.03731	1.04118	1.05656	1.05109	1.03963	1.03841	1.0348	1.03609	1.03164	1.03164	1.03604	1.03772
1220	1.03188	1.0216	1.03197	1.03066	1.03803	1.02916	1.02858	1.0271	1.02739	1.04155	1.03977	1.02606	1.02348	1.02286	1.02431	1.02058	1.02058	1.0209	1.02595
1225	1.02254	1.01265	1.02437	1.01948	1.0292	1.02097	1.02142	1.0161	1.01829	1.02947	1.02878	1.01767	1.01593	1.013	1.01798	1.01035	1.01035	1.014	1.01988
1230	1.02841	1.02056	1.03435	1.02541	1.03829	1.02513	1.03029	1.02656	1.02538	1.0401	1.03458	1.02291	1.02501	1.02191	1.02543	1.01956	1.01956	1.02068	1.02733
1235	1.03315	1.02373	1.03368	1.02831	1.03781	1.03188	1.03221	1.03005	1.02773	1.04587	1.03848	1.02584	1.02636	1.02399	1.02734	1.02148	1.02148	1.02508	1.03118
1240	1.0369	1.02919	1.04423	1.03463	1.04347	1.03491	1.03476	1.02899	1.03467	1.04563	1.0428	1.03248	1.03069	1.02876	1.03166	1.02628	1.02628	1.03007	1.03412
1245	1.03282	1.02491	1.03639	1.03013	1.03927	1.03085	1.0311	1.02601	1.02932	1.0428	1.03842	1.02859	1.02815	1.02587	1.02739	1.02464	1.02464	1.02749	1.03282
1250	1.03654	1.02412	1.03843	1.02947	1.0412	1.03455	1.0338	1.02915	1.02922	1.04242	1.04074	1.03419	1.03058	1.02836	1.02802	1.02476	1.02476	1.03001	1.03392
1255	1.03273	1.02551	1.03749	1.02721	1.03773	1.02883	1.03269	1.02801	1.03041	1.03609	1.03794	1.02702	1.02611	1.02636	1.0239	1.02052	1.02052	1.02515	1.02859
1260	1.02994	1.01876	1.03281	1.02478	1.032	1.02826	1.02687	1.02034	1.02371	1.03495	1.03362	1.0233	1.02216	1.02224	1.02232	1.01575	1.01575	1.02035	1.02373
1265	1.03462	1.02137	1.03394	1.02603	1.0366	1.02802	1.0337	1.02481	1.02713	1.03866	1.03618	1.02575	1.02578	1.02424	1.02205	1.02029	1.02029	1.02205	1.02792
1270	1.03069	1.02096	1.03169	1.02499	1.0355	1.02611	1.02746	1.02497	1.02619	1.03694	1.03235	1.02308	1.02517	1.02065	1.02183	1.02067	1.02067	1.02182	1.02519
1275	1.02818	1.02091	1.03013	1.0232	1.03469	1.02684	1.02594	1.01943	1.0236	1.04239	1.03697	1.02484	1.022	1.02241	1.02031	1.01902	1.01902	1.02048	1.02646
1280	1.02673	1.01943	1.0278	1.0222	1.03338	1.02443	1.0233	1.02145	1.02123	1.0352	1.02948	1.01974	1.01792	1.01709	1.01851	1.0136	1.0136	1.0173	1.01867
1285	1.03397	1.02486	1.03732	1.02878	1.03859	1.03337	1.03329	1.02614	1.02914	1.0455	1.03909	1.02675	1.02824	1.02571	1.02593	1.02313	1.02313	1.02754	1.02841
1290	1.01644	1.00735	1.01614	1.01145	1.02007	1.01166	1.01526	1.01005	1.01177	1.02894	1.01905	1.00745	1.00884	1.00619	1.00808	1.0052	1.0052	1.0046	1.0111
1295	1.02688	1.01992	1.03018	1.02139	1.03322	1.02194	1.02414	1.02124	1.01943	1.03603	1.03379	1.02013	1.01921	1.01919	1.01852	1.01655	1.01655	1.01917	1.0225
1300	1.0325	1.0238	1.03387	1.02748	1.03935	1.02971	1.03335	1.02795	1.02915	1.04541	1.04076	1.02594	1.02694	1.02582	1.02682	1.02361	1.02361	1.02591	1.02995
1305	1.04333	1.03245	1.0425	1.03421	1.04818	1.03567	1.03751	1.03209	1.0389	1.05025	1.04405	1.03133	1.03122	1.03294	1.03178	1.02889	1.02889	1.03161	1.03534
1310	1.02188	1.01317	1.02631	1.01848	1.0302	1.016	1.0206	1.01543	1.01972	1.03432	1.02731	1.01602	1.01514	1.01495	1.01527	1.01029	1.01029	1.01403	1.01691
1315	1.03837	1.02718	1.03726	1.02881	1.04313	1.03571	1.03148	1.02772	1.02724	1.04303	1.03857	1.02607	1.02891	1.02666	1.02672	1.02338	1.02338	1.02776	1.02772
1320	1.03528	1.02908	1.03865	1.03291	1.04217	1.03107	1.03279	1.02695	1.02987	1.04627	1.04111	1.0267	1.02871	1.02507	1.02573	1.02545	1.02545	1.02698	1.03002
1325	1.03339	1.02531	1.03469	1.02992	1.03867	1.03057	1.03206	1.03286	1.0293	1.0457	1.03727	1.02754	1.02932	1.02436	1.02495	1.02387	1.02387	1.0273	1.03022
1330	1.02111	1.01652	1.02549	1.02127	1.03114	1.02158	1.02171	1.01729	1.01827	1.03232	1.02831	1.01888	1.01758	1.01777	1.01675	1.01196	1.01196	1.01809	1.01861
1335	1.02309	1.01707	1.02618	1.02028	1.0323	1.02037	1.02162	1.02218	1.01943	1.03651	1.02867	1.01663	1.01838	1.01548	1.01832	1.01461	1.01461	1.01784	1.02053
1340	1.02479	1.01947	1.02677	1.02073	1.03329	1.02275	1.02286	1.01821	1.02214	1.03489	1.03236	1.01783	1.02076	1.01905	1.01734	1.01381	1.01381	1.0176	1.02063
1345	1.03458	1.02634	1.03528	1.03058	1.043	1.03119	1.03317	1.02973	1.03277	1.04403	1.04036	1.02873	1.02966	1.02639	1.02853	1.02653	1.02653	1.02496	1.03189
1350	1.02545	1.01954	1.02858	1.02168	1.03243	1.0215	1.01959	1.01695	1.02445	1.03947	1.02999	1.01867	1.02155	1.0194	1.02002	1.01379	1.01379	1.02035	1.0214
1355	1.03422	1.03228	1.03707	1.03147	1.04114	1.02864	1.03352	1.02766	1.03273	1.04412	1.03856	1.02654	1.02985	1.02498	1.02957	1.0232	1.0232	1.0262	1.03021
1360	1.02378	1.02043	1.02658	1.02172	1.03135	1.02206	1.0229	1.01782	1.0228	1.03483	1.03033	1.01775	1.02026	1.01559	1.01686	1.01795	1.01795	1.01522	1.02036
1365	1.01873	1.01672	1.02412	1.01724	1.02952	1.01601	1.02122	1.01374	1.01681	1.0337	1.02465	1.01537	1.01592	1.01012	1.01454	1.00958	1.00958	1.01614	1.0169
1370	1.02791	1.02254	1.02688	1.02278	1.03519	1.02568	1.02576	1.02045	1.02383	1.03681	1.03028	1.01872	1.02154	1.01834	1.02072	1.01673	1.01673	1.01984	1.02243
1375	1.04347	1.03857	1.04411	1.03759	1.05328	1.03956	1.04626	1.03688	1.04186	1.05557	1.04779	1.0356	1.03679	1.03406	1.03344	1.03321	1.03321	1.0385	1.03587
1380	1.03923	1.03168	1.04018	1.03183	1.04709	1.03672	1.03458	1.03308	1.03629	1.04263	1.03937	1.02592	1.03038	1.02788	1.02788	1.02679	1.02679	1.02921	1.0324
1385	1.02962	1.02427	1.03211	1.02283	1.04012	1.02285	1.02676	1.02309	1.02553	1.03974	1.03318	1.01973	1.02352	1.02058	1.02357	1.01977	1.01977	1.02211	1.02551
1390	1.03761	1.03118	1.03992	1.03358	1.04618	1.0341	1.03587	1.0323	1.03309	1.0466	1.04181	1.03117	1.03026	1.0271	1.02934	1.02757	1.02757	1.03003	1.03379
1395	1.04033	1.03471	1.04253	1.03524	1.05108	1.03587	1.03973	1.03442	1.03621	1.05294	1.04162	1.0346	1.03305	1.03122	1.03019	1.02787	1.02787	1.03103	1.03474
1400	1.03824	1.03169	1.04171	1.0337	1.04534	1.03379	1.03568	1.03408	1.03392	1.04619	1.0441	1.03131	1.03216	1.02607	1.03148	1.02658	1.02658	1.03063	1.03328
1405	1.02876	1.02547	1.03198	1.02659	1.0399	1.02744	1.02907	1.0253	1.02706	1.04238	1.03523	1.02133	1.02279	1.02095	1.02094	1.01919	1.01919	1.02198	1.02253
1410	1.03054	1.02599	1.03704	1.02909	1.04079	1.02896	1.03228	1.0257	1.02703	1.04576	1.03727	1.02663	1.02563	1.02085	1.02426	1.02338	1.02338	1.02395	1.02861
1415	1.03601	1.02932	1.03844	1.03343	1.04376	1.03122	1.03485	1.03106	1.03335	1.05021	1.03936	1.02476	1.02993	1.02396	1.02516	1.02591	1.02591	1.02838	1.02908
1420	1.03138	1.02319	1.03509	1.0251	1.03424	1.02576	1.02882	1.02384	1.02305	1.03996	1.03518	1.02215	1.02373	1.01757	1.02206	1.02039	1.02039	1.02079	1.02356
1425	1.0337	1.0275	1.03521	1.02966	1.03886	1.02702	1.03143	1.02317	1.02526	1.04342	1.03733	1.02353	1.02533	1.02184	1.02371	1.02214	1.02214	1.02476	1.02643
1430	1.03224	1.02813	1.03672	1.02922	1.0423	1.02993	1.03297	1.0302	1.03187	1.04211	1.03615	1.02557	1.02553	1.02362	1.02438	1.02241	1.02241	1.02841	1.02395
1435	1.02876	1.02168	1.02874	1.0223	1.03431	1.02132	1.02483	1.01738	1.02086	1.03613	1.03188	1.01878	1.01948	1.01741	1.01695	1.01455	1.01455	1.02016	1.02044
1440	1.02883	1.02615	1.02989	1.02472	1.03598	1.02371	1.02609	1.02233	1.0232	1.03448	1.03121	1.01795	1.02009	1.01873	1.01653	1.01402	1.01402	1.02038	1.02062
1445	1.02998	1.02622	1.03057	1.02503	1.0372	1.02538	1.028	1.02372	1.02384	1.03884	1.03314	1.01818	1.02286	1.02118	1.0196	1.01745	1.01745	1.02356	1.02035
1450	1.03319	1.02717	1.03355	1.02552	1.03814	1.02556	1.03279	1.02584	1.02712	1.0378	1.03297	1.0193	1.02559	1.02175	1.02303	1.01854	1.01854	1.02461	1.02319
1455	1.03116	1.02524	1.03145	1.02404	1.03407	1.02387	1.02815	1.02331	1.02335	1.03854	1.03234	1.02139	1.02341	1.01832	1.0202	1.02083	1.02083	1.01884	1.02174
1460	1.02049	1.01308	1.01797	1.01388	1.02562	1.01406	1.01623	1.00903	1.0138	1.03209	1.02141	1.00968	1.01281	1.00913	1.00724	1.00572	1.00572	1.01214	1.00993
1465	1.03552	1.02792	1.03451	1.02837	1.04026	1.02695	1.03316	1.02538	1.0281	1.0455	1.03509	1.02866	1.02705	1.02371	1.02379	1.02161	1.02161	1.0251	1.02557
1470	1.03099	1.02442	1.03175	1.02651	1.03789	1.02474	1.02867	1.02612	1.02686	1.042	1.0343	1.02213	1.0242	1.02241	1.02003	1.01801	1.01801	1.02628	1.02315
1475	1.02841	1.02032	1.02689	1.02281	1.03541	1.02014	1.02455	1.01821	1.02363	1.03799	1.02904	1.0181	1.01927	1.0165	1.01858	1.01325	1.01325	1.01849	1.02034
1480	1.03465	1.02958	1.03703	1.03153	1.03982	1.03031	1.03167	1.02994	1.03288	1.04417	1.03938	1.02464	1.02747	1.02646	1.0238	1.0248	1.0248	1.02886	1.02675
1485	1.03849	1.03022	1.03522	1.02872	1.04473	1.02978	1.03368	1.02685	1.02854	1.04835	1.03859	1.02862	1.02799	1.02648	1.02435	1.02056	1.02056	1.02913	1.02667
1490	1.03204	1.02877	1.03223	1.02381	1.04005	1.02426	1.03195	1.02162	1.0246	1.0423	1.03552	1.02359	1.02312	1.02128	1.02105	1.01854	1.01854	1.02667	1.02301
1495	1.03503	1.02842	1.0344	1.0286	1.04193	1.02523	1.03021	1.02348	1.03193	1.04212	1.03716	1.02527	1.02698	1.02371	1.02215	1.02276	1.02276	1.02547	1.02724
1500	1.03566	1.03222	1.03545	1.03291	1.04465	1.02849	1.03502	1.02885	1.03017	1.04791	1.04141	1.02715	1.03122	1.02465	1.02611	1.02307	1.02307	1.02731	1.03003
1505	1.03568	1.02814	1.03331	1.02933	1.04306	1.02533	1.03047	1.02617	1.03011	1.0507	1.04074	1.02572	1.0263	1.02375	1.02637	1.02329	1.02329	1.02734	1.02449
1510	1.0283	1.02347	1.0289	1.02335	1.03552	1.02106	1.02548	1.021	1.025	1.03798	1.03203	1.02052	1.02118	1.0197	1.01805	1.0175	1.0175	1.01951	1.02075
1515	1.03251	1.02912	1.02852	1.02887	1.04257	1.02424	1.02927	1.02385	1.02501	1.03825	1.0354	1.02298	1.02341	1.02138	1.02185	1.01923	1.01923	1.02294	1.02383
1520	1.03738	1.03022	1.03616	1.03018	1.04154	1.02846	1.03498	1.02187	1.02919	1.04473	1.03875	1.02875	1.02727	1.02495	1.02515	1.02395	1.02395	1.02718	1.02886
1525	1.02364	1.01641	1.02209	1.01749	1.03067	1.01543	1.02173	1.01824	1.01786	1.03107	1.02469	1.01474	1.01587	1.01029	1.01314	1.00829	1.00829	1.01425	1.01418
1530	1.02812	1.01908	1.02789	1.02376	1.03362	1.02015	1.02677	1.01694	1.02414	1.03721	1.02858	1.01919	1.01853	1.01507	1.0183	1.0156	1.0156	1.01881	1.01843
1535	1.03597	1.03101	1.03581	1.03022	1.04376	1.02821	1.03229	1.02364	1.03255	1.04196	1.03804	1.02535	1.02625	1.02555	1.02463	1.02255	1.02255	1.02562	1.02439
1540	1.03664	1.02959	1.03633	1.03024	1.04091	1.03075	1.03364	1.0228	1.03139	1.0441	1.04138	1.02563	1.02511	1.02369	1.027	1.02383	1.02383	1.02766	1.02988
1545	1.02504	1.01523	1.02459	1.01387	1.0287	1.01478	1.02013	1.01395	1.01742	1.02967	1.02518	1.01529	1.01322	1.01253	1.0133	1.00916	1.00916	1.0132	1.01357
1550	1.04133	1.03458	1.03921	1.03309	1.04745	1.03289	1.0381	1.03305	1.03856	1.0521	1.04515	1.03417	1.02949	1.02897	1.02767	1.02622	1.02622	1.03169	1.03076
1555	1.03394	1.0243	1.033	1.02863	1.04196	1.02741	1.03153	1.02205	1.03165	1.04046	1.0396	1.02392	1.02566	1.02452	1.02244	1.02091	1.02091	1.02483	1.02633
1560	1.03055	1.02483	1.02875	1.02404	1.03593	1.01988	1.02627	1.02222	1.02706	1.04208	1.03218	1.02156	1.01821	1.02015	1.01708	1.01629	1.01629	1.01852	1.02195
1565	1.01245	1.00424	1.01012	1.00509	1.01276	1.00678	1.00875	1.0034	1.00727	1.01997	1.01794	1.00527	1.00398	1.00451	1.0046	1.00335	1.00335	1.00276	1.00951
1570	1.0073	1.00073	1.01108	1	1.00846	1.00463	1.00465	1.00575	1.00546	1.02159	1.01708	1.00345	1.00649	1.00655	1.00254	1.00004	1.00004	1.00758	1.00451
1575	1.00065	1	1.00692	1.00227	1.00592	1.00178	1.00036	1.00457	1.00431	1.01555	1.01388	1.00327	1.00603	1.00411	1.00459	1.00039	1.00039	1.0044	1.00743
1580	1.01507	1.01233	1.01855	1.01606	1.01456	1.01536	1.01387	1.01716	1.01677	1.03199	1.03033	1.01327	1.01699	1.01958	1.0158	1.01245	1.01245	1.01732	1.01725
1585	1.00787	1.00837	1.011	1.00959	1.00822	1.00778	1.00428	1.01007	1.01016	1.02317	1.02659	1.00907	1.01455	1.01281	1.01103	1.00996	1.00996	1.00896	1.01225
1590	1.01498	1.01557	1.01957	1.01264	1.0159	1.01587	1.01328	1.01544	1.01533	1.03308	1.02966	1.01507	1.01799	1.01911	1.01613	1.01475	1.01475	1.02007	1.01714
1595	1	1.00168	1.00238	1.00073	1	1	1	1	1	1.01547	1.01274	1	1	1	1	1	1	1	1
1600	1.01556	1.01476	1.01785	1.01508	1.02032	1.01247	1.01282	1.01815	1.01463	1.03176	1.0262	1.01402	1.0134	1.01428	1.01301	1.01338	1.01338	1.00987	1.01074
1605	1.01651	1.01408	1.01558	1.01331	1.01875	1.01166	1.0133	1.01315	1.01523	1.0319	1.02164	1.01178	1.01337	1.00946	1.01077	1.01008	1.01008	1.00874	1.01248
1610	1.02122	1.01961	1.02252	1.01777	1.02593	1.01734	1.01855	1.01661	1.01956	1.03673	1.03077	1.0149	1.01598	1.01316	1.01175	1.01116	1.01116	1.01389	1.01639
1615	1.02563	1.02073	1.02058	1.01539	1.02643	1.01549	1.02122	1.01866	1.02112	1.04015	1.0288	1.01623	1.01391	1.01168	1.0109	1.01329	1.01329	1.01074	1.01426
1620	1.04021	1.0355	1.03504	1.03121	1.04136	1.03064	1.0354	1.03109	1.03367	1.05334	1.04211	1.02979	1.02887	1.0263	1.02828	1.02888	1.02888	1.02659	1.02954
1625	1.03553	1.0287	1.02878	1.02342	1.03745	1.02325	1.03076	1.01985	1.02416	1.0463	1.03514	1.02595	1.01851	1.01456	1.02044	1.01823	1.01823	1.01965	1.02177
1630	1.05038	1.04585	1.04451	1.03692	1.05065	1.03757	1.04188	1.0346	1.04199	1.06255	1.04866	1.03562	1.03046	1.02563	1.03125	1.03253	1.03253	1.02977	1.03374
1635	1.03821	1.03386	1.03142	1.02814	1.03819	1.02609	1.03411	1.0232	1.02925	1.05346	1.03643	1.02519	1.01935	1.01238	1.02253	1.02154	1.02154	1.01936	1.02561
1640	1.04218	1.03695	1.03692	1.0254	1.04131	1.02939	1.0308	1.02926	1.02982	1.05407	1.03978	1.02588	1.01954	1.01384	1.02213	1.0203	1.0203	1.02129	1.02318
1645	1.05191	1.04639	1.04487	1.03751	1.05285	1.03551	1.04313	1.03388	1.04056	1.06295	1.04647	1.03678	1.02738	1.02169	1.03095	1.02812	1.02812	1.02618	1.03138
1650	1.05878	1.05651	1.05049	1.04324	1.06098	1.03955	1.05413	1.03823	1.04139	1.06927	1.05126	1.03932	1.03203	1.02578	1.03572	1.03232	1.03232	1.03095	1.04316
1655	1.05477	1.04672	1.04385	1.03805	1.05652	1.036	1.04286	1.03449	1.03928	1.05889	1.04593	1.03894	1.02633	1.0207	1.02975	1.02685	1.02685	1.02622	1.03339
1660	1.05758	1.0527	1.04709	1.03853	1.05934	1.0375	1.04784	1.03279	1.04087	1.0658	1.04999	1.03785	1.02756	1.02017	1.0317	1.03034	1.03034	1.02905	1.03468
1665	1.05567	1.04692	1.0422	1.03822	1.05585	1.0338	1.04231	1.03308	1.03679	1.06042	1.04385	1.03796	1.02705	1.01478	1.02782	1.0229	1.0229	1.02818	1.03328
1670	1.06476	1.05677	1.0533	1.04358	1.06494	1.0438	1.05558	1.03951	1.04747	1.07158	1.05099	1.04311	1.03097	1.02144	1.03857	1.0324	1.0324	1.03155	1.04173
1675	1.06769	1.05844	1.05406	1.04569	1.06648	1.04561	1.05388	1.04075	1.04915	1.0695	1.05208	1.04403	1.03168	1.02131	1.03614	1.03537	1.03537	1.03288	1.0437
1680	1.06484	1.05344	1.04872	1.04345	1.06489	1.04222	1.05505	1.03895	1.0438	1.07396	1.05091	1.0415	1.02565	1.01897	1.03268	1.02858	1.02858	1.02873	1.04001
1685	1.05935	1.05197	1.04658	1.04083	1.06343	1.03888	1.04981	1.03443	1.04024	1.06608	1.04723	1.03823	1.02392	1.01392	1.03053	1.02767	1.02767	1.02332	1.03931
1690	1.08271	1.06992	1.06609	1.05595	1.07904	1.05556	1.06782	1.05544	1.05818	1.08528	1.06351	1.05492	1.03982	1.02897	1.04662	1.0403	1.0403	1.04017	1.05437
1695	1.06429	1.05684	1.04812	1.03762	1.06425	1.04004	1.05358	1.03563	1.04174	1.06487	1.04621	1.0382	1.02359	1.01526	1.02871	1.0256	1.0256	1.02045	1.03518
1700	1.06926	1.05859	1.04947	1.03979	1.06556	1.04027	1.05212	1.03513	1.04143	1.06858	1.04779	1.03772	1.0227	1.01217	1.02933	1.02485	1.02485	1.02199	1.03682
1705	1.08107	1.07012	1.06214	1.05334	1.07872	1.05409	1.06535	1.05043	1.05376	1.0824	1.05922	1.05225	1.03384	1.02381	1.04219	1.03812	1.03812	1.03437	1.05075
1710	1.07804	1.06556	1.05552	1.0466	1.0734	1.04851	1.06209	1.04053	1.04599	1.07674	1.05192	1.04444	1.0286	1.01669	1.03754	1.03238	1.03238	1.03181	1.04466
1715	1.08453	1.07516	1.06857	1.05507	1.08403	1.05625	1.07068	1.0554	1.05786	1.0824	1.06257	1.05629	1.03913	1.02801	1.04633	1.04273	1.04273	1.03696	1.05609
1720	1.08579	1.07486	1.06853	1.05837	1.08781	1.058	1.07358	1.05572	1.05718	1.0859	1.06186	1.05535	1.03906	1.02707	1.04715	1.04264	1.04264	1.04044	1.05587
1725	1.08006	1.06901	1.05927	1.04925	1.07678	1.05095	1.0666	1.04542	1.04743	1.07674	1.058	1.04819	1.03109	1.02074	1.04193	1.03346	1.03346	1.03517	1.05049
1730	1.07604	1.06873	1.05608	1.04633	1.07513	1.04661	1.05806	1.04253	1.04665	1.07465	1.05321	1.04399	1.02662	1.01407	1.03552	1.02892	1.02892	1.0279	1.04383
1735	1.08638	1.07307	1.06331	1.05573	1.08056	1.05467	1.06751	1.05017	1.05576	1.08837	1.06079	1.05234	1.03532	1.02342	1.04187	1.03863	1.03863	1.037	1.05251
1740	1.09185	1.07853	1.06935	1.05998	1.09079	1.06081	1.0742	1.05681	1.06138	1.09392	1.06672	1.0563	1.03997	1.02725	1.04849	1.04357	1.04357	1.04014	1.06093
1745	1.08914	1.07657	1.06589	1.05525	1.08474	1.0548	1.07012	1.05231	1.05465	1.0875	1.06365	1.05507	1.03592	1.02502	1.04538	1.03841	1.03841	1.03805	1.05512
1750	1.08052	1.07069	1.0574	1.04839	1.08002	1.051	1.06321	1.04562	1.04876	1.07895	1.05576	1.04588	1.0291	1.01657	1.03475	1.03276	1.03276	1.02834	1.0461
1755	1.07913	1.07167	1.05709	1.04924	1.07662	1.0489	1.05992	1.04497	1.04824	1.08338	1.05123	1.0462	1.02722	1.01341	1.03553	1.02994	1.02994	1.02724	1.04766
1760	1.09635	1.08062	1.07039	1.05805	1.09104	1.06302	1.0736	1.06016	1.06072	1.08951	1.06313	1.05624	1.03793	1.02512	1.04452	1.04061	1.04061	1.0391	1.05485
1765	1.08906	1.07507	1.06523	1.05457	1.08454	1.05876	1.06351	1.05382	1.05304	1.08775	1.06075	1.05175	1.03397	1.02124	1.04224	1.03473	1.03473	1.03392	1.05325
1770	1.09026	1.07574	1.06577	1.05278	1.08246	1.05334	1.06496	1.04956	1.05149	1.08704	1.05553	1.05285	1.0319	1.02119	1.03846	1.03494	1.03494	1.03446	1.04989
1775	1.09245	1.07753	1.06748	1.0547	1.08622	1.05663	1.07073	1.0509	1.05569	1.09079	1.06066	1.04823	1.03538	1.02418	1.03947	1.03701	1.03701	1.03881	1.05066
1780	1.09249	1.0798	1.06433	1.05468	1.08371	1.05624	1.06558	1.05471	1.05815	1.08723	1.06321	1.0511	1.03439	1.0213	1.03937	1.03644	1.03644	1.03969	1.05109
1785	1.09192	1.07899	1.0687	1.0567	1.08379	1.06019	1.07061	1.05391	1.06043	1.09054	1.06468	1.05387	1.03892	1.02554	1.04369	1.04072	1.04072	1.04055	1.05331
1790	1.10508	1.0918	1.08061	1.06637	1.09867	1.06822	1.07709	1.06559	1.07035	1.09819	1.07395	1.06093	1.04585	1.03468	1.05022	1.0494	1.0494	1.05039	1.06333
1795	1.09663	1.08369	1.06926	1.05673	1.08925	1.05957	1.07149	1.05708	1.05835	1.08936	1.06424	1.05371	1.03911	1.02477	1.04419	1.0416	1.0416	1.04197	1.05392
1800	1.09943	1.08889	1.07087	1.06138	1.09088	1.06481	1.07301	1.05822	1.06284	1.08762	1.0676	1.05709	1.04207	1.03053	1.04745	1.04498	1.04498	1.04235	1.0563
1805	1.10101	1.08998	1.07382	1.06335	1.09237	1.06691	1.07511	1.06228	1.06211	1.09939	1.07016	1.05898	1.04555	1.03249	1.05041	1.04765	1.04765	1.04937	1.05749
1810	1.09775	1.08533	1.07119	1.05986	1.08757	1.06134	1.07202	1.0621	1.05975	1.0888	1.06792	1.05789	1.04146	1.02928	1.04592	1.04135	1.04135	1.04496	1.05661
1815	1.09372	1.07751	1.06331	1.05016	1.08036	1.05528	1.06258	1.05466	1.0525	1.08163	1.05757	1.04739	1.03357	1.02094	1.03743	1.03588	1.03588	1.03585	1.04631
1820	1.10408	1.09311	1.07601	1.06457	1.09606	1.06988	1.07735	1.06389	1.06779	1.09829	1.0713	1.06084	1.04639	1.03498	1.05013	1.04913	1.04913	1.04913	1.06016
1825	1.10731	1.09068	1.07768	1.06419	1.0951	1.0688	1.07555	1.06275	1.06555	1.10287	1.07222	1.06097	1.04749	1.0342	1.05163	1.04917	1.04917	1.05121	1.06079
1830	1.09724	1.08442	1.06803	1.05604	1.0868	1.05966	1.06689	1.05369	1.05621	1.09092	1.06419	1.05168	1.04038	1.02623	1.04481	1.04228	1.04228	1.04162	1.05444
1835	1.10683	1.09435	1.07914	1.06551	1.0968	1.07158	1.07442	1.07201	1.06798	1.09838	1.07059	1.06084	1.05026	1.03878	1.05067	1.05132	1.05132	1.05246	1.06153
1840	1.08336	1.07059	1.05533	1.04195	1.07278	1.0461	1.05414	1.04209	1.04261	1.07285	1.04713	1.04228	1.02476	1.01436	1.0291	1.02895	1.02895	1.02737	1.03675
1845	1.1	1.08367	1.06834	1.0578	1.08757	1.06121	1.06446	1.05714	1.05735	1.08716	1.06216	1.05096	1.03892	1.02676	1.04392	1.04036	1.04036	1.04101	1.05177
1850	1.10663	1.09118	1.07584	1.05942	1.09231	1.06433	1.07231	1.05933	1.06277	1.09305	1.0682	1.05465	1.04462	1.02971	1.04792	1.04423	1.04423	1.04995	1.05524
1855	1.10718	1.09082	1.07796	1.06383	1.09504	1.0674	1.07192	1.0634	1.06324	1.0913	1.06633	1.05568	1.04534	1.03402	1.04782	1.04396	1.04396	1.04765	1.05656
1860	1.09385	1.0758	1.06275	1.0471	1.08112	1.05414	1.06017	1.05206	1.05222	1.08399	1.0538	1.04175	1.0328	1.0166	1.03578	1.03451	1.03451	1.03461	1.04412
1865	1.09753	1.0837	1.06766	1.05213	1.08456	1.05758	1.0631	1.05486	1.05443	1.08778	1.05884	1.04786	1.03846	1.02383	1.03896	1.03859	1.03859	1.04108	1.05263
1870	1.08792	1.07419	1.06145	1.04502	1.07845	1.05104	1.05365	1.04403	1.04919	1.07826	1.05362	1.04457	1.0296	1.01809	1.0334	1.03086	1.03086	1.03699	1.04057
1875	1.10346	1.08812	1.07452	1.05954	1.08816	1.06318	1.06811	1.0553	1.06145	1.08913	1.06584	1.05172	1.04245	1.03159	1.04492	1.04121	1.04121	1.04592	1.05209
1880	1.09275	1.07894	1.06207	1.04635	1.08142	1.05171	1.05953	1.04838	1.04885	1.07965	1.05539	1.04207	1.03363	1.02006	1.0323	1.0306	1.0306	1.03909	1.03946
1885	1.09433	1.0768	1.06536	1.05059	1.08265	1.05598	1.05737	1.04911	1.051	1.07887	1.05634	1.04289	1.03449	1.02128	1.03633	1.03438	1.03438	1.03847	1.04402
1890	1.0975	1.08106	1.06773	1.05082	1.08328	1.05606	1.06003	1.05186	1.0543	1.0887	1.05725	1.04588	1.03588	1.02256	1.03428	1.03627	1.03627	1.04129	1.04599
1895	1.1028	1.08579	1.07085	1.05646	1.08788	1.06461	1.05979	1.06121	1.05844	1.09222	1.06172	1.04869	1.03943	1.0288	1.04052	1.04094	1.04094	1.04677	1.05146
1900	1.09642	1.07937	1.06736	1.05405	1.0851	1.05764	1.06075	1.05028	1.05568	1.08979	1.05987	1.04583	1.03876	1.02547	1.0365	1.03698	1.03698	1.04175	1.04629
1905	1.10004	1.08436	1.0726	1.05427	1.08763	1.05924	1.06191	1.05508	1.05704	1.08637	1.06009	1.04797	1.03831	1.0268	1.03772	1.03905	1.03905	1.04673	1.04591
1910	1.10045	1.08732	1.07143	1.05568	1.0858	1.06026	1.06202	1.05306	1.05709	1.08655	1.06296	1.04672	1.03981	1.0297	1.03947	1.03956	1.03956	1.04587	1.04619
1915	1.11072	1.09426	1.0794	1.06302	1.09533	1.06891	1.07059	1.0651	1.06539	1.09812	1.07246	1.05667	1.04959	1.03674	1.04787	1.04823	1.04823	1.05414	1.05594
1920	1.09125	1.07592	1.06431	1.04636	1.07541	1.05018	1.05329	1.04549	1.04492	1.07544	1.05356	1.04104	1.03077	1.02072	1.03204	1.03134	1.03134	1.03625	1.03736
1925	1.09688	1.08234	1.07031	1.05412	1.08366	1.0577	1.06086	1.05447	1.05539	1.08566	1.06061	1.04592	1.03882	1.02634	1.03945	1.03815	1.03815	1.04157	1.04777
1930	1.10345	1.08324	1.07192	1.05518	1.08461	1.05915	1.06173	1.05635	1.05667	1.0865	1.064	1.04663	1.04016	1.03022	1.03872	1.03916	1.03916	1.0482	1.04765
1935	1.08711	1.07261	1.05926	1.04204	1.07458	1.04742	1.04912	1.0475	1.04527	1.0728	1.04977	1.03723	1.02774	1.01759	1.02827	1.02679	1.02679	1.03461	1.03448
1940	1.10683	1.09221	1.07885	1.06165	1.09179	1.06413	1.0671	1.06371	1.0605	1.09682	1.06751	1.05231	1.04467	1.03417	1.04464	1.04404	1.04404	1.05025	1.05212
1945	1.10066	1.08401	1.07101	1.05361	1.08638	1.05799	1.06279	1.05769	1.05593	1.08808	1.06084	1.04828	1.03994	1.02925	1.0407	1.04158	1.04158	1.04632	1.04714
1950	1.0971	1.0805	1.06945	1.05116	1.0843	1.05588	1.06182	1.05343	1.05391	1.08068	1.05901	1.04619	1.03781	1.02797	1.03731	1.03946	1.03946	1.04439	1.0488
1955	1.09542	1.07921	1.06984	1.05102	1.0836	1.05778	1.05731	1.05441	1.05241	1.08415	1.05912	1.04354	1.0358	1.0258	1.03701	1.03421	1.03421	1.0417	1.04652
1960	1.09666	1.07992	1.06837	1.04843	1.0804	1.05133	1.05724	1.05487	1.0488	1.0812	1.05897	1.03968	1.03602	1.02542	1.03404	1.03372	1.03372	1.04314	1.04151
1965	1.09388	1.0796	1.06751	1.04715	1.08099	1.05408	1.05612	1.05047	1.05177	1.08123	1.057	1.04181	1.03528	1.02401	1.03321	1.03299	1.03299	1.0399	1.04071
1970	1.10276	1.0862	1.07649	1.05628	1.08619	1.06076	1.06481	1.05958	1.06082	1.09337	1.06503	1.05109	1.04401	1.03358	1.04319	1.04305	1.04305	1.0485	1.05428
1975	1.09508	1.07912	1.06942	1.04886	1.08026	1.0551	1.05982	1.04955	1.04921	1.08097	1.0576	1.04423	1.03663	1.02539	1.03632	1.03472	1.03472	1.04453	1.04462
1980	1.10805	1.08974	1.08028	1.06007	1.09083	1.06568	1.06703	1.06389	1.06213	1.09565	1.06875	1.05416	1.04792	1.03367	1.04642	1.04589	1.04589	1.05318	1.05591
1985	1.08766	1.06945	1.05869	1.0379	1.07232	1.04385	1.04886	1.04203	1.04048	1.07134	1.04944	1.03641	1.02867	1.0165	1.02652	1.02799	1.02799	1.03426	1.03664
1990	1.09438	1.07453	1.06854	1.04409	1.07802	1.04703	1.05462	1.04936	1.04702	1.07674	1.05424	1.04344	1.03462	1.02157	1.03265	1.03071	1.03071	1.04259	1.04266
1995	1.10141	1.08466	1.07712	1.05566	1.0864	1.06444	1.06488	1.05845	1.05924	1.09107	1.06698	1.04989	1.04508	1.0336	1.04225	1.04328	1.04328	1.05119	1.0536
2000	1.08798	1.06982	1.0594	1.04064	1.07095	1.0453	1.04779	1.04423	1.03965	1.07233	1.04915	1.03441	1.02792	1.01878	1.02654	1.02516	1.02516	1.03595	1.03658
2005	1.07744	1.06194	1.05277	1.02938	1.06204	1.03734	1.03928	1.03589	1.03495	1.06401	1.04224	1.02797	1.02009	1.01011	1.01947	1.01711	1.01711	1.02769	1.02967
2010	1.08764	1.07261	1.06216	1.0389	1.07476	1.0486	1.04961	1.04519	1.04416	1.07642	1.05313	1.035	1.0299	1.02098	1.02961	1.0271	1.0271	1.03753	1.03969
2015	1.09417	1.07645	1.06613	1.0482	1.0808	1.05297	1.0564	1.05303	1.05393	1.0812	1.06023	1.04339	1.03741	1.02541	1.0375	1.03525	1.03525	1.04391	1.04748
2020	1.09219	1.0766	1.06684	1.04769	1.07823	1.05173	1.05552	1.04764	1.04762	1.08201	1.05531	1.0409	1.03524	1.0245	1.03159	1.03403	1.03403	1.04176	1.04243
2025	1.08204	1.06463	1.05628	1.03594	1.06666	1.04265	1.045	1.04138	1.03887	1.07365	1.04816	1.03256	1.02622	1.01524	1.02635	1.0263	1.0263	1.03569	1.03762
2030	1.08109	1.06562	1.05439	1.03329	1.06674	1.04136	1.04231	1.04115	1.03781	1.06884	1.04404	1.03335	1.02407	1.01161	1.02289	1.02052	1.02052	1.03119	1.03273
2035	1.09091	1.07416	1.06494	1.04042	1.07794	1.05046	1.05133	1.04704	1.04729	1.07672	1.0563	1.03855	1.03422	1.02231	1.03163	1.02815	1.02815	1.04011	1.0411
2040	1.08823	1.07136	1.06035	1.03852	1.0704	1.04672	1.04864	1.04509	1.04134	1.07283	1.05124	1.03803	1.03113	1.02223	1.03126	1.02835	1.02835	1.03802	1.03954
2045	1.10069	1.07921	1.07181	1.0534	1.08123	1.05785	1.06212	1.05636	1.05258	1.08566	1.06247	1.04801	1.04051	1.03188	1.03864	1.04045	1.04045	1.04872	1.05095
2050	1.09268	1.07533	1.06001	1.04232	1.07455	1.05051	1.05104	1.04506	1.04405	1.07813	1.05952	1.03834	1.03472	1.02499	1.03107	1.0323	1.0323	1.04202	1.04515
2055	1.089	1.07253	1.06218	1.0433	1.07524	1.04725	1.05175	1.0505	1.04449	1.08054	1.05673	1.03971	1.03736	1.02341	1.03129	1.02932	1.02932	1.04047	1.04415
2060	1.08947	1.07618	1.06047	1.04001	1.07393	1.04767	1.04971	1.04819	1.04427	1.07975	1.05377	1.03994	1.03463	1.02098	1.03012	1.02859	1.02859	1.0384	1.03979
2065	1.08914	1.07539	1.05973	1.04115	1.07272	1.04621	1.053	1.04816	1.04419	1.07985	1.05669	1.03766	1.03169	1.02221	1.03013	1.0294	1.0294	1.04047	1.04101
2070	1.09508	1.08024	1.06589	1.04736	1.07899	1.05284	1.0584	1.04999	1.04898	1.08218	1.05882	1.04757	1.0394	1.02716	1.03496	1.03275	1.03275	1.04391	1.04625
2075	1.08565	1.06993	1.05794	1.03726	1.06925	1.04341	1.04997	1.0411	1.03983	1.07442	1.05398	1.03839	1.02789	1.01991	1.02796	1.02759	1.02759	1.03565	1.04151
2080	1.0732	1.05767	1.04216	1.02485	1.05556	1.03084	1.03528	1.0315	1.02898	1.06163	1.04084	1.02407	1.01937	1.0068	1.01571	1.016	1.016	1.02456	1.02857
2085	1.08987	1.07487	1.06059	1.03924	1.07118	1.04824	1.05044	1.0499	1.04254	1.07982	1.05713	1.03863	1.03431	1.02311	1.02854	1.02714	1.02714	1.0415	1.04186
2090	1.08928	1.07131	1.05798	1.04061	1.07072	1.04306	1.04852	1.04676	1.04024	1.07583	1.05751	1.03695	1.03389	1.0201	1.0289	1.03057	1.03057	1.04082	1.03929
2095	1.09082	1.07539	1.05996	1.04427	1.07617	1.04917	1.051	1.04798	1.04289	1.07766	1.05668	1.04287	1.03659	1.02409	1.03277	1.02968	1.02968	1.0435	1.04205
2100	1.09059	1.0729	1.05876	1.04111	1.07264	1.04697	1.052	1.05115	1.04285	1.0795	1.05661	1.0434	1.03526	1.02662	1.03565	1.03166	1.03166	1.04103	1.04232
2105	1.09494	1.07826	1.0631	1.04611	1.07694	1.05102	1.05612	1.05314	1.04909	1.08749	1.06414	1.04613	1.04023	1.02788	1.03745	1.03456	1.03456	1.04388	1.0478
2110	1.08743	1.07061	1.05498	1.03739	1.06807	1.04469	1.04937	1.0428	1.04256	1.07671	1.05683	1.03979	1.03082	1.02071	1.02931	1.02751	1.02751	1.03732	1.04112
2115	1.09348	1.07204	1.05904	1.04221	1.07317	1.04861	1.05222	1.05045	1.04642	1.08252	1.05759	1.04236	1.03773	1.02412	1.03133	1.0317	1.0317	1.04362	1.04658
2120	1.09626	1.0803	1.06243	1.04717	1.07752	1.05486	1.05611	1.05022	1.04778	1.08408	1.06458	1.04544	1.04093	1.02948	1.03722	1.03457	1.03457	1.04965	1.04835
2125	1.09218	1.07401	1.05873	1.04156	1.07155	1.04692	1.04962	1.05124	1.04315	1.07634	1.05737	1.03973	1.03564	1.02376	1.02934	1.02845	1.02845	1.04397	1.03838
2130	1.10875	1.09485	1.07793	1.06075	1.08903	1.06517	1.0676	1.06808	1.06039	1.09721	1.07767	1.06102	1.05437	1.04287	1.05073	1.04827	1.04827	1.06273	1.06415
2135	1.09155	1.07827	1.0602	1.04414	1.07133	1.05023	1.05163	1.05167	1.04378	1.07898	1.06142	1.04434	1.03834	1.02713	1.03526	1.0329	1.0329	1.04698	1.04361
2140	1.1018	1.08569	1.0703	1.05447	1.08213	1.0559	1.06345	1.06042	1.05706	1.09381	1.07119	1.05352	1.04938	1.03709	1.04511	1.04232	1.04232	1.05618	1.05773
2145	1.10393	1.08573	1.07143	1.05453	1.08537	1.05773	1.06519	1.06291	1.0567	1.09316	1.07033	1.05298	1.04913	1.03628	1.04384	1.04432	1.04432	1.0579	1.05536
2150	1.1026	1.084	1.07061	1.05659	1.08034	1.05991	1.06685	1.05888	1.06115	1.09479	1.0735	1.05567	1.05016	1.03718	1.04671	1.04374	1.04374	1.0569	1.05877
2155	1.09444	1.07675	1.06187	1.04362	1.07454	1.04722	1.05298	1.05181	1.04463	1.0811	1.06194	1.04212	1.0409	1.02692	1.03278	1.03332	1.03332	1.04484	1.04505
2160	1.09351	1.07647	1.06394	1.0465	1.07369	1.05082	1.0576	1.05754	1.04692	1.08274	1.0646	1.04792	1.04367	1.02791	1.03488	1.03864	1.03864	1.04901	1.0484
2165	1.10092	1.0873	1.06897	1.05206	1.07998	1.05629	1.06118	1.05803	1.0546	1.08741	1.07455	1.05333	1.04955	1.03768	1.04403	1.04363	1.04363	1.05581	1.05718
2170	1.09467	1.08254	1.06077	1.04511	1.07531	1.05296	1.05486	1.05679	1.04833	1.08918	1.06563	1.04682	1.04163	1.02965	1.03761	1.03446	1.03446	1.05113	1.04696
2175	1.09231	1.07558	1.05971	1.04406	1.07067	1.04606	1.05202	1.05419	1.04519	1.08617	1.06327	1.04441	1.04096	1.02843	1.03576	1.03467	1.03467	1.04858	1.04721
2180	1.08671	1.0711	1.05296	1.03906	1.06484	1.03987	1.04749	1.04594	1.03704	1.07315	1.05802	1.03834	1.03343	1.02294	1.02916	1.0287	1.0287	1.03962	1.03963
2185	1.08737	1.07526	1.06051	1.04493	1.07061	1.04584	1.05298	1.05263	1.04584	1.08398	1.05992	1.04335	1.03999	1.02964	1.03438	1.03494	1.03494	1.04759	1.04782
2190	1.09341	1.07801	1.05971	1.04479	1.07349	1.05093	1.05281	1.05726	1.0443	1.08967	1.06153	1.04808	1.04335	1.02975	1.03675	1.03723	1.03723	1.04689	1.05128
2195	1.08738	1.07195	1.05466	1.03985	1.06712	1.04101	1.04893	1.05086	1.04197	1.08093	1.06096	1.04265	1.0394	1.02631	1.03076	1.03236	1.03236	1.04359	1.04317
2200	1.09197	1.07577	1.05853	1.04389	1.07065	1.04877	1.05424	1.05388	1.04663	1.08579	1.06718	1.04767	1.04353	1.03003	1.03519	1.0352	1.0352	1.05169	1.04746
2205	1.08685	1.07212	1.05662	1.04474	1.0688	1.04832	1.05	1.05189	1.03907	1.07851	1.06171	1.04273	1.03995	1.0282	1.03324	1.03461	1.03461	1.04431	1.04836
2210	1.10084	1.08368	1.06674	1.0512	1.07627	1.05825	1.05999	1.06053	1.0534	1.09178	1.06976	1.05153	1.04893	1.03499	1.0413	1.04324	1.04324	1.05236	1.05386
2215	1.09521	1.08133	1.06105	1.04686	1.07527	1.04911	1.05481	1.05928	1.04982	1.08856	1.06527	1.04733	1.04406	1.03255	1.03834	1.03807	1.03807	1.05238	1.04974
2220	1.1	1.08525	1.06468	1.04811	1.07735	1.05405	1.05851	1.05894	1.05249	1.08721	1.0704	1.0507	1.04923	1.03514	1.03989	1.04037	1.04037	1.0535	1.05043
2225	1.09023	1.07615	1.06066	1.04622	1.07031	1.05422	1.05632	1.05645	1.04557	1.0879	1.06448	1.04653	1.04513	1.0319	1.03896	1.0384	1.0384	1.05123	1.04927
2230	1.1015	1.08466	1.0662	1.04872	1.07598	1.05327	1.06322	1.05912	1.05175	1.08829	1.07039	1.04906	1.04936	1.03633	1.04113	1.03929	1.03929	1.05699	1.05244
2235	1.0948	1.0803	1.06495	1.04968	1.07299	1.05384	1.05839	1.05754	1.04788	1.09024	1.06851	1.05203	1.04997	1.03391	1.03629	1.0414	1.0414	1.05304	1.05397
2240	1.09247	1.08001	1.05869	1.04563	1.07349	1.05123	1.05761	1.05399	1.04873	1.07911	1.06475	1.04619	1.04629	1.03059	1.0358	1.03642	1.03642	1.05012	1.04774
2245	1.08894	1.07602	1.05897	1.04356	1.07128	1.05053	1.05352	1.05535	1.04553	1.08383	1.06451	1.04302	1.04401	1.03201	1.03625	1.03222	1.03222	1.04793	1.04669
2250	1.09227	1.07941	1.06106	1.0441	1.07313	1.05319	1.05844	1.06052	1.04785	1.08561	1.07009	1.04878	1.04508	1.03727	1.04064	1.04078	1.04078	1.05065	1.04984
2255	1.09893	1.0842	1.06744	1.05308	1.08211	1.05944	1.06456	1.06128	1.05342	1.08894	1.07295	1.05242	1.05189	1.03938	1.04273	1.04594	1.04594	1.05758	1.05589
2260	1.08098	1.06882	1.04881	1.03414	1.06138	1.03962	1.04689	1.04323	1.03571	1.07422	1.05309	1.03624	1.03603	1.02348	1.02687	1.02868	1.02868	1.03789	1.03959
2265	1.09383	1.0807	1.06258	1.04457	1.07389	1.05294	1.05816	1.05622	1.04962	1.08411	1.0689	1.04778	1.04619	1.03641	1.03829	1.03835	1.03835	1.05148	1.05114
2270	1.0884	1.07829	1.05863	1.04254	1.06817	1.04734	1.05052	1.0539	1.04485	1.07803	1.06131	1.04188	1.04104	1.03038	1.03118	1.03263	1.03263	1.04992	1.04408
2275	1.093	1.07885	1.06217	1.047	1.0728	1.05366	1.05951	1.05585	1.04887	1.08799	1.06635	1.04702	1.04693	1.03444	1.03819	1.04063	1.04063	1.05178	1.05099
2280	1.09238	1.08217	1.06385	1.05051	1.07263	1.05995	1.06275	1.05769	1.04983	1.0891	1.06675	1.0461	1.0483	1.03688	1.04052	1.04021	1.04021	1.05286	1.05531
2285	1.09149	1.08218	1.05775	1.0444	1.07085	1.05419	1.05932	1.05547	1.047	1.08281	1.06566	1.04665	1.04672	1.03379	1.03913	1.03852	1.03852	1.05108	1.05214
2290	1.08656	1.07415	1.05363	1.04152	1.06646	1.05008	1.05493	1.04419	1.04012	1.07721	1.06	1.0411	1.03901	1.02679	1.03143	1.03517	1.03517	1.04765	1.04393
2295	1.09445	1.08461	1.06613	1.04961	1.07434	1.05776	1.0641	1.05495	1.05069	1.08946	1.07014	1.05197	1.04893	1.03777	1.04267	1.04191	1.04191	1.05549	1.05661
2300	1.08029	1.07131	1.0517	1.03739	1.06272	1.04725	1.04756	1.04866	1.03896	1.0748	1.0569	1.0392	1.03772	1.02744	1.03079	1.03039	1.03039	1.04404	1.0396
2305	1.07994	1.06913	1.04772	1.03476	1.06155	1.04372	1.04849	1.04612	1.0374	1.07523	1.05775	1.0395	1.036	1.02136	1.02882	1.02869	1.02869	1.0433	1.04193
2310	1.08904	1.07827	1.05696	1.04175	1.06939	1.05269	1.0615	1.0548	1.04508	1.08503	1.06653	1.04727	1.0467	1.03168	1.03931	1.03551	1.03551	1.04947	1.04946
2315	1.07852	1.06719	1.05072	1.03422	1.0597	1.04587	1.04766	1.04232	1.03624	1.07611	1.05706	1.03589	1.03651	1.02512	1.02941	1.02898	1.02898	1.04177	1.04114
2320	1.07868	1.07076	1.04907	1.03666	1.06235	1.04844	1.05082	1.04901	1.0384	1.07769	1.05947	1.03599	1.03576	1.02481	1.02752	1.02762	1.02762	1.04242	1.04152
2325	1.08751	1.08025	1.05709	1.04702	1.06868	1.05685	1.06211	1.0567	1.04647	1.08208	1.06532	1.04558	1.04649	1.0338	1.03846	1.04062	1.04062	1.05197	1.05162
2330	1.08781	1.08081	1.0558	1.0466	1.06764	1.05633	1.06288	1.05758	1.04735	1.08131	1.06567	1.05006	1.04679	1.03421	1.04002	1.03714	1.03714	1.05007	1.05208
2335	1.09137	1.083	1.06211	1.04665	1.0725	1.06093	1.06323	1.06165	1.0506	1.08944	1.06749	1.04999	1.04788	1.0388	1.0458	1.04073	1.04073	1.05579	1.05285
2340	1.08169	1.07412	1.05133	1.03656	1.06309	1.05092	1.05421	1.05052	1.0424	1.07905	1.0593	1.04023	1.04105	1.02891	1.03157	1.0308	1.0308	1.04514	1.04344
2345	1.09045	1.08229	1.05634	1.04667	1.07108	1.05777	1.06148	1.05777	1.04643	1.08439	1.06862	1.04738	1.04821	1.03542	1.03979	1.03729	1.03729	1.05224	1.04878
2350	1.08429	1.07354	1.05339	1.04289	1.06998	1.05313	1.05622	1.05401	1.0462	1.0807	1.06596	1.04359	1.04473	1.03154	1.03579	1.03652	1.03652	1.05161	1.04822
2355	1.07984	1.07313	1.04889	1.03731	1.06543	1.04974	1.0548	1.053	1.04283	1.07892	1.06022	1.04151	1.04063	1.02906	1.03295	1.03482	1.03482	1.04507	1.0467
2360	1.08017	1.0717	1.04653	1.03824	1.06145	1.0497	1.053	1.04875	1.03917	1.0758	1.05818	1.04178	1.04179	1.02765	1.02973	1.03012	1.03012	1.04377	1.04453
2365	1.08112	1.07468	1.049	1.03856	1.06673	1.05154	1.05384	1.0531	1.04308	1.07593	1.06194	1.03852	1.0415	1.02858	1.03152	1.02989	1.02989	1.04675	1.04308
2370	1.07697	1.06873	1.04388	1.03181	1.06024	1.04685	1.04855	1.04628	1.03754	1.07225	1.05593	1.03778	1.0379	1.02578	1.02686	1.02597	1.02597	1.04064	1.04029
2375	1.08276	1.07496	1.0505	1.03869	1.06264	1.05159	1.05699	1.04989	1.04295	1.07508	1.06065	1.04244	1.04315	1.03108	1.03332	1.03335	1.03335	1.04797	1.04398
2380	1.07971	1.07162	1.04705	1.03887	1.06234	1.05053	1.05138	1.05055	1.04087	1.07822	1.05867	1.04049	1.03994	1.0291	1.0339	1.03198	1.03198	1.04526	1.04533
2385	1.07511	1.07576	1.04656	1.03645	1.06091	1.04755	1.0526	1.05138	1.04064	1.07396	1.05715	1.03579	1.04055	1.03013	1.02985	1.02921	1.02921	1.04922	1.04192
2390	1.09232	1.08574	1.06182	1.04861	1.07519	1.06469	1.06718	1.06239	1.05436	1.09009	1.07337	1.04993	1.05357	1.04372	1.04706	1.04396	1.04396	1.05994	1.05668
2395	1.09583	1.08698	1.06526	1.05072	1.07873	1.06642	1.0714	1.06664	1.05611	1.09782	1.07513	1.05894	1.05667	1.0433	1.04794	1.05122	1.05122	1.06232	1.06275
2400	1.08187	1.07175	1.04887	1.03855	1.06608	1.05323	1.05456	1.05641	1.04427	1.07897	1.06363	1.03995	1.04428	1.0317	1.03226	1.03169	1.03169	1.04858	1.04541
2405	1.09097	1.08267	1.05637	1.04744	1.07273	1.06314	1.06298	1.06105	1.0516	1.0872	1.06831	1.05079	1.05173	1.03952	1.04266	1.04321	1.04321	1.05858	1.05353
2410	1.08376	1.07373	1.0476	1.04047	1.0652	1.0529	1.05396	1.05494	1.04364	1.08099	1.06011	1.04361	1.04216	1.03033	1.03494	1.03369	1.03369	1.04979	1.04531
2415	1.08569	1.07676	1.05225	1.04124	1.06931	1.05644	1.05856	1.05879	1.05082	1.08641	1.06579	1.04501	1.04586	1.03424	1.03669	1.03759	1.03759	1.05401	1.05075
2420	1.0753	1.06669	1.04457	1.03056	1.05785	1.0453	1.04615	1.04738	1.03339	1.06906	1.05375	1.03379	1.03709	1.02214	1.02546	1.02462	1.02462	1.04298	1.03835
2425	1.08695	1.08049	1.05309	1.04228	1.06796	1.05846	1.06035	1.06029	1.04492	1.07731	1.06535	1.04777	1.04814	1.03344	1.03846	1.03642	1.03642	1.05449	1.05064
2430	1.08926	1.08173	1.05517	1.04732	1.07078	1.0623	1.06486	1.06725	1.05198	1.08566	1.07001	1.05204	1.05061	1.03701	1.04035	1.04077	1.04077	1.0575	1.053
2435	1.08018	1.07958	1.051	1.04218	1.06646	1.0569	1.05988	1.05759	1.0439	1.08339	1.06564	1.04405	1.04654	1.03288	1.03652	1.03841	1.03841	1.05302	1.05139
2440	1.0858	1.08027	1.05179	1.04223	1.06953	1.05971	1.06047	1.05672	1.04884	1.08172	1.0673	1.04734	1.04783	1.03364	1.04075	1.03833	1.03833	1.05579	1.05098
2445	1.08711	1.08083	1.05479	1.04566	1.06924	1.06184	1.0647	1.06244	1.04899	1.08445	1.06914	1.04954	1.04797	1.03534	1.0445	1.04205	1.04205	1.05777	1.05484
2450	1.08755	1.08007	1.05321	1.04373	1.06784	1.05959	1.05909	1.06408	1.05105	1.08612	1.06679	1.05002	1.0474	1.03496	1.04061	1.03821	1.03821	1.05729	1.05212
2455	1.07838	1.07493	1.04659	1.03814	1.06176	1.05436	1.05218	1.05396	1.03906	1.07514	1.05754	1.0434	1.04301	1.02762	1.03419	1.03235	1.03235	1.04773	1.04589
2460	1.08368	1.08067	1.04865	1.0417	1.068	1.05747	1.05638	1.05727	1.04718	1.07735	1.06658	1.04397	1.04549	1.03185	1.03689	1.03714	1.03714	1.05772	1.04908
2465	1.08077	1.07454	1.04527	1.03722	1.06186	1.05551	1.05217	1.05315	1.04351	1.07706	1.05847	1.04258	1.04241	1.02876	1.03303	1.03205	1.03205	1.04915	1.04684
2470	1.07121	1.06932	1.03949	1.02999	1.0555	1.04921	1.05001	1.05119	1.0383	1.07094	1.05578	1.03713	1.03727	1.02288	1.02827	1.03137	1.03137	1.04359	1.04062
2475	1.0744	1.0729	1.04158	1.03348	1.05528	1.0529	1.05394	1.05599	1.03796	1.07388	1.05812	1.03945	1.04088	1.02584	1.03103	1.03104	1.03104	1.04643	1.04452
2480	1.07877	1.07598	1.04623	1.04122	1.06451	1.05669	1.05741	1.05628	1.04608	1.07569	1.06539	1.04633	1.04483	1.03157	1.03605	1.03757	1.03757	1.05168	1.05226
2485	1.08289	1.08048	1.0465	1.04466	1.06457	1.05978	1.06165	1.05679	1.0434	1.08127	1.06611	1.04785	1.04952	1.03339	1.03927	1.03948	1.03948	1.05198	1.05558
2490	1.08112	1.07984	1.04432	1.03794	1.06342	1.05464	1.05722	1.05634	1.04508	1.0805	1.06301	1.04456	1.04439	1.03223	1.03522	1.03564	1.03564	1.05236	1.04622
2495	1.0705	1.07028	1.03591	1.02951	1.05396	1.0471	1.04754	1.04649	1.03496	1.06927	1.05448	1.03272	1.03594	1.023	1.02366	1.02611	1.02611	1.04324	1.03937
2500	1.07047	1.06969	1.0351	1.02837	1.05394	1.04375	1.0441	1.04766	1.03558	1.06679	1.05309	1.03394	1.03538	1.01896	1.02378	1.02677	1.02677	1.04109	1.03684
2505	1.06394	1.06464	1.03078	1.025	1.04914	1.03977	1.04539	1.04092	1.03002	1.06144	1.05128	1.029	1.03249	1.01577	1.01928	1.02422	1.02422	1.03666	1.03237
2510	1.08004	1.08057	1.04735	1.04321	1.0652	1.05875	1.05552	1.05806	1.04502	1.07786	1.06904	1.04754	1.04651	1.03333	1.03647	1.03944	1.03944	1.05483	1.05037
2515	1.08402	1.0864	1.05293	1.04767	1.07002	1.06422	1.06337	1.06145	1.04976	1.08021	1.072	1.04948	1.0504	1.03613	1.0395	1.04326	1.04326	1.06081	1.05269
2520	1.06579	1.06965	1.03287	1.0293	1.05261	1.04484	1.04558	1.04648	1.0328	1.06779	1.05553	1.03416	1.03359	1.02153	1.02361	1.02528	1.02528	1.04258	1.03945
2525	1.08262	1.08759	1.05452	1.04565	1.06925	1.06207	1.06168	1.06656	1.04998	1.08414	1.07323	1.04817	1.05149	1.03601	1.04096	1.04589	1.04589	1.0581	1.05578
2530	1.07246	1.07872	1.04278	1.03737	1.06044	1.056	1.05715	1.06011	1.03879	1.07167	1.06581	1.0424	1.04381	1.02951	1.03021	1.03665	1.03665	1.05045	1.04656
2535	1.07644	1.07946	1.04231	1.03739	1.05979	1.05345	1.05439	1.05703	1.04236	1.07835	1.0645	1.04279	1.04252	1.03108	1.03256	1.03465	1.03465	1.0512	1.04668
2540	1.08457	1.08559	1.05097	1.04607	1.06782	1.06503	1.06571	1.06431	1.05165	1.08506	1.0751	1.05342	1.05078	1.03708	1.04197	1.04386	1.04386	1.06018	1.05783
2545	1.07799	1.0799	1.04268	1.03834	1.05924	1.05341	1.05862	1.05757	1.04172	1.07662	1.06689	1.04289	1.04305	1.02936	1.03249	1.03826	1.03826	1.05108	1.05195
2550	1.07846	1.08207	1.04212	1.03941	1.06195	1.05511	1.05718	1.05888	1.04194	1.0807	1.06692	1.04503	1.04412	1.02933	1.03511	1.03891	1.03891	1.05019	1.05266
2555	1.07638	1.08036	1.04667	1.03803	1.05981	1.05766	1.05709	1.05687	1.04335	1.07809	1.06985	1.04168	1.04594	1.02895	1.03247	1.03811	1.03811	1.05284	1.04741
2560	1.08218	1.08839	1.05178	1.0469	1.06733	1.06205	1.06277	1.06363	1.04636	1.08589	1.07357	1.05206	1.0517	1.03549	1.03985	1.04326	1.04326	1.06107	1.0541
2565	1.07456	1.08252	1.04229	1.04033	1.06308	1.0537	1.05868	1.05543	1.0425	1.08314	1.06933	1.04413	1.04473	1.03268	1.03296	1.04062	1.04062	1.04828	1.04927
2570	1.06794	1.07109	1.03492	1.03049	1.04992	1.0469	1.04619	1.04685	1.03253	1.07241	1.05966	1.03462	1.03621	1.02458	1.02439	1.03022	1.03022	1.04154	1.04206
2575	1.06817	1.07285	1.03519	1.03174	1.05589	1.0442	1.05217	1.04486	1.03074	1.07079	1.06038	1.03545	1.03649	1.02213	1.02407	1.03053	1.03053	1.0431	1.04006
2580	1.08778	1.09439	1.05476	1.04966	1.07359	1.06646	1.07192	1.07017	1.05611	1.09231	1.08589	1.05712	1.05758	1.04361	1.04547	1.05194	1.05194	1.06335	1.06504
2585	1.06644	1.07476	1.03338	1.03209	1.05329	1.04801	1.04888	1.04855	1.03726	1.0725	1.06	1.03652	1.03816	1.0232	1.02462	1.03192	1.03192	1.04476	1.04257
2590	1.07482	1.08169	1.04291	1.0377	1.06109	1.05522	1.05862	1.05205	1.03682	1.0805	1.06995	1.04221	1.04534	1.02885	1.0342	1.03849	1.03849	1.04839	1.05048
2595	1.07515	1.08164	1.0399	1.03765	1.05907	1.05398	1.05502	1.04989	1.04114	1.0775	1.06984	1.04169	1.04474	1.02827	1.03275	1.03749	1.03749	1.04929	1.05129
2600	1.07123	1.08071	1.04081	1.03923	1.06046	1.05388	1.0541	1.05442	1.03719	1.0771	1.06825	1.04117	1.04511	1.02948	1.03113	1.03764	1.03764	1.05092	1.0504
2605	1.06786	1.07749	1.0404	1.03487	1.05695	1.05175	1.05805	1.05373	1.03978	1.07878	1.06812	1.04029	1.04282	1.0258	1.03135	1.0351	1.0351	1.04643	1.04745
2610	1.06368	1.07382	1.03593	1.02969	1.05258	1.04847	1.04354	1.04081	1.03329	1.07367	1.06022	1.03476	1.03465	1.02205	1.02432	1.02884	1.02884	1.04273	1.03992
2615	1.06815	1.08068	1.03664	1.03427	1.05997	1.05294	1.05322	1.05351	1.03463	1.07219	1.06704	1.03871	1.04013	1.02485	1.02968	1.03643	1.03643	1.04594	1.04761
2620	1.07046	1.07857	1.03775	1.034	1.05686	1.05197	1.05253	1.04927	1.03581	1.07677	1.06813	1.03998	1.04316	1.02706	1.02967	1.03282	1.03282	1.04631	1.04452
2625	1.0863	1.09566	1.05664	1.05172	1.07336	1.06832	1.06812	1.06709	1.0557	1.09287	1.0841	1.05897	1.05816	1.04242	1.04714	1.05231	1.05231	1.06792	1.0641
2630	1.07011	1.08427	1.04126	1.0395	1.06144	1.05272	1.05697	1.05497	1.03949	1.07747	1.07164	1.04333	1.04487	1.0283	1.03157	1.03663	1.03663	1.04816	1.04998
2635	1.0768	1.08996	1.0463	1.04158	1.06541	1.05915	1.06454	1.05781	1.0441	1.08578	1.07782	1.04946	1.05097	1.03648	1.03858	1.04286	1.04286	1.05397	1.05382
2640	1.06568	1.07548	1.04	1.03277	1.05445	1.04744	1.04927	1.05027	1.03439	1.06554	1.06629	1.04179	1.04023	1.02285	1.02601	1.03248	1.03248	1.04277	1.04319
2645	1.0773	1.09287	1.04788	1.04771	1.06844	1.06289	1.06282	1.06265	1.04579	1.08968	1.0777	1.04908	1.0527	1.03772	1.03796	1.04649	1.04649	1.05742	1.05391
2650	1.06336	1.0816	1.03609	1.03504	1.05608	1.04598	1.05022	1.04779	1.03455	1.07185	1.06649	1.04082	1.04274	1.02671	1.02907	1.03468	1.03468	1.04541	1.04607
2655	1.07062	1.08539	1.04218	1.0391	1.05695	1.05254	1.05234	1.05719	1.03858	1.07909	1.07108	1.04376	1.04657	1.02918	1.03333	1.04	1.04	1.0512	1.04774
2660	1.06502	1.08008	1.03727	1.03326	1.05409	1.04869	1.04955	1.05157	1.03341	1.07516	1.06581	1.04056	1.03905	1.02552	1.02624	1.03473	1.03473	1.04567	1.04615
2665	1.07327	1.08928	1.04577	1.04073	1.06416	1.05787	1.05735	1.05565	1.04036	1.0865	1.07715	1.0468	1.04885	1.03483	1.03663	1.04317	1.04317	1.05243	1.05418
2670	1.07116	1.09002	1.04362	1.04104	1.06338	1.05628	1.05805	1.05666	1.0411	1.08143	1.07342	1.04464	1.04688	1.03146	1.03507	1.04273	1.04273	1.0533	1.05352
2675	1.07844	1.09397	1.04922	1.04488	1.06937	1.05907	1.06219	1.0612	1.04455	1.08646	1.07921	1.05137	1.05228	1.03653	1.03863	1.04666	1.04666	1.05866	1.05559
2680	1.06835	1.08631	1.04135	1.03749	1.06096	1.0503	1.05392	1.05522	1.03788	1.08243	1.07312	1.04438	1.04471	1.028	1.03231	1.03935	1.03935	1.04926	1.05013
2685	1.06964	1.08486	1.04092	1.03704	1.06146	1.05037	1.05409	1.05692	1.03702	1.07778	1.07157	1.04456	1.0452	1.02986	1.03074	1.03957	1.03957	1.04939	1.04952
2690	1.06886	1.08847	1.04126	1.0393	1.0599	1.05035	1.05243	1.05463	1.03517	1.07401	1.06998	1.04351	1.0448	1.02767	1.03129	1.03867	1.03867	1.04893	1.04862
2695	1.06341	1.07952	1.03648	1.03302	1.05498	1.0504	1.04478	1.04719	1.03179	1.06749	1.0681	1.0414	1.03949	1.02186	1.0234	1.03182	1.03182	1.04175	1.04511
2700	1.06414	1.08178	1.03689	1.03493	1.05498	1.0489	1.04588	1.04812	1.0293	1.07122	1.06566	1.03846	1.04136	1.02286	1.02495	1.03456	1.03456	1.04342	1.04447
2705	1.06628	1.08811	1.04069	1.03892	1.05971	1.05398	1.05291	1.0539	1.03482	1.08129	1.07244	1.04363	1.04356	1.02844	1.02985	1.03962	1.03962	1.05092	1.04798
2710	1.06625	1.08504	1.03817	1.0357	1.05821	1.05072	1.05021	1.05436	1.03628	1.07346	1.06882	1.04259	1.04239	1.02606	1.0287	1.03873	1.03873	1.04839	1.04671
2715	1.05613	1.07332	1.02956	1.0305	1.04768	1.0381	1.04108	1.04046	1.02462	1.06936	1.06011	1.03297	1.0351	1.01782	1.02042	1.03031	1.03031	1.03775	1.03894
2720	1.06313	1.0843	1.03836	1.03276	1.05815	1.04733	1.05227	1.04961	1.03337	1.07726	1.06737	1.0403	1.0418	1.02471	1.02706	1.03729	1.03729	1.04567	1.04425
2725	1.06795	1.0873	1.04107	1.038	1.06214	1.0493	1.05114	1.05158	1.03813	1.07611	1.07141	1.04379	1.04469	1.03034	1.03103	1.04203	1.04203	1.05065	1.04917
2730	1.06676	1.08533	1.03771	1.03939	1.05874	1.05212	1.05446	1.05395	1.03873	1.07442	1.06972	1.04222	1.04352	1.02723	1.02919	1.0407	1.0407	1.04879	1.04857
2735	1.06473	1.08313	1.0349	1.03435	1.05616	1.04773	1.04699	1.0427	1.03197	1.07103	1.06571	1.038	1.04	1.02223	1.02529	1.03371	1.03371	1.04846	1.04157
2740	1.0679	1.0882	1.04045	1.03878	1.06273	1.05102	1.05136	1.05081	1.03952	1.07418	1.07192	1.04396	1.04721	1.02839	1.03007	1.03839	1.03839	1.04905	1.04403
2745	1.07382	1.09295	1.04602	1.04444	1.06826	1.05721	1.06149	1.05716	1.04392	1.08484	1.07904	1.05071	1.052	1.0352	1.0349	1.04619	1.04619	1.05816	1.05397
2750	1.06747	1.08411	1.03807	1.03839	1.05645	1.04992	1.05112	1.04755	1.03427	1.08132	1.07047	1.04381	1.04197	1.02608	1.027	1.03734	1.03734	1.04491	1.04442
2755	1.0671	1.08482	1.03796	1.03461	1.05845	1.05012	1.04977	1.04889	1.03358	1.07647	1.06818	1.0391	1.04126	1.02572	1.02629	1.03395	1.03395	1.04907	1.04184
2760	1.06984	1.09255	1.04398	1.04347	1.06616	1.05482	1.05837	1.05873	1.04412	1.08494	1.07898	1.0487	1.05259	1.03381	1.03484	1.04475	1.04475	1.05564	1.05614
2765	1.06527	1.08857	1.04021	1.03716	1.06022	1.04998	1.05189	1.05514	1.03731	1.07763	1.07031	1.03854	1.04481	1.03025	1.02854	1.03788	1.03788	1.05152	1.05086
2770	1.07475	1.09367	1.0458	1.04645	1.06903	1.05893	1.05946	1.05586	1.043	1.08666	1.07811	1.04805	1.05134	1.03401	1.03587	1.04508	1.04508	1.05754	1.05193
2775	1.06957	1.08713	1.04199	1.03695	1.06003	1.05247	1.05457	1.05163	1.0391	1.08317	1.07197	1.04274	1.0461	1.02819	1.02986	1.03886	1.03886	1.05329	1.04721
2780	1.06879	1.09206	1.0438	1.04031	1.06509	1.05279	1.05628	1.05532	1.03902	1.0802	1.07592	1.04765	1.04835	1.03385	1.03503	1.04302	1.04302	1.05177	1.05332
2785	1.06753	1.08933	1.03777	1.04009	1.06054	1.05207	1.05101	1.0476	1.03576	1.08313	1.07075	1.04335	1.04467	1.02921	1.02823	1.03702	1.03702	1.05174	1.04595
2790	1.07513	1.09227	1.046	1.04832	1.06673	1.06112	1.0595	1.05765	1.04161	1.08388	1.07924	1.05094	1.055	1.03623	1.03508	1.04718	1.04718	1.05893	1.05444
2795	1.07198	1.09061	1.042	1.04326	1.06538	1.05281	1.0552	1.05165	1.0396	1.07836	1.07777	1.04421	1.04836	1.03172	1.03214	1.04063	1.04063	1.05328	1.05202
2800	1.0729	1.095	1.04822	1.04588	1.06881	1.05773	1.06163	1.05638	1.04239	1.08306	1.07756	1.05054	1.05386	1.03564	1.03402	1.04811	1.04811	1.05759	1.05366
2805	1.06119	1.08067	1.0359	1.03345	1.05672	1.04364	1.04957	1.04833	1.03098	1.08087	1.06693	1.03746	1.04017	1.02401	1.02344	1.03397	1.03397	1.04628	1.04265
2810	1.06341	1.08255	1.03555	1.03428	1.05735	1.04659	1.05044	1.0432	1.03075	1.07368	1.06648	1.03765	1.04052	1.0234	1.02386	1.03336	1.03336	1.0487	1.04307
2815	1.06787	1.08351	1.04014	1.03815	1.06095	1.05282	1.0535	1.05182	1.03513	1.08256	1.07148	1.03969	1.04344	1.02796	1.02729	1.03722	1.03722	1.05202	1.05093
2820	1.06235	1.08041	1.03561	1.0326	1.05589	1.04701	1.04817	1.04406	1.03022	1.07854	1.06676	1.03742	1.04136	1.02369	1.02369	1.0336	1.0336	1.04592	1.04452
2825	1.06491	1.08687	1.03688	1.03516	1.05973	1.04815	1.04883	1.04487	1.02979	1.0786	1.06815	1.03826	1.04181	1.02507	1.0235	1.03631	1.03631	1.04727	1.04373
2830	1.06856	1.08712	1.04094	1.04016	1.06074	1.05212	1.05402	1.05085	1.03653	1.07888	1.07364	1.04546	1.04793	1.02996	1.03139	1.04151	1.04151	1.05427	1.04675
2835	1.06742	1.08901	1.04066	1.04079	1.06314	1.05189	1.05305	1.04873	1.03744	1.08011	1.07176	1.0394	1.04588	1.02941	1.02791	1.03931	1.03931	1.0531	1.04883

## Sheet: Fig. 6 Panel E
	Islet ING2 [Na+]i
Time (sec)	1	2	3	4	5	6	7	8	9	10	11	12	13	14	15	16	17	18	19	20	21	22	23	24	25	26	27	28
0	1.08736	1.07836	1.09706	1.0643	1.08453	1.06824	1.04881	1.04037	1.03634	1.04671	1.02496	1.03636	1.03887	1.11922	1.12435	1.09721	1.0795	1.08143	1.07454	1.06496	1.15547	1.11721	1.11377	1.07895	1.08128	1.13174	1.11337	1.03322
5	1.08555	1.06822	1.09951	1.07643	1.08828	1.07234	1.04794	1.04794	1.03821	1.05352	1.02763	1.03893	1.04625	1.12854	1.12432	1.10078	1.08123	1.08255	1.07508	1.06921	1.15396	1.12544	1.11846	1.07968	1.08887	1.13223	1.11861	1.03772
10	1.07582	1.06613	1.08884	1.06611	1.07361	1.05792	1.03833	1.02803	1.02654	1.0419	1.0115	1.02811	1.03255	1.11366	1.10918	1.09085	1.07131	1.06777	1.06403	1.05714	1.1435	1.11122	1.09787	1.06373	1.07405	1.11804	1.10586	1.02478
15	1.09711	1.08392	1.09894	1.07388	1.08649	1.07383	1.04731	1.03368	1.03635	1.04644	1.0145	1.03577	1.0436	1.12424	1.12625	1.10213	1.08142	1.08616	1.07352	1.06704	1.16	1.123	1.1139	1.05715	1.08554	1.13002	1.11639	1.02589
20	1.0835	1.07261	1.08894	1.06988	1.0814	1.0586	1.0403	1.03295	1.03499	1.04276	1.0171	1.02792	1.03627	1.11439	1.11553	1.09069	1.07785	1.07494	1.06272	1.06074	1.14581	1.1156	1.10308	1.04621	1.07187	1.11615	1.10866	1.02541
25	1.09445	1.08335	1.09097	1.06216	1.07944	1.0595	1.03815	1.02187	1.02731	1.03359	1.00709	1.02696	1.0341	1.11439	1.12109	1.10109	1.08363	1.07435	1.05945	1.05556	1.14741	1.12252	1.10712	1.04967	1.08274	1.12111	1.10435	1.02167
30	1.08171	1.06617	1.09308	1.06778	1.08106	1.0628	1.04064	1.02913	1.0368	1.04378	1.02141	1.03282	1.03858	1.11493	1.1192	1.08951	1.07187	1.07397	1.06064	1.05801	1.14609	1.11521	1.09429	1.04582	1.07657	1.11737	1.10795	1.02502
35	1.08223	1.07272	1.09452	1.07836	1.0861	1.07185	1.0463	1.03738	1.04655	1.0482	1.02061	1.04135	1.04327	1.11995	1.12337	1.08988	1.06754	1.07509	1.07013	1.06679	1.15611	1.11481	1.09568	1.05187	1.07926	1.12002	1.10942	1.03439
40	1.08792	1.07332	1.0947	1.07162	1.0865	1.06416	1.04384	1.04569	1.04557	1.05406	1.02128	1.04033	1.04647	1.11969	1.12113	1.0897	1.07273	1.07566	1.06899	1.0608	1.14822	1.11639	1.09807	1.05224	1.07813	1.11955	1.10807	1.04157
45	1.09396	1.0745	1.09075	1.06058	1.07715	1.06741	1.04123	1.03347	1.03071	1.03435	1.00992	1.02349	1.03135	1.11261	1.12134	1.09798	1.07909	1.07658	1.06241	1.05395	1.15133	1.11886	1.10627	1.04689	1.08182	1.12116	1.10301	1.01744
50	1.07906	1.06973	1.08992	1.06822	1.08067	1.06114	1.04035	1.0332	1.03356	1.0421	1.01323	1.034	1.03668	1.11378	1.1205	1.092	1.07359	1.07557	1.06399	1.06037	1.14983	1.11723	1.09983	1.04863	1.07671	1.12126	1.10743	1.02687
55	1.08855	1.08307	1.10263	1.07489	1.09447	1.0755	1.05423	1.04477	1.04709	1.04885	1.02743	1.0411	1.05057	1.1249	1.13408	1.0996	1.07792	1.08053	1.07581	1.07101	1.16482	1.12349	1.11565	1.06084	1.09018	1.12989	1.11707	1.03898
60	1.09028	1.07973	1.09246	1.06379	1.08223	1.07417	1.04151	1.03764	1.03725	1.04606	1.01387	1.03487	1.03899	1.11791	1.1172	1.09655	1.07696	1.07644	1.0658	1.06012	1.15161	1.1184	1.10784	1.05255	1.07835	1.1216	1.10693	1.03057
65	1.06409	1.05307	1.0817	1.06727	1.07318	1.05555	1.0273	1.02573	1.03254	1.03683	1.01847	1.02808	1.03201	1.10653	1.10311	1.07857	1.05991	1.06221	1.0561	1.05376	1.13511	1.10056	1.09149	1.0353	1.06346	1.10901	1.09623	1.02587
70	1.0852	1.08461	1.10056	1.07517	1.08934	1.07393	1.04527	1.0423	1.04689	1.04919	1.02604	1.0363	1.04384	1.12285	1.12704	1.09872	1.0833	1.08246	1.07317	1.06545	1.15862	1.1241	1.11449	1.0556	1.08656	1.12562	1.11556	1.03498
75	1.0772	1.06365	1.08281	1.05887	1.07436	1.05839	1.03147	1.01989	1.0275	1.03502	1.01409	1.02528	1.02682	1.10806	1.11608	1.08223	1.06953	1.06398	1.05448	1.0532	1.1329	1.10626	1.09692	1.04401	1.07251	1.10831	1.09532	1.02644
80	1.0866	1.07515	1.09822	1.0669	1.08405	1.06818	1.04576	1.03989	1.0399	1.04582	1.01091	1.03295	1.03688	1.12124	1.1228	1.09427	1.0755	1.07483	1.06811	1.06179	1.14683	1.12215	1.10412	1.05363	1.08109	1.11774	1.10853	1.03088
85	1.07997	1.07474	1.08611	1.06068	1.07797	1.06729	1.04161	1.03442	1.03157	1.03931	1.00926	1.02472	1.03188	1.11461	1.12115	1.08999	1.07299	1.06841	1.06257	1.06021	1.13752	1.10965	1.09991	1.04498	1.0769	1.116	1.10258	1.02689
90	1.08273	1.07659	1.09521	1.07528	1.08294	1.06849	1.03818	1.0342	1.04683	1.04806	1.02314	1.03536	1.0433	1.12008	1.11624	1.09213	1.07347	1.07454	1.07043	1.06471	1.1503	1.11378	1.10546	1.05432	1.07562	1.11689	1.10755	1.03529
95	1.08842	1.07744	1.09446	1.06158	1.08257	1.06408	1.04119	1.03419	1.03824	1.04172	1.01106	1.02832	1.04077	1.11524	1.12459	1.09598	1.08261	1.07641	1.06541	1.05823	1.15323	1.11905	1.10447	1.05284	1.08244	1.12441	1.1075	1.02803
100	1.07034	1.06948	1.08353	1.06096	1.07528	1.05361	1.03311	1.03231	1.03267	1.03754	1.01869	1.02749	1.03633	1.10843	1.11329	1.08488	1.06942	1.06499	1.0587	1.051	1.13913	1.10705	1.09602	1.04526	1.07114	1.11069	1.09674	1.02397
105	1.07103	1.06597	1.07782	1.05786	1.07378	1.05135	1.03157	1.02763	1.02623	1.03164	1.01531	1.02218	1.03579	1.10718	1.11815	1.08313	1.06652	1.06474	1.05594	1.05172	1.14117	1.10871	1.09676	1.04292	1.07223	1.11278	1.09739	1.01671
110	1.08672	1.07613	1.09533	1.07123	1.08796	1.06843	1.04606	1.0419	1.04424	1.04949	1.02171	1.03654	1.04699	1.1226	1.12487	1.10021	1.07894	1.08005	1.07281	1.06533	1.1504	1.11884	1.10676	1.05792	1.08632	1.12852	1.11541	1.03176
115	1.07665	1.06574	1.07826	1.05662	1.07267	1.05463	1.02941	1.02459	1.03079	1.03144	1.01067	1.01895	1.02657	1.10387	1.1095	1.08393	1.06449	1.06479	1.0558	1.05128	1.14065	1.1061	1.095	1.04167	1.06989	1.1085	1.09613	1.01543
120	1.0863	1.07078	1.09535	1.06211	1.08	1.06263	1.04176	1.03362	1.03709	1.04458	1.01888	1.03201	1.03656	1.12028	1.12354	1.08894	1.07932	1.07372	1.06425	1.06086	1.14677	1.11532	1.09862	1.04736	1.0826	1.12017	1.10824	1.02908
125	1.08622	1.06458	1.0951	1.05915	1.07864	1.06587	1.03756	1.02914	1.03584	1.04001	1.0117	1.03099	1.03644	1.12216	1.12026	1.09647	1.08375	1.07553	1.06259	1.05779	1.14633	1.1136	1.1089	1.0486	1.08338	1.12042	1.11115	1.02719
130	1.07485	1.06853	1.08636	1.05163	1.07295	1.05324	1.03428	1.0216	1.02881	1.03073	1.00452	1.02078	1.0325	1.10988	1.11268	1.08558	1.06824	1.06932	1.05809	1.05094	1.13897	1.11107	1.09442	1.0421	1.07224	1.10918	1.09826	1.02031
135	1.08193	1.06837	1.0889	1.05803	1.07769	1.05902	1.03499	1.02964	1.03003	1.03692	1.01524	1.02863	1.03585	1.11267	1.11475	1.09222	1.07382	1.07037	1.06006	1.056	1.13791	1.11396	1.10406	1.04183	1.07547	1.11709	1.10179	1.02738
140	1.0747	1.06662	1.09084	1.0591	1.08417	1.05596	1.03922	1.03929	1.04006	1.04528	1.02235	1.03567	1.04224	1.11455	1.11496	1.08747	1.06929	1.07595	1.06216	1.06012	1.14421	1.11059	1.09109	1.04529	1.07801	1.11886	1.10593	1.02939
145	1.08814	1.07703	1.10027	1.06759	1.08884	1.0676	1.05519	1.03866	1.04355	1.04094	1.01832	1.04085	1.05096	1.12325	1.12563	1.10141	1.08498	1.08324	1.071	1.06573	1.15042	1.11867	1.11294	1.05828	1.08781	1.12957	1.11537	1.03357
150	1.07695	1.06412	1.08791	1.06606	1.07979	1.05806	1.04441	1.03491	1.04046	1.04347	1.01314	1.03598	1.04745	1.11474	1.11654	1.09134	1.07111	1.07134	1.06533	1.05764	1.14705	1.1139	1.10549	1.04139	1.07735	1.12168	1.10983	1.03092
155	1.07687	1.07143	1.08195	1.05724	1.07402	1.05259	1.03684	1.02736	1.035	1.03696	1.0142	1.02813	1.03905	1.10676	1.1107	1.0872	1.07275	1.06766	1.05926	1.05531	1.13313	1.11112	1.09969	1.0364	1.07179	1.11316	1.10697	1.02877
160	1.07489	1.05525	1.08482	1.0559	1.07534	1.05262	1.03096	1.02865	1.03088	1.03179	1.01269	1.0273	1.03638	1.10874	1.11568	1.08491	1.06812	1.06892	1.06143	1.05398	1.13154	1.10554	1.09526	1.0342	1.07341	1.10655	1.10308	1.02823
165	1.09084	1.08688	1.10132	1.06705	1.09172	1.06476	1.05087	1.03976	1.04598	1.04792	1.02508	1.04091	1.04674	1.12452	1.12786	1.10219	1.08699	1.08471	1.07409	1.06598	1.15292	1.12611	1.10491	1.05457	1.08604	1.12659	1.11684	1.0388
170	1.08249	1.07221	1.09031	1.05583	1.07933	1.05775	1.03978	1.02739	1.03717	1.03813	1.01249	1.03133	1.03848	1.11421	1.11726	1.09253	1.07851	1.07445	1.06161	1.0559	1.14024	1.11321	1.09602	1.0442	1.07803	1.11886	1.10512	1.02362
175	1.08853	1.07381	1.09587	1.06021	1.08262	1.05747	1.03824	1.03153	1.04131	1.04045	1.01825	1.03204	1.03928	1.11726	1.11875	1.09781	1.0813	1.07927	1.06378	1.06133	1.14885	1.12021	1.09662	1.0491	1.08393	1.11824	1.11221	1.03215
180	1.07673	1.06728	1.08713	1.05282	1.07533	1.05263	1.03384	1.02534	1.03882	1.03433	1.01719	1.02717	1.03527	1.11063	1.10849	1.08501	1.07456	1.06614	1.05778	1.05268	1.13679	1.10689	1.0835	1.03436	1.06942	1.1129	1.09884	1.02451
185	1.08001	1.0631	1.08882	1.05422	1.08288	1.05661	1.03766	1.02995	1.03605	1.03669	1.01709	1.03142	1.03281	1.11342	1.11707	1.08947	1.07196	1.0711	1.06196	1.05519	1.13777	1.1134	1.09271	1.03846	1.07877	1.11922	1.10532	1.0287
190	1.07312	1.06193	1.08849	1.05249	1.08069	1.05504	1.03653	1.03031	1.03955	1.03568	1.0206	1.03207	1.0356	1.11467	1.11437	1.08752	1.07484	1.07297	1.06134	1.05863	1.14407	1.10963	1.08677	1.03827	1.07412	1.11277	1.10569	1.03007
195	1.07606	1.0715	1.08438	1.0505	1.07698	1.04908	1.03478	1.03378	1.03721	1.03705	1.02153	1.03359	1.03413	1.10652	1.10877	1.08379	1.06896	1.06745	1.05987	1.05531	1.13813	1.10939	1.09053	1.038	1.07421	1.11151	1.10194	1.03016
200	1.09278	1.0705	1.09625	1.0532	1.08468	1.05677	1.04376	1.03356	1.03714	1.0372	1.02085	1.034	1.04137	1.11701	1.12491	1.09746	1.08273	1.07823	1.06651	1.05993	1.14851	1.11993	1.09493	1.0487	1.08715	1.12333	1.11144	1.03332
205	1.089	1.06892	1.09609	1.05993	1.08797	1.0618	1.04375	1.04041	1.04188	1.04151	1.02031	1.0388	1.04231	1.12356	1.12349	1.09755	1.08234	1.08141	1.07049	1.06151	1.14895	1.11994	1.0915	1.04708	1.08373	1.12438	1.11579	1.03291
210	1.07254	1.05366	1.08163	1.05417	1.07002	1.04861	1.03588	1.02387	1.03415	1.03039	1.01686	1.02643	1.03703	1.10635	1.11009	1.08168	1.06221	1.06581	1.05678	1.05125	1.1376	1.10507	1.08384	1.03319	1.06792	1.10668	1.10112	1.02418
215	1.08272	1.06139	1.0903	1.0596	1.07834	1.05334	1.04067	1.02433	1.03937	1.04036	1.01921	1.03198	1.03372	1.11218	1.11646	1.08832	1.07386	1.0696	1.06109	1.0563	1.14825	1.11577	1.08508	1.04138	1.08078	1.1181	1.10464	1.02702
220	1.08255	1.07146	1.09477	1.06014	1.08064	1.05677	1.04178	1.03211	1.04195	1.03918	1.02819	1.03883	1.04089	1.11774	1.11958	1.09708	1.07857	1.07531	1.07109	1.06037	1.13956	1.11627	1.09501	1.04356	1.08278	1.11788	1.11264	1.03101
225	1.08161	1.07181	1.09318	1.05816	1.08043	1.056	1.03999	1.03325	1.04506	1.04277	1.02912	1.03471	1.0395	1.11658	1.12676	1.09096	1.07655	1.07595	1.06859	1.05965	1.14657	1.11686	1.08426	1.04322	1.07875	1.11869	1.1095	1.03066
230	1.0792	1.06779	1.0979	1.06547	1.08494	1.05819	1.04519	1.03802	1.04322	1.04447	1.03166	1.04268	1.04115	1.11667	1.12058	1.09324	1.08213	1.07495	1.07102	1.06018	1.15234	1.11547	1.08715	1.04209	1.08144	1.11663	1.11385	1.03555
235	1.08662	1.06302	1.0937	1.05144	1.08282	1.05272	1.04697	1.02663	1.03764	1.03574	1.02223	1.03874	1.03487	1.12178	1.123	1.09483	1.08222	1.07779	1.07027	1.06207	1.1464	1.11894	1.09565	1.04183	1.08497	1.11936	1.10859	1.03353
240	1.06939	1.0507	1.08067	1.04308	1.06883	1.04609	1.02735	1.02438	1.03067	1.03118	1.01911	1.02748	1.0315	1.10449	1.10646	1.08122	1.06171	1.06143	1.05591	1.051	1.13443	1.1076	1.07104	1.02673	1.06741	1.1054	1.09989	1.02461
245	1.07242	1.05499	1.08522	1.05241	1.0671	1.04457	1.03005	1.02609	1.03184	1.02866	1.01772	1.02832	1.02954	1.10817	1.11039	1.08213	1.07461	1.0681	1.0586	1.04936	1.13727	1.10267	1.08585	1.03299	1.06979	1.11244	1.09579	1.02189
250	1.07139	1.055	1.08187	1.05498	1.06719	1.05158	1.0307	1.03257	1.03388	1.03447	1.03011	1.03176	1.03027	1.10584	1.11641	1.07881	1.06045	1.06196	1.05875	1.04982	1.13497	1.09939	1.07245	1.02692	1.06354	1.10543	1.09829	1.028
255	1.07812	1.06666	1.09382	1.05878	1.08266	1.05137	1.04024	1.03646	1.04439	1.04261	1.02963	1.03762	1.03927	1.11445	1.12127	1.09084	1.08153	1.07213	1.0663	1.0622	1.14322	1.10878	1.08087	1.03819	1.07816	1.11366	1.11074	1.03921
260	1.06666	1.05661	1.08584	1.05569	1.07149	1.04633	1.03191	1.02714	1.03461	1.03399	1.02451	1.03375	1.03371	1.10764	1.1095	1.08138	1.06689	1.06633	1.06043	1.05268	1.13684	1.10484	1.08103	1.02918	1.06602	1.1041	1.10087	1.02595
265	1.05891	1.05016	1.07432	1.0442	1.0626	1.03284	1.03185	1.02142	1.02833	1.02771	1.01321	1.02714	1.02241	1.10226	1.10506	1.07643	1.0613	1.06066	1.05469	1.04588	1.12434	1.09276	1.07567	1.02247	1.0629	1.10204	1.09513	1.01965
270	1.09261	1.07809	1.10252	1.05835	1.08865	1.06314	1.05073	1.04609	1.04813	1.04811	1.03242	1.04361	1.04663	1.12916	1.13725	1.10299	1.08836	1.08755	1.07753	1.06843	1.16009	1.12913	1.10068	1.04972	1.08968	1.12759	1.12057	1.03968
275	1.06479	1.05261	1.07998	1.04308	1.0669	1.0379	1.0281	1.02046	1.03473	1.02961	1.02853	1.0267	1.02309	1.10289	1.1092	1.08071	1.06987	1.06263	1.05351	1.04973	1.12896	1.10142	1.06465	1.03082	1.06615	1.10613	1.09332	1.02476
280	1.08625	1.06713	1.0921	1.05203	1.07521	1.04967	1.03851	1.03453	1.03471	1.03548	1.02515	1.03424	1.03372	1.11706	1.11627	1.09301	1.082	1.07869	1.06683	1.06217	1.14563	1.11739	1.09102	1.04603	1.08069	1.11724	1.10866	1.02939
285	1.06376	1.04248	1.07773	1.0378	1.05955	1.03636	1.02191	1.01966	1.02245	1.02864	1.0179	1.02807	1.02427	1.10057	1.10322	1.07387	1.05792	1.05891	1.05247	1.04762	1.12763	1.0956	1.06441	1.02535	1.06144	1.10065	1.08959	1.0213
290	1.08264	1.0679	1.09565	1.05826	1.07768	1.05968	1.04401	1.03893	1.04138	1.0426	1.03667	1.03964	1.03575	1.11653	1.11901	1.09258	1.08218	1.07305	1.06831	1.06347	1.14156	1.11618	1.08173	1.04113	1.07797	1.12062	1.10892	1.03501
295	1.08041	1.07051	1.0955	1.05927	1.0844	1.06298	1.0489	1.04204	1.04736	1.04375	1.0329	1.04438	1.04334	1.12191	1.12643	1.09438	1.08064	1.07685	1.07261	1.07057	1.1476	1.11931	1.07931	1.04295	1.07837	1.12031	1.11808	1.04086
300	1.07783	1.06179	1.09105	1.05721	1.07589	1.0464	1.04333	1.03366	1.03693	1.03863	1.02276	1.04032	1.04159	1.11681	1.11583	1.08731	1.07129	1.06892	1.0716	1.059	1.14787	1.11118	1.06885	1.0396	1.07212	1.11498	1.10443	1.03021
305	1.0774	1.06725	1.09753	1.05627	1.08299	1.0515	1.04357	1.04051	1.04485	1.05259	1.03547	1.04736	1.0431	1.12022	1.12534	1.09218	1.07495	1.07792	1.0739	1.06493	1.14698	1.11843	1.09393	1.04628	1.08314	1.11699	1.11345	1.03989
310	1.07767	1.06877	1.09199	1.05617	1.08125	1.0532	1.0453	1.0325	1.04338	1.04558	1.03814	1.04417	1.04772	1.1178	1.11555	1.09248	1.08015	1.07521	1.069	1.06378	1.1437	1.11194	1.08411	1.04	1.07559	1.11197	1.10654	1.03628
315	1.07199	1.06325	1.08409	1.0504	1.07175	1.04594	1.03585	1.03228	1.03802	1.03746	1.03148	1.03961	1.03444	1.10937	1.11552	1.08486	1.06445	1.06831	1.06365	1.05692	1.14858	1.10652	1.07896	1.03594	1.07293	1.11231	1.10285	1.02921
320	1.07208	1.05864	1.08057	1.04223	1.06088	1.03819	1.02996	1.02567	1.02986	1.03023	1.02069	1.03095	1.02449	1.10445	1.10236	1.08305	1.06569	1.06237	1.05623	1.05094	1.13289	1.10094	1.07166	1.02815	1.06171	1.1029	1.09718	1.02279
325	1.07235	1.05597	1.09176	1.05267	1.07498	1.05187	1.03904	1.03382	1.03896	1.03898	1.03392	1.03843	1.04036	1.11404	1.11443	1.08696	1.07031	1.06952	1.06688	1.05854	1.14354	1.10745	1.07757	1.04186	1.07419	1.11249	1.10613	1.03234
330	1.06916	1.04407	1.07629	1.03038	1.06115	1.03461	1.02852	1.01941	1.02098	1.02465	1.01535	1.02233	1.01993	1.09621	1.10405	1.07334	1.05789	1.05804	1.05149	1.04815	1.12722	1.09726	1.07486	1.02583	1.05792	1.09694	1.09008	1.01582
335	1.07227	1.05599	1.07908	1.04511	1.06581	1.04211	1.03515	1.02195	1.02479	1.02613	1.02426	1.0303	1.02569	1.1041	1.10833	1.0838	1.06559	1.06395	1.06026	1.05078	1.13671	1.10549	1.07768	1.03509	1.06597	1.10669	1.0967	1.02288
340	1.08081	1.05734	1.08161	1.04638	1.06697	1.04362	1.03315	1.02833	1.0298	1.02745	1.0223	1.03269	1.03243	1.10437	1.11343	1.08772	1.07367	1.06857	1.05815	1.05485	1.13326	1.1083	1.07038	1.03755	1.07325	1.1075	1.104	1.02553
345	1.06815	1.04779	1.07531	1.04439	1.06272	1.04236	1.02874	1.01891	1.02585	1.02687	1.01531	1.02559	1.02538	1.10195	1.11131	1.08174	1.06876	1.06339	1.05643	1.05252	1.13122	1.10083	1.06954	1.03155	1.06623	1.10345	1.09689	1.02179
350	1.07091	1.04696	1.08045	1.03856	1.06395	1.04153	1.03348	1.02852	1.03215	1.03407	1.02609	1.03269	1.02894	1.10931	1.1121	1.08477	1.06587	1.0667	1.06359	1.05776	1.13451	1.0987	1.0753	1.03444	1.06693	1.10753	1.09966	1.03288
355	1.07411	1.05275	1.08366	1.04308	1.06686	1.04526	1.03598	1.02502	1.02793	1.02906	1.02587	1.03346	1.03271	1.11137	1.11394	1.08895	1.07588	1.06768	1.06005	1.05581	1.13424	1.10751	1.07095	1.0432	1.0723	1.11034	1.10305	1.02626
360	1.06619	1.051	1.07357	1.04109	1.0611	1.03751	1.02882	1.01774	1.02527	1.02455	1.01302	1.02543	1.02431	1.10142	1.10484	1.0769	1.06345	1.06284	1.05697	1.04833	1.12804	1.10127	1.07283	1.02882	1.06322	1.1066	1.09593	1.01721
365	1.0886	1.06946	1.09402	1.05173	1.07269	1.05428	1.04791	1.03742	1.03491	1.04167	1.03185	1.0383	1.03707	1.11721	1.11912	1.09917	1.08858	1.07788	1.06982	1.06244	1.14543	1.11905	1.09561	1.04633	1.08189	1.11922	1.11353	1.03066
370	1.0662	1.0558	1.07712	1.03471	1.0628	1.03918	1.03457	1.02125	1.02805	1.03162	1.02229	1.03275	1.02379	1.10421	1.10445	1.08173	1.06518	1.06228	1.05754	1.05113	1.13505	1.09981	1.07725	1.03237	1.06394	1.10327	1.09968	1.02705
375	1.07629	1.05967	1.08008	1.04241	1.06739	1.04137	1.03753	1.02987	1.02987	1.03149	1.02103	1.03334	1.02756	1.10663	1.11198	1.09083	1.08097	1.07196	1.06366	1.05754	1.13736	1.10813	1.08438	1.03627	1.07405	1.11231	1.10575	1.02663
380	1.07664	1.05842	1.08496	1.04726	1.06893	1.04727	1.04007	1.03438	1.03466	1.03325	1.02641	1.03995	1.03366	1.11444	1.11614	1.09235	1.08	1.07165	1.06816	1.0577	1.14668	1.1102	1.08218	1.03965	1.0746	1.11232	1.10529	1.03305
385	1.06863	1.05667	1.07648	1.03733	1.0605	1.04187	1.03276	1.01831	1.02461	1.02801	1.01981	1.02589	1.02017	1.10037	1.10263	1.0816	1.06834	1.06399	1.05639	1.05153	1.13409	1.10034	1.06353	1.03265	1.0643	1.10531	1.10092	1.02247
390	1.07312	1.05701	1.08818	1.04849	1.0679	1.04029	1.03678	1.03207	1.0362	1.03526	1.02473	1.03287	1.033	1.11175	1.11435	1.08803	1.07864	1.07149	1.06646	1.05844	1.13879	1.108	1.08143	1.03568	1.07265	1.11546	1.10679	1.02787
395	1.05882	1.04125	1.06177	1.01878	1.04599	1.02056	1.01732	1.01283	1.00822	1.01389	1.00345	1.01206	1.01208	1.08675	1.09561	1.06521	1.05697	1.0515	1.04342	1.03751	1.11937	1.08473	1.05532	1.01715	1.04797	1.08235	1.08387	1.00387
400	1.06512	1.04629	1.07524	1.03097	1.05811	1.03653	1.02906	1.02223	1.02446	1.02724	1.02338	1.02543	1.02229	1.09858	1.1064	1.07901	1.06516	1.06071	1.05784	1.05007	1.12372	1.10251	1.06883	1.02784	1.05915	1.09825	1.09419	1.02314
405	1.07641	1.06165	1.08669	1.04798	1.07092	1.04694	1.04248	1.03302	1.03589	1.04004	1.03068	1.03601	1.0313	1.11015	1.11195	1.08722	1.07459	1.0717	1.06946	1.06108	1.14155	1.10786	1.08501	1.04012	1.07201	1.11342	1.105	1.0302
410	1.07151	1.0573	1.08367	1.04359	1.06606	1.04585	1.03864	1.02642	1.03501	1.03619	1.032	1.03672	1.03521	1.10684	1.10809	1.08582	1.07102	1.06953	1.06547	1.05789	1.13703	1.1096	1.07914	1.04437	1.06828	1.11072	1.10475	1.02722
415	1.0766	1.04884	1.07518	1.02891	1.05755	1.02859	1.0298	1.02578	1.02274	1.02713	1.01845	1.02664	1.01846	1.09366	1.10388	1.0827	1.07131	1.06414	1.05546	1.0493	1.12905	1.10418	1.07421	1.02927	1.06554	1.1081	1.09447	1.01779
420	1.07247	1.05732	1.08108	1.04176	1.0661	1.04166	1.03561	1.02951	1.02975	1.03333	1.02421	1.032	1.02818	1.11043	1.1113	1.08443	1.07015	1.06924	1.06436	1.05795	1.13207	1.10123	1.0743	1.03825	1.07122	1.10868	1.10507	1.02703
425	1.07514	1.05858	1.09371	1.05194	1.07167	1.05206	1.0475	1.03631	1.04144	1.04435	1.03306	1.04184	1.03825	1.11724	1.11418	1.08582	1.07766	1.0744	1.07456	1.06375	1.14777	1.11153	1.07913	1.0415	1.07529	1.11611	1.11039	1.03192
430	1.06464	1.04652	1.07353	1.03967	1.05814	1.0348	1.02962	1.02352	1.02562	1.02836	1.01758	1.02996	1.02143	1.09941	1.103	1.07671	1.06148	1.06264	1.05898	1.04995	1.13145	1.0978	1.07241	1.03414	1.06391	1.10144	1.09441	1.01955
435	1.06981	1.0503	1.08212	1.04074	1.06485	1.04212	1.03058	1.02569	1.02868	1.03477	1.0328	1.03272	1.02782	1.10219	1.10925	1.08498	1.06715	1.06719	1.06607	1.05655	1.13128	1.09929	1.0758	1.03817	1.06691	1.10592	1.10034	1.02584
440	1.08671	1.06129	1.09046	1.04656	1.07043	1.0487	1.04027	1.029	1.03433	1.03387	1.03038	1.03771	1.03661	1.11295	1.11853	1.09749	1.08082	1.07996	1.07244	1.06347	1.14769	1.1188	1.09104	1.04937	1.07947	1.11918	1.11032	1.0322
445	1.0781	1.06164	1.08685	1.05101	1.07029	1.04558	1.04041	1.03081	1.03275	1.03446	1.027	1.03948	1.03416	1.11071	1.11525	1.09274	1.07572	1.07498	1.07195	1.06499	1.13847	1.11305	1.08719	1.04481	1.07612	1.11289	1.10911	1.03216
450	1.06441	1.05745	1.07432	1.04219	1.06117	1.03993	1.03142	1.02373	1.02713	1.03012	1.01944	1.0356	1.02484	1.10005	1.10988	1.07742	1.06396	1.06658	1.06097	1.05361	1.13138	1.09891	1.06933	1.03544	1.06344	1.10213	1.09862	1.02382
455	1.07208	1.05201	1.0782	1.03825	1.06271	1.04188	1.03498	1.02279	1.02663	1.02799	1.02101	1.03154	1.03067	1.10086	1.10776	1.08727	1.0708	1.06646	1.0632	1.05227	1.12783	1.10871	1.07675	1.03546	1.06774	1.10869	1.09899	1.0218
460	1.07812	1.06359	1.08334	1.04999	1.07088	1.04784	1.04463	1.04091	1.04108	1.04146	1.03778	1.04596	1.03925	1.11027	1.11832	1.09016	1.07522	1.0719	1.07256	1.06471	1.14345	1.10724	1.07792	1.04774	1.07105	1.11477	1.11103	1.03685
465	1.06899	1.05916	1.07788	1.05412	1.06412	1.04781	1.03869	1.03607	1.03659	1.038	1.03801	1.045	1.0288	1.10508	1.10969	1.08411	1.07147	1.06507	1.0661	1.06071	1.13813	1.09993	1.08246	1.03966	1.06693	1.11271	1.1024	1.03497
470	1.07942	1.06294	1.07756	1.04191	1.06132	1.04098	1.032	1.02551	1.02475	1.02739	1.02465	1.02933	1.02882	1.10445	1.11106	1.09294	1.07551	1.0712	1.0627	1.05137	1.13645	1.1103	1.08047	1.03911	1.07284	1.10897	1.09769	1.0256
475	1.06099	1.05498	1.08059	1.03765	1.06316	1.03978	1.03051	1.02857	1.02695	1.03053	1.02513	1.03464	1.02764	1.10248	1.10883	1.08116	1.07165	1.06766	1.06182	1.05457	1.13548	1.09979	1.07783	1.03505	1.06666	1.10707	1.10142	1.02665
480	1.07073	1.06246	1.0854	1.03286	1.0593	1.03833	1.03014	1.02663	1.02467	1.02452	1.02104	1.02567	1.02596	1.09962	1.10869	1.09189	1.07502	1.06652	1.06036	1.05373	1.13477	1.10383	1.07513	1.03822	1.06997	1.11003	1.0978	1.02368
485	1.05557	1.04444	1.06824	1.03028	1.05094	1.02829	1.02477	1.01192	1.01877	1.02351	1.01573	1.02136	1.00993	1.09066	1.09634	1.06838	1.05922	1.0538	1.05118	1.04142	1.11836	1.08747	1.06431	1.02534	1.05072	1.08898	1.08615	1.01355
490	1.07807	1.06021	1.07574	1.04268	1.06398	1.04061	1.03916	1.0302	1.03015	1.03003	1.02374	1.03684	1.03039	1.10465	1.10864	1.08799	1.06885	1.06547	1.06624	1.05609	1.13557	1.10566	1.08335	1.03805	1.06916	1.11142	1.10397	1.02463
495	1.07351	1.06609	1.08391	1.03926	1.06506	1.04027	1.03604	1.01953	1.03235	1.03373	1.02339	1.03594	1.02836	1.11048	1.11141	1.08794	1.07501	1.06817	1.06614	1.05661	1.13797	1.10518	1.08079	1.03699	1.06658	1.10736	1.10536	1.02792
500	1.0761	1.06132	1.08358	1.04429	1.06363	1.04333	1.03541	1.02908	1.02883	1.03044	1.02419	1.03299	1.02725	1.10501	1.11685	1.08865	1.0726	1.06408	1.06312	1.05478	1.14179	1.1051	1.07952	1.03694	1.07103	1.1112	1.10312	1.0307
505	1.06568	1.05261	1.07855	1.04048	1.05778	1.02959	1.03183	1.02819	1.03016	1.03159	1.03253	1.03408	1.02586	1.0973	1.1059	1.08295	1.06701	1.06465	1.06185	1.05308	1.12876	1.09738	1.07803	1.0374	1.06447	1.10316	1.09559	1.0228
510	1.08241	1.07073	1.08495	1.04767	1.06846	1.04642	1.04326	1.0288	1.03231	1.03329	1.03024	1.03938	1.03232	1.11344	1.11948	1.08993	1.08116	1.07153	1.07108	1.06148	1.14056	1.10759	1.0866	1.04673	1.06999	1.11299	1.10028	1.03249
515	1.08319	1.06436	1.08815	1.0559	1.07	1.04855	1.04177	1.03222	1.03262	1.03705	1.03587	1.04152	1.03822	1.11183	1.11352	1.09582	1.08404	1.07327	1.06936	1.05841	1.1363	1.1113	1.08934	1.04159	1.07406	1.1134	1.10587	1.03463
520	1.06984	1.06177	1.0848	1.04961	1.06469	1.04092	1.0342	1.02738	1.03255	1.03415	1.03622	1.03752	1.02833	1.10771	1.11071	1.08684	1.07518	1.06486	1.06362	1.05584	1.12814	1.10638	1.07601	1.0381	1.07316	1.10886	1.09944	1.02852
525	1.07105	1.06019	1.07648	1.0322	1.06113	1.03589	1.02822	1.02456	1.02315	1.02786	1.02389	1.02756	1.02213	1.10368	1.10371	1.08407	1.07142	1.06468	1.05911	1.04954	1.12868	1.10368	1.0761	1.03741	1.06958	1.09946	1.09541	1.02631
530	1.06899	1.0607	1.07262	1.04251	1.06091	1.03395	1.02883	1.02726	1.0281	1.03506	1.02933	1.03467	1.02802	1.10315	1.10322	1.08341	1.06689	1.06238	1.06277	1.05354	1.12106	1.10114	1.07907	1.0322	1.06715	1.10235	1.09688	1.0296
535	1.06753	1.05979	1.07279	1.03024	1.05827	1.03602	1.0302	1.01607	1.02177	1.02272	1.01945	1.02483	1.01934	1.09804	1.09924	1.08398	1.07122	1.05637	1.05353	1.04619	1.127	1.09868	1.06932	1.02835	1.06342	1.09869	1.09113	1.01582
540	1.06728	1.0572	1.06902	1.03567	1.05783	1.035	1.02559	1.02032	1.02559	1.0287	1.02102	1.0266	1.02248	1.09508	1.10294	1.08489	1.07305	1.05879	1.0568	1.04883	1.12133	1.0982	1.0776	1.03138	1.06137	1.09567	1.08813	1.02301
545	1.07616	1.06056	1.08081	1.04598	1.06675	1.03169	1.03523	1.03003	1.02973	1.035	1.0293	1.03594	1.03339	1.10172	1.10745	1.08301	1.07459	1.0656	1.06409	1.05568	1.12843	1.10298	1.07935	1.03757	1.06896	1.10654	1.10073	1.03174
550	1.07289	1.04808	1.07888	1.04432	1.06334	1.03648	1.03385	1.02233	1.02928	1.03149	1.02637	1.03094	1.02648	1.10397	1.10998	1.08522	1.07391	1.06015	1.06023	1.05267	1.11823	1.10332	1.07176	1.03264	1.06676	1.102	1.09278	1.031
555	1.0791	1.06259	1.07805	1.04207	1.06161	1.04195	1.03072	1.02554	1.0235	1.03247	1.02685	1.03265	1.02714	1.09976	1.11333	1.09288	1.08604	1.06894	1.06187	1.05401	1.12755	1.10966	1.08226	1.03861	1.07312	1.10481	1.09844	1.02828
560	1.07377	1.06562	1.08117	1.04216	1.06726	1.04297	1.0375	1.03192	1.03206	1.03689	1.02668	1.03938	1.03516	1.10783	1.10377	1.08649	1.07197	1.06479	1.06637	1.05943	1.13305	1.10375	1.06964	1.04021	1.07123	1.09963	1.09805	1.03131
565	1.05344	1.04827	1.06216	1.03015	1.04939	1.02527	1.01712	1.0157	1.01624	1.02362	1.01828	1.02316	1.01403	1.09331	1.08828	1.06926	1.05945	1.0472	1.04923	1.04501	1.10848	1.08435	1.05868	1.02425	1.05511	1.08544	1.0796	1.02093
570	1.08412	1.06346	1.08337	1.04658	1.07095	1.04513	1.04096	1.03377	1.03182	1.04047	1.02604	1.03578	1.02827	1.11079	1.11559	1.09084	1.08044	1.06881	1.06824	1.0608	1.13359	1.1078	1.08168	1.04649	1.07684	1.11067	1.10071	1.0354
575	1.06818	1.05441	1.06866	1.03515	1.05193	1.03472	1.02537	1.02129	1.01686	1.02358	1.02446	1.02055	1.01697	1.09833	1.1044	1.08098	1.06946	1.05609	1.04838	1.04793	1.11115	1.09383	1.06798	1.02788	1.06149	1.09504	1.08699	1.01638
580	1.05914	1.04477	1.06547	1.0249	1.04594	1.02561	1.01571	1.01421	1.01835	1.02506	1.02076	1.01965	1.01381	1.09027	1.08368	1.0722	1.05944	1.04988	1.0473	1.04083	1.11293	1.08602	1.0609	1.02525	1.05371	1.08476	1.07459	1.02364
585	1.07078	1.06516	1.07962	1.04198	1.06834	1.04856	1.03577	1.03291	1.03594	1.0418	1.03328	1.03879	1.03435	1.10237	1.10633	1.08887	1.07513	1.0695	1.06496	1.06195	1.12907	1.10685	1.0793	1.0444	1.07475	1.10417	1.10195	1.04054
590	1.0682	1.04035	1.06608	1.02828	1.04818	1.03414	1.02295	1.01383	1.0166	1.02214	1.01844	1.02027	1.01668	1.08902	1.09084	1.07744	1.06309	1.0528	1.05248	1.04362	1.11418	1.09024	1.06503	1.02235	1.0581	1.09093	1.08315	1.02088
595	1.08312	1.05814	1.08174	1.04047	1.06502	1.04831	1.03841	1.02764	1.02873	1.0305	1.02259	1.02551	1.02781	1.10686	1.10721	1.09451	1.07888	1.07099	1.05918	1.05754	1.12518	1.10909	1.08041	1.04688	1.07257	1.1034	1.0941	1.02782
600	1.0552	1.04699	1.07283	1.03588	1.05499	1.03278	1.02589	1.02368	1.02472	1.02816	1.02461	1.02865	1.02033	1.09494	1.09789	1.07407	1.0601	1.05347	1.0515	1.04945	1.11507	1.08952	1.06234	1.02813	1.05905	1.09359	1.08203	1.02695
605	1.05909	1.0382	1.06484	1.03084	1.04594	1.03164	1.02119	1.01328	1.02018	1.02126	1.01731	1.02254	1.0154	1.08795	1.08984	1.07082	1.05567	1.05315	1.05016	1.04334	1.11907	1.08863	1.05892	1.02313	1.05441	1.08587	1.07711	1.02679
610	1.06401	1.05129	1.071	1.03854	1.05357	1.03574	1.02873	1.02298	1.02837	1.02701	1.02558	1.02852	1.02469	1.09414	1.09609	1.07801	1.06741	1.05695	1.0555	1.05075	1.12687	1.09349	1.05987	1.03462	1.06337	1.09538	1.08448	1.03276
615	1.04238	1.03243	1.06015	1.03057	1.0424	1.02151	1.01443	1.01627	1.01659	1.02411	1.01763	1.01689	1.01573	1.08025	1.08142	1.0603	1.04776	1.04114	1.04102	1.03596	1.10231	1.07754	1.0456	1.01443	1.04725	1.07695	1.06802	1.01924
620	1.07005	1.05231	1.07892	1.03456	1.05879	1.04137	1.03015	1.03133	1.02688	1.03286	1.02287	1.03237	1.02962	1.09621	1.09326	1.08386	1.06856	1.06323	1.05867	1.05106	1.12058	1.0982	1.07147	1.03817	1.06631	1.09907	1.08927	1.02931
625	1.06239	1.05341	1.06396	1.03336	1.04792	1.02966	1.02181	1.01438	1.02018	1.02396	1.02882	1.02421	1.02405	1.08725	1.09207	1.07577	1.06153	1.054	1.04969	1.04656	1.10817	1.08686	1.06273	1.02874	1.05768	1.0848	1.0816	1.02652
630	1.05283	1.03799	1.0622	1.03182	1.04953	1.02871	1.01951	1.01338	1.02372	1.027	1.0154	1.02381	1.0211	1.08931	1.08891	1.06863	1.05478	1.05026	1.04842	1.04343	1.10507	1.08481	1.06089	1.02725	1.05349	1.08545	1.0773	1.02489
635	1.05646	1.04999	1.06986	1.034	1.0516	1.03133	1.01506	1.02246	1.02662	1.03142	1.0211	1.02502	1.02218	1.08824	1.09028	1.0707	1.05786	1.05426	1.05305	1.04849	1.11004	1.08655	1.05998	1.02835	1.05993	1.08842	1.08261	1.02799
640	1.05767	1.04455	1.0692	1.02732	1.05071	1.03686	1.0202	1.02043	1.02251	1.02907	1.02885	1.02579	1.02256	1.08941	1.0913	1.07386	1.05612	1.04791	1.05269	1.0497	1.11465	1.09224	1.06172	1.02873	1.0614	1.08716	1.08408	1.02636
645	1.0463	1.03894	1.05911	1.02794	1.04494	1.02874	1.01626	1.024	1.01791	1.02573	1.02161	1.02508	1.01607	1.08565	1.08639	1.06379	1.0488	1.04499	1.0452	1.04098	1.10605	1.07901	1.05291	1.02488	1.05569	1.07847	1.07661	1.02172
650	1.06552	1.04691	1.07267	1.0404	1.05478	1.03186	1.02708	1.02295	1.02637	1.02948	1.02801	1.02939	1.03074	1.09408	1.09451	1.07801	1.0617	1.0557	1.05702	1.0523	1.1167	1.09094	1.06987	1.03278	1.06442	1.09117	1.08564	1.02738
655	1.04381	1.02982	1.05089	1.01374	1.03348	1.02435	1.01073	1.00533	1.008	1.00993	1.01665	1.00727	1.00522	1.07176	1.07658	1.06282	1.04648	1.04031	1.03463	1.03373	1.09896	1.07779	1.0513	1.01331	1.05021	1.07602	1.06677	1.00785
660	1.04572	1.04282	1.06267	1.02243	1.04347	1.02506	1.01915	1.01592	1.01992	1.02307	1.02125	1.02374	1.01317	1.08593	1.08423	1.06728	1.05091	1.04588	1.04529	1.04039	1.10527	1.07682	1.05311	1.02358	1.05153	1.07891	1.07208	1.02277
665	1.05916	1.04459	1.06706	1.03066	1.05285	1.03269	1.02358	1.02614	1.02665	1.02849	1.02302	1.02756	1.01793	1.09212	1.08932	1.07392	1.06246	1.05413	1.05328	1.04929	1.10811	1.09023	1.05902	1.02683	1.06126	1.08283	1.08021	1.02561
670	1.06426	1.05022	1.07052	1.03413	1.05614	1.04069	1.02847	1.0305	1.02588	1.03069	1.01945	1.03051	1.02601	1.09185	1.09778	1.07756	1.06621	1.05354	1.0504	1.04957	1.11148	1.09041	1.06256	1.03832	1.06234	1.09306	1.08374	1.02935
675	1.0497	1.04411	1.05732	1.02707	1.0442	1.02331	1.01652	1.01646	1.01448	1.02257	1.01928	1.02315	1.01776	1.07814	1.08171	1.06722	1.04955	1.0439	1.04517	1.04284	1.1051	1.07956	1.05519	1.02107	1.05334	1.07647	1.07229	1.01819
680	1.04574	1.0359	1.04984	1.01525	1.03874	1.02649	1.01186	1.0073	1.01166	1.01418	1.01796	1.01171	1.00639	1.07707	1.07576	1.06301	1.04858	1.03714	1.03665	1.03444	1.09632	1.07307	1.04666	1.02116	1.04747	1.07298	1.06593	1.0149
685	1.05299	1.04815	1.06549	1.0309	1.04873	1.02633	1.01966	1.02262	1.01893	1.02026	1.01226	1.02167	1.02184	1.0811	1.09039	1.07102	1.05417	1.05183	1.05041	1.04644	1.10874	1.08254	1.05071	1.03014	1.0575	1.08057	1.07687	1.02279
690	1.05558	1.04288	1.0719	1.03288	1.05035	1.03217	1.02139	1.02178	1.02448	1.02196	1.028	1.02015	1.0283	1.08873	1.09234	1.07227	1.06013	1.05432	1.05362	1.04994	1.11442	1.08535	1.05834	1.03167	1.05951	1.0837	1.07779	1.02499
695	1.04378	1.03601	1.0497	1.01313	1.03635	1.02028	1.00923	1.00976	1.00935	1.01956	1.01902	1.01391	1.01289	1.06694	1.0736	1.05852	1.04636	1.03735	1.03783	1.03645	1.09012	1.06957	1.04723	1.01277	1.04026	1.07222	1.06497	1.01243
700	1.05507	1.0408	1.0635	1.01927	1.0452	1.03316	1.01846	1.01864	1.01711	1.01866	1.01699	1.02033	1.01744	1.08308	1.08171	1.07021	1.05454	1.04848	1.04616	1.04387	1.106	1.08175	1.05378	1.02949	1.0564	1.07742	1.07488	1.01406
705	1.05189	1.0398	1.06074	1.01722	1.04629	1.02615	1.01932	1.01431	1.01629	1.02064	1.01387	1.02446	1.02008	1.08085	1.08773	1.0716	1.05348	1.04432	1.04832	1.04477	1.09811	1.08703	1.06228	1.02585	1.0552	1.08094	1.07086	1.01633
710	1.03734	1.03067	1.05317	1.0259	1.04006	1.01753	1.01339	1.01025	1.01374	1.01529	1.01229	1.0127	1.00758	1.07968	1.07201	1.05777	1.04404	1.03784	1.03934	1.03469	1.09084	1.07264	1.05117	1.01477	1.04176	1.07226	1.06731	1.0069
715	1.03398	1.02372	1.04998	1.01714	1.03817	1.01676	1.00383	1.00577	1.01043	1.01161	1.01058	1.01391	1.00668	1.06687	1.07269	1.0565	1.0397	1.03608	1.03782	1.03478	1.09519	1.07043	1.04695	1.01565	1.03971	1.0686	1.06067	1.00124
720	1.0476	1.03782	1.06051	1.02485	1.0471	1.031	1.01812	1.01828	1.02083	1.02547	1.02343	1.02498	1.02071	1.07924	1.08197	1.06458	1.04865	1.04734	1.04698	1.0456	1.10743	1.08122	1.05803	1.0262	1.0525	1.08178	1.07244	1.01859
725	1.04399	1.03196	1.06237	1.02195	1.04696	1.02788	1.01525	1.02227	1.02163	1.02678	1.02642	1.02719	1.02194	1.08041	1.08683	1.06726	1.05577	1.04641	1.04338	1.04557	1.10611	1.08312	1.05863	1.03203	1.05526	1.08196	1.07006	1.02501
730	1.04589	1.03616	1.06162	1.02933	1.04827	1.02915	1.01708	1.01738	1.0228	1.02593	1.02278	1.02132	1.01757	1.07952	1.08087	1.06674	1.05153	1.04575	1.0484	1.04697	1.10363	1.07565	1.04831	1.02446	1.05314	1.08077	1.07283	1.01711
735	1.04986	1.0396	1.06533	1.03209	1.04981	1.02374	1.01866	1.01654	1.0168	1.0253	1.02326	1.02111	1.02085	1.08257	1.08271	1.06908	1.05201	1.04735	1.05166	1.04346	1.10363	1.0792	1.0563	1.02928	1.0488	1.08581	1.07121	1.01817
740	1.05512	1.03643	1.06484	1.02483	1.0493	1.02958	1.02268	1.01793	1.01743	1.02179	1.0173	1.02188	1.01875	1.08499	1.08675	1.07082	1.05384	1.05272	1.04599	1.04157	1.10559	1.08225	1.06084	1.02801	1.0557	1.08359	1.07288	1.02216
745	1.03979	1.02696	1.05786	1.03449	1.04627	1.02554	1.02022	1.01828	1.02303	1.0317	1.0259	1.02979	1.02224	1.0789	1.07092	1.06088	1.04555	1.04329	1.04563	1.04235	1.09991	1.07371	1.05139	1.02509	1.05097	1.0757	1.0628	1.02372
750	1.04936	1.0393	1.05695	1.02359	1.04301	1.02748	1.0171	1.01225	1.00947	1.01571	1.00764	1.01226	1.01504	1.0781	1.08031	1.06568	1.05672	1.04503	1.04352	1.03779	1.10408	1.08186	1.06024	1.02597	1.05267	1.07819	1.0653	1.00899
755	1.05152	1.03712	1.06537	1.02674	1.04448	1.02498	1.02255	1.01068	1.01809	1.02002	1.01334	1.02098	1.01754	1.085	1.08773	1.06953	1.04872	1.04635	1.04504	1.04179	1.10648	1.08031	1.05308	1.02872	1.05483	1.07852	1.0678	1.01784
760	1.04205	1.0264	1.04493	1.00432	1.02972	1.01081	1.00452	1.00235	1	1.00463	1.00133	1.00135	1.00306	1.06555	1.07166	1.05748	1.03736	1.0315	1.02731	1.02904	1.08697	1.06411	1.04125	1.01154	1.04177	1.06377	1.05745	1.00119
765	1.0412	1.03547	1.06244	1.02003	1.04466	1.0285	1.01396	1.01788	1.01623	1.02015	1.01939	1.01838	1.02226	1.07981	1.08222	1.06555	1.04717	1.0464	1.04269	1.0429	1.10055	1.0777	1.05319	1.02661	1.0531	1.07648	1.06524	1.01668
770	1.04792	1.03623	1.05959	1.0237	1.04407	1.02551	1.01502	1.0108	1.0119	1.01941	1.01124	1.0189	1.01273	1.07757	1.08022	1.06592	1.05353	1.04444	1.04343	1.04039	1.10144	1.07943	1.05199	1.02592	1.05427	1.07234	1.06711	1.01448
775	1.05164	1.03867	1.06608	1.0279	1.04683	1.02962	1.01665	1.02357	1.02031	1.02544	1.01887	1.02297	1.02117	1.07981	1.0824	1.06703	1.0542	1.04768	1.04975	1.05004	1.10552	1.08093	1.05654	1.02472	1.05635	1.0757	1.07215	1.02314
780	1.0332	1.0256	1.05431	1.01758	1.03779	1.01359	1.00949	1.00647	1.01123	1.01683	1.01401	1.01276	1.0115	1.07327	1.07598	1.05505	1.0383	1.03873	1.03675	1.03462	1.09559	1.07032	1.04091	1.01786	1.04589	1.06949	1.064	1.00961
785	1.05466	1.04162	1.06526	1.02529	1.04938	1.03196	1.01995	1.0209	1.02104	1.02413	1.01816	1.02346	1.02291	1.08341	1.08642	1.07084	1.05284	1.04958	1.04799	1.04774	1.10978	1.08596	1.06498	1.03515	1.06097	1.08124	1.07632	1.02294
790	1.0489	1.03618	1.05811	1.02017	1.04201	1.02718	1.01498	1.0105	1.01465	1.02217	1.01716	1.02138	1.0131	1.07427	1.08059	1.06438	1.05053	1.04426	1.0429	1.04461	1.10047	1.07775	1.04805	1.02665	1.05097	1.07511	1.06851	1.01051
795	1.06347	1.05783	1.0805	1.04018	1.06243	1.04395	1.03602	1.02816	1.03364	1.03813	1.0347	1.03668	1.03434	1.09569	1.10393	1.07934	1.06208	1.06457	1.06373	1.0612	1.12221	1.09454	1.07134	1.04767	1.06819	1.09356	1.08777	1.0361
800	1.04969	1.04073	1.05737	1.02511	1.04783	1.03181	1.02104	1.0176	1.01576	1.02153	1.01446	1.02002	1.0212	1.08144	1.08217	1.06832	1.05129	1.04637	1.05002	1.04554	1.10296	1.07933	1.0509	1.03178	1.05574	1.0784	1.06856	1.02015
805	1.05702	1.0487	1.06748	1.03243	1.05477	1.03555	1.02839	1.0246	1.0233	1.02761	1.02292	1.02458	1.0254	1.08763	1.08621	1.07319	1.06188	1.05633	1.05192	1.05066	1.10935	1.08551	1.05989	1.03474	1.06226	1.08472	1.07649	1.01743
810	1.0447	1.03119	1.06151	1.03206	1.04421	1.02854	1.01694	1.01046	1.01687	1.02205	1.02115	1.01735	1.01849	1.08064	1.08119	1.06373	1.0482	1.04443	1.04463	1.04356	1.09845	1.07672	1.05446	1.02566	1.05165	1.0754	1.06847	1.02168
815	1.02928	1.02667	1.04806	1.01882	1.0389	1.01795	1.00794	1.00852	1.01534	1.02125	1.01963	1.01397	1.01158	1.07321	1.06616	1.05495	1.03992	1.03952	1.0385	1.0354	1.08754	1.06555	1.03473	1.02052	1.04173	1.06392	1.06128	1.01379
820	1.0423	1.02684	1.05001	1.01722	1.03594	1.01724	1.00783	1.00935	1.00793	1.01469	1.01194	1.00978	1.01153	1.07115	1.06905	1.05696	1.03519	1.03543	1.03561	1.03289	1.09207	1.06844	1.04351	1.01818	1.04404	1.06369	1.05787	1.00659
825	1.03541	1.03004	1.05044	1.00911	1.0336	1.019	1.00711	1.00835	1.00851	1.01068	1.00347	1.00882	1.00603	1.06828	1.07449	1.05173	1.03962	1.03738	1.03959	1.03528	1.08932	1.06548	1.04418	1.01454	1.04153	1.06371	1.05515	1.00707
830	1.03611	1.03047	1.06029	1.02196	1.041	1.02292	1.00884	1.01322	1.01589	1.02137	1.01696	1.01567	1.01285	1.07474	1.07028	1.051	1.03442	1.03898	1.04221	1.03872	1.09314	1.06656	1.03882	1.02008	1.04522	1.06947	1.05552	1.01413
835	1.03525	1.02578	1.04759	1.00676	1.03143	1.0211	1.00612	1.00433	1.00784	1.00926	1.0065	1.00851	1.01053	1.06273	1.0677	1.05219	1.03913	1.0342	1.03343	1.03143	1.0841	1.06534	1.04523	1.01086	1.04095	1.06325	1.05135	1.00406
840	1.03733	1.03082	1.05324	1.02644	1.04408	1.02323	1.01168	1.01512	1.01414	1.0205	1.01277	1.01369	1.0143	1.07242	1.06965	1.05596	1.04144	1.04033	1.03974	1.04157	1.09244	1.06214	1.03577	1.02622	1.04785	1.07189	1.06127	1.01496
845	1.04363	1.03528	1.053	1.01593	1.03976	1.01887	1.01519	1.01693	1.01445	1.01643	1.01216	1.01285	1.01482	1.07215	1.07625	1.05824	1.04067	1.04138	1.04042	1.03831	1.09812	1.0726	1.03838	1.02352	1.0494	1.06935	1.06115	1.01435
850	1.0457	1.03755	1.05738	1.01127	1.04023	1.02051	1.01442	1.00824	1.00656	1.01214	1.00614	1.01065	1.00706	1.06964	1.07577	1.06093	1.04249	1.04538	1.03766	1.03847	1.09129	1.07327	1.05103	1.0307	1.04918	1.07199	1.06234	1.0138
855	1.04407	1.03555	1.05991	1.02165	1.04794	1.02796	1.01701	1.01577	1.0155	1.02017	1.01267	1.02309	1.01777	1.07942	1.07644	1.06566	1.05231	1.04458	1.04501	1.04365	1.0991	1.07443	1.04811	1.03402	1.05371	1.07584	1.06869	1.01409
860	1.03925	1.04293	1.05942	1.0153	1.04179	1.02607	1.01767	1.01046	1.01543	1.01638	1.00981	1.01257	1.01432	1.0718	1.07455	1.06057	1.04403	1.04036	1.03933	1.04219	1.09209	1.07247	1.04339	1.02186	1.04646	1.06835	1.06308	1.01469
865	1.04029	1.03263	1.06086	1.0258	1.0463	1.03111	1.02256	1.01819	1.01915	1.02668	1.02039	1.02371	1.02071	1.0788	1.0779	1.0623	1.04672	1.04271	1.04701	1.04569	1.09964	1.07495	1.05059	1.02883	1.05244	1.07195	1.06798	1.01587
870	1.03969	1.03532	1.05742	1.02648	1.04883	1.02373	1.02097	1.01704	1.01951	1.026	1.01714	1.02138	1.01705	1.07889	1.07427	1.05987	1.0419	1.04274	1.04613	1.04666	1.09636	1.0715	1.05198	1.0242	1.0546	1.07388	1.06306	1.0168
875	1.04065	1.04179	1.0634	1.02853	1.05113	1.03518	1.02622	1.0191	1.01955	1.02121	1.01537	1.01943	1.02401	1.08149	1.0789	1.06139	1.04055	1.04509	1.04836	1.04892	1.09964	1.07711	1.04992	1.02694	1.0495	1.08012	1.06913	1.01811
880	1.04824	1.03668	1.05676	1.01314	1.04407	1.02564	1.0136	1.01369	1.01128	1.01382	1.00381	1.01443	1.00953	1.06966	1.0733	1.05958	1.04719	1.04142	1.04243	1.03928	1.09096	1.0721	1.04462	1.02417	1.04745	1.07415	1.05651	1.00932
885	1.03773	1.03577	1.05357	1.01681	1.04149	1.01777	1.01231	1.01202	1.01601	1.0199	1.01852	1.01341	1.01528	1.07092	1.06944	1.05721	1.03852	1.03664	1.03811	1.03962	1.0914	1.06898	1.03696	1.01838	1.04823	1.06714	1.05867	1.01388
890	1.03377	1.02219	1.04408	1.01033	1.03641	1.01218	1.00873	1.01039	1.01152	1.01816	1.01224	1.01183	1.00681	1.06348	1.05895	1.04973	1.03168	1.03091	1.03678	1.03493	1.08218	1.05797	1.03361	1.01439	1.03632	1.06181	1.051	1.01219
895	1.04507	1.03562	1.06116	1.01992	1.0464	1.02543	1.02026	1.02259	1.02171	1.02408	1.02258	1.02327	1.02579	1.07684	1.07299	1.0617	1.04304	1.04601	1.04659	1.04526	1.09913	1.07336	1.04009	1.02459	1.05216	1.07243	1.06345	1.025
900	1.03517	1.02389	1.04704	1.01416	1.03363	1.01663	1.00611	1.00887	1.01295	1.0133	1.00806	1.01338	1.00905	1.06394	1.06797	1.04589	1.02965	1.03295	1.03606	1.03357	1.08458	1.06112	1.03789	1.0158	1.03888	1.06008	1.05331	1.00784
905	1.04181	1.03035	1.05512	1.01731	1.04225	1.02395	1.01784	1.00938	1.01699	1.01894	1.01511	1.01769	1.01501	1.07264	1.07446	1.06011	1.04033	1.04044	1.04263	1.03993	1.09354	1.06787	1.04494	1.01954	1.04371	1.06911	1.06261	1.01995
910	1.05319	1.04386	1.06792	1.02665	1.05163	1.02997	1.02345	1.01997	1.02124	1.02409	1.0226	1.02318	1.02168	1.07999	1.08781	1.07009	1.0516	1.05226	1.04635	1.05013	1.10375	1.08088	1.05537	1.03626	1.05734	1.0763	1.06991	1.01678
915	1.02812	1.02827	1.05203	1.01483	1.03756	1.01715	1.01098	1.0105	1.01777	1.02285	1.02289	1.02153	1.01746	1.06861	1.06767	1.05074	1.03166	1.03426	1.03711	1.039	1.08779	1.06123	1.03285	1.01937	1.039	1.06546	1.05647	1.01112
920	1.03588	1.02266	1.04758	1.01291	1.03484	1.01848	1.00801	1.00758	1.01301	1.01468	1.0132	1.00941	1.01105	1.06574	1.06462	1.05295	1.03272	1.03538	1.03733	1.03661	1.08415	1.06346	1.04364	1.02025	1.04062	1.05997	1.05402	1.01064
925	1.03675	1.02033	1.04851	1.00779	1.03394	1.01839	1.01061	1.00752	1.01056	1.01161	1.01504	1.00758	1.01078	1.06288	1.06587	1.05366	1.0355	1.03424	1.03432	1.03434	1.0854	1.06273	1.04036	1.01411	1.03735	1.0615	1.0502	1.00377
930	1.04494	1.03845	1.064	1.02774	1.05018	1.02509	1.02357	1.02673	1.02205	1.0223	1.01932	1.02026	1.02411	1.07866	1.07806	1.06569	1.05245	1.04783	1.04944	1.04349	1.10483	1.07319	1.04469	1.03606	1.0532	1.0742	1.06905	1.0162
935	1.04969	1.04483	1.05812	1.02666	1.04304	1.01771	1.01692	1.02022	1.02101	1.01912	1.01742	1.01632	1.02073	1.07283	1.07583	1.06619	1.04407	1.04614	1.04487	1.04278	1.09454	1.07542	1.04557	1.02641	1.05237	1.07086	1.06433	1.01533
940	1.04194	1.03377	1.05864	1.02974	1.04587	1.03646	1.01763	1.02188	1.02461	1.02737	1.02865	1.0233	1.02125	1.07714	1.07487	1.06083	1.04329	1.04445	1.04917	1.05013	1.09756	1.06951	1.04818	1.02865	1.05101	1.06776	1.06779	1.02367
945	1.04505	1.02967	1.0594	1.01819	1.04817	1.02988	1.0192	1.01974	1.02616	1.02541	1.02005	1.02432	1.02311	1.07526	1.07427	1.05772	1.04522	1.04701	1.04408	1.04607	1.09588	1.06952	1.05351	1.03068	1.04866	1.06546	1.06376	1.0221
950	1.03704	1.03362	1.06143	1.03149	1.04568	1.02281	1.02205	1.02799	1.0282	1.02922	1.02884	1.0251	1.02448	1.07356	1.07261	1.05672	1.03789	1.04395	1.04703	1.04622	1.09588	1.06838	1.04901	1.0274	1.0486	1.07322	1.06111	1.02533
955	1.04678	1.03212	1.06127	1.023	1.04478	1.02834	1.01428	1.01332	1.01825	1.01766	1.02217	1.01874	1.02082	1.07446	1.07678	1.06432	1.04405	1.04843	1.04304	1.04377	1.09659	1.07456	1.04687	1.02879	1.04984	1.07156	1.06374	1.01532
960	1.0411	1.0349	1.05236	1.01274	1.03848	1.01781	1.01336	1.01664	1.01489	1.01365	1.01841	1.01201	1.01511	1.06756	1.06687	1.05554	1.03702	1.04051	1.04067	1.03717	1.09252	1.06816	1.0456	1.02114	1.0445	1.06494	1.0571	1.00839
965	1.04283	1.03021	1.05372	1.0142	1.03499	1.02012	1.01038	1.01039	1.01315	1.01474	1.01618	1.01272	1.0077	1.06398	1.06812	1.05229	1.03817	1.03916	1.03279	1.03422	1.09004	1.06381	1.04648	1.01994	1.04162	1.06232	1.05582	1.01315
970	1.0269	1.02284	1.0433	1.00896	1.03196	1.01052	1.00787	1.00638	1.01211	1.01356	1.00823	1.00916	1.01126	1.05789	1.06415	1.04884	1.03046	1.0337	1.031	1.03196	1.08108	1.05682	1.03078	1.01602	1.03697	1.05659	1.04959	1.01062
975	1.04388	1.03794	1.05508	1.02422	1.03906	1.02815	1.01736	1.02045	1.02683	1.02919	1.02661	1.01886	1.019	1.0716	1.06866	1.05391	1.04221	1.03846	1.04231	1.04185	1.0935	1.06531	1.03734	1.02608	1.04226	1.06746	1.06068	1.02388
980	1.03535	1.032	1.05131	1.02158	1.03443	1.01842	1.00939	1.01395	1.01673	1.01935	1.01737	1.01679	1.01683	1.06497	1.06666	1.05339	1.03672	1.03937	1.03832	1.03822	1.08925	1.06639	1.04303	1.02717	1.04495	1.0654	1.05864	1.01535
985	1.04441	1.02681	1.05653	1.02135	1.04123	1.02476	1.01464	1.02241	1.02557	1.0241	1.02893	1.02321	1.0213	1.06919	1.0671	1.05498	1.03979	1.0396	1.03983	1.04234	1.09111	1.06813	1.04405	1.0211	1.04726	1.06477	1.0612	1.01927
990	1.03795	1.02707	1.05048	1.01461	1.03416	1.01972	1.01218	1.00987	1.01821	1.01299	1.01306	1.01344	1.01439	1.06704	1.06487	1.04914	1.03228	1.03627	1.03746	1.03748	1.08943	1.06164	1.04113	1.02249	1.03841	1.06702	1.05525	1.01093
995	1.03382	1.02523	1.04772	1.01411	1.03228	1.01562	1.0062	1.00337	1.0134	1.00926	1.01199	1.00764	1.00967	1.06238	1.0624	1.04944	1.03815	1.03712	1.03438	1.03341	1.08828	1.06058	1.03921	1.02036	1.04019	1.06049	1.05445	1.00994
1000	1.04865	1.03816	1.06363	1.03438	1.05011	1.03498	1.02779	1.02715	1.02466	1.02805	1.02818	1.02801	1.0237	1.07745	1.07726	1.06106	1.0446	1.04968	1.04828	1.04926	1.09937	1.07178	1.04663	1.03701	1.04976	1.07271	1.06972	1.02218
1005	1.03651	1.02466	1.05421	1.02588	1.04031	1.02241	1.0168	1.01265	1.0219	1.01893	1.01733	1.01911	1.0204	1.06759	1.06689	1.04949	1.03285	1.041	1.04111	1.04203	1.09015	1.06274	1.04005	1.02528	1.04152	1.05804	1.05986	1.02029
1010	1.03031	1.00765	1.03941	1.00411	1.02456	1.01163	1.00622	1.00282	1.00461	1.00404	1.00185	1.00518	1.00068	1.05271	1.05628	1.04058	1.02543	1.0254	1.02649	1.02737	1.0765	1.05189	1.03346	1.01469	1.02907	1.0496	1.0482	1.00236
1015	1.0447	1.02887	1.0512	1.02503	1.0408	1.02877	1.02005	1.01928	1.01572	1.01646	1.01237	1.01837	1.01535	1.06571	1.07335	1.06011	1.03968	1.04564	1.03708	1.04117	1.09034	1.06819	1.04834	1.03162	1.04675	1.06733	1.06313	1.01613
1020	1.02351	1.0231	1.0428	1.01354	1.0297	1.00879	1.00978	1.00576	1.01003	1.012	1.0068	1.01182	1.00837	1.0529	1.05658	1.04438	1.02956	1.03244	1.02979	1.03208	1.07695	1.05529	1.02711	1.01344	1.03782	1.05401	1.05251	1.00638
1025	1.03352	1.02118	1.04701	1.01754	1.03489	1.02	1.01222	1.01302	1.01628	1.02275	1.01842	1.01979	1.0212	1.06213	1.06307	1.04925	1.0364	1.03356	1.03565	1.03664	1.08502	1.05678	1.0374	1.02013	1.03952	1.06089	1.05501	1.01785
1030	1.02973	1.01565	1.04172	1.01184	1.02341	1.00923	1.00332	1.00319	1.00396	1.00991	1.00693	1.00382	1.00219	1.05479	1.05584	1.04586	1.02609	1.02804	1.02725	1.02551	1.07518	1.05325	1.03089	1.01485	1.03166	1.05029	1.04954	1.00414
1035	1.04551	1.02748	1.05536	1.01994	1.04163	1.02526	1.01807	1.02105	1.02327	1.0206	1.02215	1.02209	1.01735	1.07272	1.07093	1.05857	1.04188	1.04622	1.03985	1.04272	1.09319	1.06692	1.0495	1.03393	1.04613	1.0661	1.06453	1.01849
1040	1.04431	1.03202	1.0446	1.02511	1.03822	1.02584	1.01434	1.01455	1.02131	1.01914	1.01935	1.02075	1.0236	1.06008	1.06963	1.05662	1.04284	1.04131	1.03787	1.03686	1.0931	1.06734	1.04665	1.02607	1.0408	1.0642	1.05838	1.02363
1045	1.04061	1.03111	1.04974	1.00828	1.03648	1.0226	1.01806	1.01688	1.01542	1.01485	1.01237	1.01948	1.01492	1.06385	1.07042	1.0531	1.04254	1.04209	1.03874	1.03707	1.09045	1.0634	1.04495	1.02559	1.03928	1.0615	1.05998	1.01733
1050	1.03656	1.02315	1.04428	1.0143	1.02858	1.02245	1.00967	1.00715	1.01184	1.01006	1.01298	1.01132	1.0039	1.0557	1.0626	1.04644	1.03426	1.03492	1.02853	1.03121	1.08513	1.05905	1.03636	1.02454	1.03234	1.05776	1.05183	1.01148
1055	1.03976	1.02651	1.0448	1.00944	1.03568	1.01544	1.01503	1.01426	1.01312	1.01426	1.01294	1.01744	1.01298	1.05722	1.06398	1.04987	1.03329	1.04159	1.03459	1.03279	1.08256	1.05791	1.0376	1.02334	1.04153	1.06097	1.05529	1.01164
1060	1.03933	1.02904	1.04438	1.01364	1.02938	1.01788	1.01328	1.01284	1.01246	1.01303	1.01336	1.01585	1.01095	1.06081	1.0636	1.04949	1.03194	1.03278	1.03293	1.03475	1.08487	1.05866	1.03869	1.02551	1.03543	1.06162	1.05703	1.01096
1065	1.02245	1.01337	1.03337	1.00247	1.0179	1.0029	1.00178	1	1.00473	1.0023	1	1.00366	1.00503	1.04728	1.05137	1.03723	1.02462	1.02506	1.02291	1.02591	1.07183	1.04798	1.02529	1.01328	1.02635	1.0515	1.04606	1
1070	1.03142	1.02143	1.04188	1.01415	1.03444	1.01294	1.0102	1.0176	1.0194	1.02176	1.02121	1.02013	1.01686	1.05911	1.05681	1.04804	1.02943	1.03413	1.03473	1.0376	1.08691	1.05334	1.03917	1.02684	1.03891	1.05981	1.05515	1.01863
1075	1.03832	1.02278	1.04222	1.01665	1.03681	1.02285	1.01433	1.01603	1.01652	1.01852	1.01667	1.01868	1.0154	1.05939	1.06435	1.04649	1.03135	1.03593	1.0358	1.03664	1.08967	1.06289	1.03754	1.02622	1.03854	1.05671	1.05284	1.01636
1080	1.04625	1.03914	1.05906	1.02651	1.05076	1.03178	1.02433	1.03005	1.02887	1.02993	1.02494	1.02807	1.03049	1.07651	1.08095	1.05839	1.04213	1.04706	1.04678	1.04759	1.1075	1.06899	1.04624	1.03498	1.05125	1.0738	1.06392	1.02642
1085	1.03419	1.03512	1.04897	1.02836	1.04157	1.02532	1.01681	1.01549	1.02173	1.02187	1.0251	1.01954	1.02188	1.06468	1.06267	1.05111	1.03626	1.03955	1.0378	1.04005	1.09127	1.05987	1.03607	1.0259	1.03995	1.06209	1.05584	1.02268
1090	1.03463	1.02624	1.04579	1.01921	1.03412	1.01516	1.00746	1.01455	1.01303	1.01065	1.01	1.01387	1.01179	1.06155	1.06241	1.0493	1.0323	1.03546	1.02849	1.03251	1.08187	1.06037	1.04485	1.02005	1.03515	1.05667	1.04886	1.01466
1095	1.03076	1.02743	1.05505	1.02347	1.0429	1.02242	1.01552	1.02057	1.02268	1.02034	1.02137	1.01774	1.02171	1.06307	1.06832	1.04919	1.02854	1.04097	1.03999	1.04048	1.09181	1.0617	1.04451	1.03103	1.04129	1.0606	1.05933	1.01967
1100	1.0312	1.02207	1.04833	1.01634	1.03385	1.02393	1.0152	1.01396	1.017	1.01505	1.01753	1.01157	1.0124	1.05994	1.06178	1.04464	1.02883	1.03695	1.03121	1.03586	1.08188	1.06039	1.03692	1.02862	1.0371	1.05383	1.05427	1.01421
1105	1.03698	1.01763	1.03967	1.01018	1.03098	1.01396	1.00906	1.00958	1.00845	1.01043	1.00829	1.01464	1.01461	1.05295	1.05385	1.04316	1.02892	1.03039	1.02547	1.03186	1.08029	1.05053	1.03278	1.02441	1.03497	1.05176	1.04838	1.0104
1110	1.04017	1.02821	1.05297	1.01874	1.03929	1.02406	1.02289	1.01492	1.02501	1.02217	1.01444	1.02125	1.01647	1.0612	1.06511	1.05199	1.03306	1.04036	1.03671	1.03816	1.08889	1.05605	1.04946	1.02916	1.04325	1.06143	1.05761	1.0227
1115	1.04087	1.02914	1.05534	1.02007	1.04403	1.02594	1.01747	1.02219	1.02484	1.02371	1.02426	1.02109	1.02187	1.06112	1.06764	1.05427	1.04336	1.0425	1.03589	1.04191	1.08641	1.06511	1.04668	1.02954	1.04548	1.06161	1.05908	1.01928
1120	1.03364	1.02093	1.03549	1.01567	1.02882	1.01634	1.00751	1.00695	1.00998	1.00955	1.00942	1.01064	1.00838	1.05081	1.0546	1.04112	1.02612	1.02855	1.02691	1.02588	1.07284	1.05344	1.03334	1.01681	1.03204	1.05101	1.04688	1.01087
1125	1.03683	1.02572	1.05191	1.02292	1.03942	1.02428	1.01781	1.02206	1.0192	1.02362	1.01968	1.02022	1.02743	1.06031	1.05876	1.04865	1.03209	1.03467	1.03459	1.03887	1.08278	1.05617	1.03832	1.02328	1.04054	1.06004	1.05706	1.02017
1130	1.04899	1.03302	1.05595	1.02041	1.04248	1.02863	1.0223	1.01961	1.02069	1.02016	1.01482	1.02026	1.0184	1.06561	1.0685	1.05673	1.04268	1.04587	1.04064	1.04194	1.08624	1.06942	1.05019	1.03312	1.04882	1.06548	1.06169	1.01918
1135	1.02314	1.01811	1.02912	1.00202	1.01928	1.00507	1.00033	1.00006	1.00459	1.0035	1.0052	1	1.00498	1.04221	1.04511	1.03083	1.01869	1.02177	1.01851	1.02039	1.06789	1.04056	1.01969	1.00813	1.02383	1.04658	1.03822	1.00093
1140	1.02479	1.0239	1.03872	1.0193	1.0311	1.01801	1.01125	1.01055	1.01635	1.01569	1.01707	1.01374	1.01278	1.05351	1.05497	1.03672	1.02553	1.03015	1.0302	1.03295	1.07676	1.04978	1.04032	1.02428	1.02989	1.0517	1.05178	1.01035
1145	1.04806	1.03515	1.05808	1.0218	1.03766	1.027	1.02472	1.0201	1.02092	1.02372	1.01331	1.02146	1.02229	1.0658	1.07029	1.05571	1.04161	1.04327	1.03483	1.03837	1.09353	1.06871	1.04752	1.0329	1.0452	1.06464	1.06053	1.02221
1150	1.03057	1.02509	1.0501	1.02027	1.03113	1.02116	1.01092	1.00943	1.01195	1.01144	1.01501	1.013	1.01523	1.05477	1.05631	1.04318	1.02735	1.0363	1.03045	1.03171	1.0789	1.05795	1.04697	1.02647	1.03466	1.05707	1.05313	1.01284
1155	1.03058	1.02124	1.04212	1.01528	1.02681	1.01328	1.01398	1.01031	1.00816	1.00654	1.00699	1.00993	1.01264	1.05101	1.05152	1.04451	1.02956	1.02769	1.02756	1.02913	1.08005	1.05064	1.03414	1.0219	1.03009	1.0503	1.0513	1.00904
1160	1.03395	1.02318	1.04246	1.01173	1.03216	1.02351	1.0227	1.01243	1.01883	1.01557	1.01527	1.01666	1.01662	1.06025	1.05475	1.04453	1.03437	1.03663	1.03264	1.03307	1.0797	1.05649	1.0376	1.0278	1.03806	1.0559	1.05524	1.01412
1165	1.04309	1.03569	1.05358	1.02412	1.03963	1.0307	1.01958	1.0225	1.02465	1.02376	1.02334	1.02699	1.02584	1.06321	1.06461	1.05274	1.03456	1.0457	1.04032	1.04377	1.08795	1.06662	1.05263	1.03499	1.04244	1.06278	1.05925	1.02156
1170	1.03921	1.03729	1.05232	1.01719	1.03767	1.0303	1.02468	1.02696	1.02652	1.02119	1.02041	1.02286	1.02225	1.0633	1.06343	1.05263	1.03437	1.04346	1.03995	1.04014	1.08875	1.0598	1.04705	1.02842	1.04268	1.0596	1.05852	1.02562
1175	1.02294	1.0144	1.03324	1.00492	1.02421	1.01199	1.00705	1.00694	1.0088	1.00886	1.0133	1.00825	1.00989	1.04556	1.05387	1.03628	1.02049	1.02498	1.02333	1.02541	1.06818	1.04508	1.02941	1.0116	1.03039	1.0474	1.04267	1.00845
1180	1.02604	1.02699	1.04334	1.01588	1.03123	1.02061	1.01557	1.01711	1.01818	1.01749	1.01932	1.01901	1.01855	1.05183	1.06012	1.0447	1.02222	1.03474	1.03081	1.03605	1.07954	1.05373	1.03532	1.02108	1.03446	1.0522	1.05369	1.01756
1185	1.02984	1.02709	1.04099	1.01617	1.02927	1.0249	1.01551	1.0158	1.01882	1.01748	1.01194	1.01545	1.01347	1.05094	1.06161	1.04807	1.02983	1.03079	1.0322	1.03347	1.08264	1.05613	1.03448	1.02855	1.03555	1.05637	1.05206	1.01478
1190	1.04096	1.03473	1.04757	1.01704	1.0318	1.02055	1.01913	1.01917	1.01994	1.01885	1.01841	1.02118	1.01972	1.05749	1.06473	1.05348	1.03608	1.04048	1.03456	1.03834	1.09178	1.06272	1.04541	1.03201	1.04244	1.06149	1.05676	1.01819
1195	1.04364	1.03725	1.05952	1.03282	1.04834	1.03664	1.03398	1.02945	1.03455	1.03303	1.0328	1.03139	1.03177	1.07022	1.07331	1.05671	1.0383	1.05099	1.04696	1.05103	1.09746	1.0675	1.05505	1.03963	1.05102	1.07108	1.06777	1.03721
1200	1.034	1.02393	1.04573	1.01547	1.03039	1.0203	1.01579	1.01541	1.0171	1.01798	1.01796	1.01982	1.01658	1.05247	1.05201	1.04623	1.03107	1.03463	1.03183	1.03425	1.07928	1.05682	1.04488	1.02847	1.0333	1.05689	1.05399	1.01889
1205	1.03831	1.03291	1.04364	1.02084	1.02896	1.02175	1.01696	1.01051	1.01919	1.01291	1.01271	1.01476	1.01858	1.05382	1.05849	1.05151	1.03155	1.04151	1.03522	1.0362	1.08363	1.06127	1.04784	1.03194	1.03752	1.05905	1.05484	1.0149
1210	1.0322	1.02269	1.04525	1.01358	1.03667	1.02067	1.01674	1.01362	1.01956	1.01722	1.01622	1.01672	1.02002	1.05185	1.05405	1.04137	1.02856	1.03632	1.03616	1.03605	1.08036	1.0547	1.03896	1.02393	1.03387	1.05452	1.05115	1.01735
1215	1.04108	1.02496	1.05081	1.01732	1.03432	1.02774	1.02	1.01772	1.0217	1.02087	1.0158	1.01706	1.02492	1.0593	1.06321	1.05067	1.03905	1.04183	1.03457	1.03837	1.08719	1.06039	1.04501	1.02969	1.0397	1.06116	1.06093	1.02256
1220	1.03437	1.02438	1.04989	1.02301	1.03487	1.02154	1.01626	1.01968	1.02493	1.02285	1.02111	1.02391	1.02622	1.0576	1.05993	1.0451	1.03317	1.03507	1.03291	1.03927	1.08196	1.05727	1.04273	1.02655	1.03742	1.0583	1.05566	1.02598
1225	1.03954	1.02724	1.04965	1.02277	1.03672	1.02546	1.02111	1.0192	1.02454	1.0205	1.02088	1.01917	1.01782	1.05679	1.06235	1.05072	1.0429	1.0412	1.03294	1.03968	1.08773	1.06337	1.04505	1.0341	1.03958	1.06206	1.05919	1.01891
1230	1.03136	1.03438	1.04974	1.03295	1.04199	1.03111	1.02733	1.02553	1.02663	1.0232	1.02523	1.02534	1.02648	1.0585	1.06058	1.05184	1.0426	1.04225	1.04133	1.04386	1.08871	1.06182	1.04622	1.02925	1.04258	1.06247	1.06444	1.02393
1235	1.02956	1.02701	1.0447	1.01255	1.03203	1.02367	1.01859	1.01908	1.01792	1.01642	1.00923	1.01786	1.0156	1.05348	1.06021	1.04579	1.02989	1.03748	1.03196	1.03459	1.07886	1.05607	1.04194	1.03249	1.03915	1.05467	1.05196	1.0136
1240	1.04189	1.0349	1.0538	1.02774	1.04377	1.03253	1.02287	1.02743	1.02849	1.02422	1.02175	1.02807	1.02786	1.06102	1.06182	1.05407	1.03778	1.04326	1.0384	1.04473	1.09111	1.06587	1.04253	1.03459	1.04093	1.06082	1.06064	1.02642
1245	1.04724	1.04028	1.04522	1.02159	1.03717	1.02645	1.02551	1.02207	1.02761	1.02321	1.02171	1.02016	1.02513	1.05914	1.06621	1.05532	1.04124	1.04479	1.0361	1.04259	1.08721	1.06753	1.04664	1.0382	1.04194	1.06307	1.06272	1.02293
1250	1.02889	1.01815	1.04019	1.00834	1.02949	1.0208	1.01264	1.01099	1.01707	1.0152	1.01125	1.01275	1.01454	1.04937	1.05142	1.04143	1.02997	1.03385	1.02809	1.03375	1.07675	1.05298	1.03496	1.02754	1.03599	1.05622	1.05045	1.01242
1255	1.03484	1.02377	1.04709	1.02353	1.0324	1.0183	1.01763	1.01893	1.02192	1.02223	1.0183	1.02276	1.02142	1.05287	1.05826	1.04282	1.0266	1.03415	1.03149	1.03682	1.08464	1.05702	1.03872	1.0295	1.03593	1.056	1.05508	1.02146
1260	1.02727	1.02596	1.04475	1.02369	1.03303	1.02383	1.0187	1.01897	1.0219	1.02227	1.01588	1.01913	1.0259	1.05233	1.05672	1.04073	1.02746	1.03253	1.03346	1.03462	1.08092	1.05209	1.03881	1.02866	1.03389	1.05808	1.05737	1.02321
1265	1.0321	1.02991	1.04501	1.0094	1.03053	1.02596	1.01389	1.01564	1.01741	1.01076	1.00903	1.01091	1.01623	1.05359	1.05984	1.04853	1.03565	1.0342	1.03258	1.03273	1.07702	1.05951	1.0473	1.03076	1.03635	1.05435	1.05382	1.01161
1270	1.03917	1.04041	1.05596	1.02967	1.04022	1.02828	1.02394	1.02701	1.02906	1.02012	1.02477	1.02683	1.02764	1.06229	1.06446	1.05504	1.04412	1.04779	1.03747	1.0443	1.08394	1.06552	1.04768	1.0421	1.04332	1.06537	1.06291	1.02692
1275	1.02806	1.01509	1.0404	1.01486	1.02714	1.01441	1.01198	1.01208	1.01609	1.0109	1.01411	1.01457	1.01564	1.04911	1.05211	1.04047	1.02264	1.02808	1.02745	1.03	1.07321	1.04628	1.0337	1.02493	1.03241	1.04815	1.04789	1.01237
1280	1.04444	1.03321	1.05412	1.03304	1.04345	1.03248	1.02847	1.02345	1.02736	1.02808	1.02096	1.02633	1.02967	1.06248	1.06593	1.05495	1.04488	1.04517	1.04141	1.04337	1.09486	1.06456	1.0567	1.03949	1.04733	1.067	1.06529	1.03011
1285	1.03798	1.04144	1.05531	1.02116	1.04088	1.02757	1.02647	1.02339	1.02486	1.02645	1.02724	1.02531	1.03195	1.06149	1.06695	1.05129	1.0415	1.04588	1.03982	1.04284	1.09052	1.0635	1.04609	1.03565	1.04215	1.06637	1.0636	1.0233
1290	1.03411	1.03122	1.04169	1.0139	1.03001	1.01846	1.01527	1.01486	1.01891	1.01828	1.00731	1.01492	1.01931	1.05307	1.05658	1.04804	1.03283	1.03494	1.02915	1.03381	1.08272	1.05882	1.04259	1.02929	1.03666	1.05513	1.05256	1.01336
1295	1.02921	1.02301	1.04145	1.01692	1.02919	1.01546	1.01511	1.01542	1.01717	1.01427	1.01636	1.01054	1.01402	1.05379	1.05655	1.04445	1.02657	1.03236	1.02808	1.03254	1.07961	1.05126	1.03637	1.02601	1.035	1.05475	1.05128	1.01812
1300	1.04662	1.05052	1.0651	1.0489	1.05631	1.03779	1.03675	1.04149	1.04511	1.04598	1.03982	1.04128	1.05013	1.07298	1.08141	1.0588	1.04178	1.05705	1.0537	1.05912	1.1025	1.07529	1.05656	1.04481	1.05313	1.07168	1.07439	1.04518
1305	1.03327	1.02076	1.05249	1.02167	1.03318	1.02454	1.02265	1.0155	1.02513	1.02255	1.02717	1.0245	1.02433	1.0564	1.05534	1.04293	1.02714	1.03666	1.03442	1.03806	1.08539	1.0563	1.03727	1.03265	1.04	1.0578	1.05738	1.02041
1310	1.02035	1.01817	1.0371	1.01447	1.0246	1.01203	1.00993	1.01305	1.01513	1.01111	1.00918	1.01076	1.01508	1.0486	1.04753	1.03859	1.02396	1.02935	1.02369	1.02743	1.07395	1.05179	1.03205	1.01605	1.02656	1.0496	1.04449	1.01424
1315	1.02708	1.02405	1.03795	1.01561	1.02728	1.01509	1.0116	1.01143	1.01641	1.01353	1.00953	1.01482	1.01885	1.04493	1.04878	1.03916	1.03291	1.03362	1.02638	1.02963	1.07227	1.0504	1.03329	1.02216	1.03063	1.04889	1.04609	1.01689
1320	1.03984	1.02699	1.04258	1.01258	1.02813	1.02439	1.01731	1.02087	1.01807	1.02006	1.01799	1.02019	1.02085	1.0538	1.05469	1.04901	1.03397	1.03515	1.0299	1.03425	1.08096	1.05148	1.04258	1.03257	1.03324	1.05561	1.05546	1.0221
1325	1.03243	1.03564	1.04335	1.01924	1.03264	1.02782	1.02752	1.01884	1.02292	1.01716	1.01667	1.02059	1.02448	1.05668	1.06327	1.04938	1.03531	1.04155	1.03712	1.03447	1.08096	1.05749	1.03829	1.03317	1.03861	1.06392	1.05754	1.01574
1330	1.05476	1.04999	1.0638	1.03821	1.05352	1.03983	1.03772	1.04106	1.04476	1.03839	1.02836	1.03973	1.04368	1.07057	1.07499	1.06598	1.05707	1.05617	1.05186	1.0554	1.10456	1.07692	1.06215	1.05039	1.05484	1.07918	1.07508	1.03718
1335	1.04098	1.0313	1.05103	1.02867	1.04006	1.03245	1.0273	1.02199	1.0285	1.0235	1.01854	1.02624	1.03026	1.05749	1.0652	1.05236	1.03646	1.04393	1.04243	1.04414	1.08798	1.06533	1.04874	1.0383	1.04453	1.06004	1.06349	1.02328
1340	1.04012	1.02837	1.04397	1.01959	1.03406	1.02538	1.01702	1.01558	1.02309	1.02171	1.0158	1.02068	1.0225	1.05283	1.06087	1.04884	1.03973	1.03792	1.03513	1.03772	1.08168	1.06057	1.03426	1.0328	1.0379	1.0579	1.05466	1.02222
1345	1.03668	1.04071	1.04877	1.02332	1.03857	1.02825	1.02672	1.0217	1.02907	1.01942	1.02201	1.02301	1.03122	1.05777	1.06062	1.05309	1.03771	1.04562	1.03834	1.04054	1.08391	1.06066	1.04354	1.03691	1.0435	1.06318	1.05887	1.02142
1350	1.04556	1.03946	1.05341	1.03103	1.04377	1.02902	1.02615	1.02429	1.02609	1.02767	1.02912	1.02676	1.03754	1.06207	1.06932	1.04909	1.03992	1.04572	1.0418	1.04442	1.08205	1.06133	1.04952	1.0375	1.03809	1.06782	1.0602	1.0272
1355	1.04376	1.03846	1.05426	1.02514	1.04424	1.03721	1.03446	1.02828	1.02683	1.02732	1.02445	1.0258	1.03629	1.0653	1.06894	1.06119	1.048	1.0517	1.04338	1.04668	1.09225	1.06858	1.05335	1.04261	1.04575	1.0676	1.06579	1.02723
1360	1.02231	1.0264	1.03853	1.02074	1.03132	1.01871	1.01622	1.0158	1.02368	1.02486	1.01689	1.02285	1.0223	1.05078	1.05543	1.0383	1.0272	1.0335	1.0322	1.03412	1.0785	1.05066	1.03621	1.02536	1.02849	1.05045	1.0483	1.02183
1365	1.04403	1.03798	1.04283	1.02357	1.03613	1.023	1.02122	1.01714	1.02275	1.0219	1.0128	1.02568	1.02537	1.05141	1.0589	1.04739	1.04357	1.03976	1.03346	1.03701	1.08214	1.05758	1.04693	1.03176	1.03829	1.0606	1.05279	1.02211
1370	1.03551	1.02306	1.03805	1.01247	1.0312	1.02038	1.01605	1.01396	1.01205	1.01323	1.00646	1.01832	1.02178	1.04559	1.05306	1.04837	1.03721	1.03862	1.02979	1.03257	1.08224	1.05668	1.0407	1.02712	1.03716	1.05431	1.0491	1.01077
1375	1.04611	1.03288	1.04967	1.03222	1.03906	1.02764	1.02687	1.02133	1.03115	1.02442	1.02117	1.02623	1.02966	1.05617	1.0685	1.05597	1.04558	1.04687	1.03811	1.04234	1.08996	1.06739	1.04625	1.04012	1.04329	1.06262	1.05936	1.02607
1380	1.02725	1.02476	1.04227	1.02021	1.02644	1.01507	1.01496	1.01098	1.01753	1.01802	1.01495	1.01181	1.02006	1.05214	1.05801	1.04344	1.03133	1.0338	1.02978	1.0322	1.07825	1.05457	1.0401	1.02444	1.03192	1.05242	1.05038	1.01613
1385	1.02984	1.02317	1.03908	1.02108	1.03049	1.01887	1.02062	1.01622	1.02291	1.01756	1.01292	1.01767	1.02616	1.04972	1.0531	1.03815	1.02651	1.02985	1.02949	1.03403	1.08305	1.05145	1.03502	1.0254	1.03277	1.04948	1.0511	1.02313
1390	1.04527	1.03224	1.04389	1.03243	1.03865	1.02662	1.02945	1.0213	1.02587	1.02337	1.01971	1.0267	1.03305	1.05842	1.06122	1.054	1.04162	1.04153	1.03599	1.04182	1.08447	1.06783	1.04631	1.03151	1.04158	1.05771	1.06039	1.02386
1395	1.02925	1.02663	1.037	1.01736	1.0271	1.01701	1.01447	1.01282	1.01916	1.01453	1.01717	1.01494	1.01814	1.04785	1.05282	1.03779	1.02843	1.03285	1.02604	1.03347	1.07099	1.04958	1.03815	1.02343	1.03197	1.04839	1.0462	1.01724
1400	1.03529	1.04073	1.05097	1.03379	1.04439	1.03755	1.03178	1.03214	1.03221	1.03071	1.03194	1.03253	1.03649	1.06192	1.06594	1.05801	1.0497	1.04679	1.04123	1.04281	1.08749	1.06374	1.05188	1.03879	1.04223	1.06261	1.06278	1.0353
1405	1.02762	1.0243	1.03567	1.01221	1.02644	1.01992	1.01711	1.01249	1.01363	1.01278	1.0126	1.01494	1.02257	1.04884	1.05661	1.04029	1.03006	1.03091	1.02642	1.02981	1.07756	1.0459	1.0392	1.02512	1.03146	1.04881	1.04831	1.01673
1410	1.02927	1.03345	1.04342	1.02506	1.03141	1.01859	1.01618	1.01887	1.02096	1.02008	1.01765	1.0182	1.02436	1.05063	1.05833	1.04571	1.0314	1.03608	1.02911	1.03412	1.07605	1.0543	1.03893	1.02737	1.03538	1.04994	1.05437	1.02098
1415	1.02953	1.02884	1.04621	1.02249	1.03447	1.02394	1.02143	1.01589	1.02246	1.01818	1.02489	1.0235	1.02573	1.0536	1.05796	1.04819	1.03284	1.03548	1.03393	1.03812	1.07996	1.05489	1.04527	1.03018	1.03387	1.05339	1.05302	1.02164
1420	1.02273	1.02726	1.03418	1.01724	1.02695	1.01785	1.01821	1.01557	1.01883	1.01672	1.01803	1.01764	1.02207	1.0475	1.0548	1.04023	1.0259	1.02927	1.02987	1.03282	1.07429	1.05144	1.03287	1.02569	1.02945	1.05053	1.04989	1.02059
1425	1.02222	1.02643	1.03554	1.01408	1.02575	1.01788	1.01621	1.01582	1.01439	1.01099	1.01027	1.01246	1.01813	1.04634	1.05105	1.04005	1.02946	1.0319	1.02835	1.03143	1.07518	1.04742	1.03231	1.02521	1.03168	1.05214	1.04586	1.01365
1430	1.02903	1.02342	1.0374	1.01815	1.02836	1.02236	1.01875	1.01498	1.0208	1.01685	1.01095	1.01857	1.02445	1.04769	1.05707	1.04792	1.03418	1.03638	1.03019	1.03295	1.079	1.05813	1.03435	1.02717	1.03155	1.048	1.05021	1.02352
1435	1.01629	1.01119	1.03497	1.01551	1.02365	1.01714	1.01175	1.0117	1.01511	1.01278	1.01111	1.01401	1.02263	1.04133	1.04845	1.03069	1.01752	1.02606	1.02354	1.02454	1.06561	1.04029	1.02209	1.01544	1.02101	1.04538	1.04158	1.01096
1440	1.03103	1.0351	1.04482	1.01866	1.03463	1.02317	1.0171	1.01886	1.02401	1.01854	1.01474	1.02031	1.03029	1.05388	1.05935	1.04388	1.03244	1.03424	1.02914	1.03536	1.07776	1.05379	1.03396	1.02778	1.03265	1.0505	1.05259	1.01905
1445	1.02776	1.02873	1.05097	1.02233	1.03633	1.02344	1.02322	1.0203	1.02324	1.02079	1.01632	1.02493	1.02741	1.05559	1.05456	1.04513	1.03369	1.03734	1.03643	1.03924	1.07546	1.05035	1.038	1.02938	1.0345	1.05299	1.05516	1.02611
1450	1.03604	1.04291	1.04156	1.0167	1.03254	1.02125	1.02122	1.0192	1.02301	1.01484	1.01184	1.01652	1.0268	1.04976	1.05896	1.05334	1.04023	1.04237	1.03322	1.03257	1.08229	1.05727	1.04225	1.03513	1.0398	1.05292	1.05044	1.01648
1455	1.02476	1.03076	1.04182	1.02759	1.03156	1.02338	1.0209	1.01654	1.02165	1.0166	1.01857	1.02176	1.02562	1.04555	1.05172	1.04082	1.03118	1.03465	1.02975	1.03229	1.07963	1.05119	1.03309	1.02885	1.03217	1.04775	1.05294	1.01837
1460	1.03226	1.04352	1.03813	1.02098	1.03158	1.02286	1.01604	1.01429	1.02233	1.01758	1.01661	1.01472	1.02246	1.05174	1.05926	1.04807	1.03897	1.03475	1.02945	1.03015	1.07902	1.05465	1.0451	1.02772	1.03539	1.05048	1.05132	1.01597
1465	1.0352	1.03212	1.04436	1.02394	1.03228	1.02604	1.02114	1.02249	1.02664	1.02206	1.01947	1.02046	1.0304	1.05381	1.05923	1.05096	1.03801	1.03922	1.03129	1.03719	1.07911	1.05812	1.04181	1.03348	1.03679	1.05209	1.0545	1.01747
1470	1.02064	1.02056	1.03318	1.02072	1.02598	1.01452	1.0101	1.01147	1.01874	1.01116	1.00856	1.01019	1.02222	1.04485	1.052	1.0368	1.02828	1.02822	1.02639	1.02798	1.0682	1.04448	1.02877	1.02175	1.02266	1.04292	1.0414	1.01226
1475	1.03986	1.03826	1.04775	1.02771	1.03917	1.03117	1.02725	1.02543	1.02828	1.02252	1.02024	1.02797	1.03129	1.05964	1.06535	1.05326	1.03463	1.04263	1.0377	1.04185	1.08559	1.06151	1.04975	1.03166	1.03896	1.06097	1.05654	1.02635
1480	1.021	1.02871	1.0454	1.01732	1.03119	1.01427	1.01381	1.0169	1.02212	1.01435	1.01544	1.01863	1.02587	1.04324	1.05044	1.03896	1.02731	1.03176	1.02548	1.03133	1.06821	1.04655	1.03498	1.02595	1.02736	1.04223	1.04441	1.01884
1485	1.01833	1.02478	1.03607	1.00863	1.02603	1.01826	1.01105	1.00853	1.01789	1.01305	1.01361	1.01432	1.02094	1.04288	1.05077	1.03756	1.02566	1.0287	1.027	1.02832	1.06537	1.04327	1.03759	1.01902	1.02401	1.04256	1.04161	1.00858
1490	1.02928	1.02345	1.03355	1.01836	1.0281	1.01749	1.01257	1.01834	1.0181	1.01648	1.01068	1.01603	1.01983	1.04602	1.05435	1.04311	1.03048	1.03249	1.02962	1.02953	1.07283	1.05044	1.03251	1.02828	1.03007	1.04425	1.04521	1.01282
1495	1.0342	1.04652	1.04728	1.03472	1.03992	1.02765	1.03248	1.02591	1.03152	1.02878	1.03446	1.02834	1.03365	1.06046	1.07049	1.05207	1.03567	1.04444	1.04111	1.04284	1.08516	1.06065	1.04553	1.03712	1.04125	1.05696	1.06083	1.02858
1500	1.03895	1.04015	1.04745	1.02791	1.03994	1.03546	1.02057	1.0207	1.02519	1.02116	1.01756	1.0231	1.03777	1.05571	1.06476	1.04984	1.04077	1.04186	1.03414	1.0407	1.07931	1.05926	1.03751	1.03736	1.04073	1.0529	1.05687	1.02445
1505	1.04283	1.04217	1.04755	1.02827	1.03417	1.02876	1.02413	1.02308	1.02475	1.02103	1.01888	1.02201	1.0293	1.05607	1.06451	1.05382	1.04558	1.04442	1.03981	1.03329	1.08206	1.06207	1.05031	1.03738	1.04243	1.05778	1.0538	1.02403
1510	1.03379	1.03698	1.04318	1.02316	1.03495	1.02867	1.02178	1.02702	1.02214	1.02345	1.02638	1.02446	1.03173	1.05267	1.06379	1.04894	1.04115	1.04301	1.03627	1.03654	1.07772	1.05632	1.04207	1.02679	1.03816	1.055	1.05636	1.02311
1515	1.03776	1.0333	1.05211	1.02676	1.03596	1.0308	1.02018	1.02358	1.02769	1.02321	1.02718	1.02449	1.03656	1.05366	1.0662	1.05108	1.03758	1.04262	1.03617	1.03713	1.08162	1.0602	1.04238	1.04007	1.03825	1.05246	1.05357	1.02167
1520	1.02493	1.04145	1.04665	1.0251	1.03422	1.02873	1.02385	1.02071	1.02741	1.02203	1.02535	1.02217	1.03276	1.05017	1.06432	1.04585	1.03228	1.03703	1.036	1.03642	1.07932	1.05914	1.04183	1.03515	1.03514	1.05519	1.05229	1.02732
1525	1.03277	1.03667	1.0496	1.03151	1.03675	1.02425	1.02354	1.02387	1.02577	1.02257	1.02628	1.02369	1.03243	1.0516	1.06569	1.04806	1.0371	1.03815	1.03441	1.03304	1.0787	1.05405	1.04436	1.03646	1.03852	1.04913	1.05259	1.02288
1530	1.03666	1.0283	1.03985	1.01702	1.02832	1.02039	1.01551	1.01914	1.01885	1.01662	1.00738	1.01497	1.02255	1.04695	1.05555	1.04535	1.03401	1.03242	1.03217	1.03326	1.07401	1.05373	1.03498	1.03039	1.03341	1.04508	1.04849	1.01997
1535	1.03477	1.03728	1.04727	1.02831	1.03709	1.03142	1.02653	1.02609	1.02974	1.02498	1.0266	1.03008	1.03332	1.05233	1.05867	1.04592	1.04133	1.04169	1.03972	1.03924	1.08004	1.05786	1.04483	1.04044	1.04084	1.05116	1.05635	1.02664
1540	1.01625	1.01557	1.02633	1.01493	1.02599	1.00885	1.00247	1.01314	1.01391	1.01364	1.0142	1.01125	1.01906	1.03817	1.04597	1.03114	1.0159	1.02678	1.02484	1.02401	1.06834	1.03952	1.02848	1.01796	1.02358	1.03656	1.03961	1.0151
1545	1.02944	1.03042	1.03954	1.02654	1.03004	1.0266	1.01742	1.02113	1.01784	1.01534	1.017	1.02244	1.02806	1.04911	1.06036	1.04427	1.03429	1.03503	1.032	1.03211	1.07428	1.05837	1.03547	1.02666	1.03331	1.04927	1.04781	1.02133
1550	1.03246	1.041	1.04965	1.02605	1.03531	1.03121	1.01971	1.018	1.02808	1.02026	1.01587	1.02353	1.03509	1.0561	1.06592	1.05084	1.03852	1.04499	1.03552	1.03865	1.08112	1.05838	1.04533	1.03886	1.04166	1.05495	1.05285	1.02705
1555	1.03462	1.03732	1.04124	1.02562	1.03762	1.02562	1.02445	1.02391	1.02272	1.02396	1.02215	1.02424	1.02796	1.05637	1.05939	1.04691	1.03361	1.04015	1.03399	1.03701	1.07509	1.05362	1.03767	1.03573	1.03693	1.05009	1.05205	1.02574
1560	1.02558	1.03246	1.03696	1.02292	1.03268	1.02287	1.01622	1.02006	1.02179	1.01762	1.01761	1.01912	1.02855	1.04508	1.06018	1.04066	1.03254	1.03579	1.03117	1.03164	1.06941	1.04664	1.03173	1.03317	1.03213	1.04643	1.04767	1.01995
1565	1.02895	1.02652	1.04135	1.02802	1.0295	1.02241	1.01913	1.01101	1.0214	1.02016	1.01603	1.02021	1.02666	1.04526	1.05364	1.04041	1.02368	1.03314	1.03165	1.03267	1.07048	1.05043	1.03534	1.03204	1.0281	1.04509	1.04605	1.02337
1570	1.03188	1.02938	1.04405	1.02805	1.03508	1.02676	1.01953	1.02212	1.02306	1.02058	1.02038	1.02688	1.03334	1.04921	1.06501	1.04494	1.03244	1.03892	1.03382	1.0345	1.07829	1.05151	1.04347	1.03149	1.03186	1.04838	1.04875	1.02167
1575	1.025	1.02905	1.03455	1.02392	1.02999	1.02037	1.0163	1.02055	1.02283	1.01579	1.01094	1.01748	1.0248	1.0416	1.05476	1.03978	1.02608	1.03195	1.02976	1.02888	1.07049	1.0456	1.02798	1.02521	1.0318	1.04312	1.04266	1.01838
1580	1.01216	1.01531	1.02833	1.0134	1.01737	1.00737	1	1.00422	1.01024	1.00529	1.00943	1.0079	1.0135	1.03263	1.03962	1.02705	1.01577	1.02108	1.01774	1.01874	1.0594	1.03443	1.02915	1.01211	1.01714	1.03077	1.0295	1.00991
1585	1.02372	1.02613	1.03322	1.0213	1.02706	1.02525	1.01832	1.01414	1.01633	1.01254	1.01326	1.01301	1.02364	1.04573	1.05169	1.04078	1.02925	1.02933	1.02775	1.02975	1.06757	1.04093	1.03334	1.02855	1.02755	1.03764	1.04051	1.0185
1590	1.02252	1.02472	1.03609	1.02355	1.02997	1.01812	1.01801	1.01293	1.02193	1.01496	1.01625	1.01875	1.0238	1.04564	1.04957	1.03583	1.0254	1.03395	1.02965	1.02972	1.07147	1.04267	1.03544	1.02484	1.02704	1.04029	1.04163	1.02007
1595	1.03114	1.02951	1.04519	1.0293	1.02961	1.02791	1.01979	1.01526	1.02342	1.01944	1.01525	1.02188	1.02962	1.04618	1.0521	1.04595	1.03194	1.03692	1.03396	1.03453	1.07432	1.05478	1.03439	1.03396	1.03095	1.04166	1.05018	1.02419
1600	1.03537	1.03513	1.04326	1.02425	1.03609	1.03096	1.02754	1.02143	1.02875	1.01848	1.02314	1.02247	1.03184	1.05138	1.06301	1.04557	1.03406	1.04064	1.03561	1.03778	1.08381	1.06104	1.04482	1.04008	1.03846	1.05508	1.05199	1.02211
1605	1.02891	1.02751	1.05059	1.0356	1.03421	1.03112	1.019	1.02059	1.0221	1.02185	1.01634	1.02412	1.03158	1.05049	1.05159	1.04204	1.03049	1.03628	1.03421	1.03874	1.06918	1.04813	1.03392	1.03616	1.0329	1.04384	1.04672	1.0261
1610	1.02177	1.02064	1.02696	1.01123	1.02098	1.02102	1.00439	1.00774	1.01221	1.00874	1.00968	1.01249	1.01639	1.03857	1.04296	1.03013	1.01941	1.02582	1.02141	1.02209	1.06679	1.04411	1.02325	1.02478	1.02313	1.0401	1.0372	1.01175
1615	1.02307	1.03072	1.03513	1.01367	1.02807	1.02179	1.0151	1.01454	1.02121	1.01516	1.01563	1.01754	1.02292	1.04234	1.04619	1.03432	1.0275	1.02907	1.02532	1.03093	1.06448	1.04371	1.03282	1.02853	1.02941	1.03868	1.0456	1.019
1620	1.02686	1.03551	1.03547	1.02372	1.03098	1.0204	1.01898	1.01827	1.02174	1.01547	1.01322	1.01521	1.02457	1.04467	1.05431	1.04021	1.02653	1.03396	1.02632	1.02742	1.07025	1.04808	1.0347	1.03271	1.03073	1.0434	1.04521	1.01705
1625	1.01662	1.02377	1.03136	1.01548	1.02255	1.01346	1.00921	1.00647	1.01768	1.01174	1.01396	1.00929	1.01794	1.03517	1.04591	1.03477	1.0221	1.02329	1.02291	1.02299	1.05926	1.03921	1.02905	1.02263	1.02333	1.03703	1.0337	1.01606
1630	1.03084	1.03703	1.03776	1.02338	1.03391	1.02813	1.02269	1.01996	1.02576	1.01616	1.01392	1.0221	1.02645	1.04629	1.0624	1.04408	1.03692	1.03654	1.03078	1.03177	1.07762	1.05329	1.04631	1.03397	1.03459	1.04734	1.04444	1.02088
1635	1.01327	1.02002	1.03028	1.01645	1.01901	1.00876	1.00348	1.00915	1.01344	1.01065	1.01498	1.01214	1.01445	1.02908	1.04459	1.02875	1.01718	1.02402	1.01915	1.02187	1.05527	1.03068	1.02809	1.01679	1.01878	1.03522	1.02901	1.01107
1640	1.03249	1.0337	1.04443	1.02793	1.03577	1.02862	1.02481	1.02821	1.02999	1.02311	1.02171	1.02564	1.03654	1.05195	1.05631	1.04617	1.0374	1.03789	1.03667	1.03741	1.07852	1.05133	1.04218	1.03953	1.03638	1.05271	1.04737	1.02963
1645	1.02405	1.02305	1.03745	1.01084	1.02726	1.0205	1.01035	1.01375	1.0207	1.01128	1.01891	1.01835	1.02616	1.04585	1.05175	1.04265	1.03046	1.0325	1.02763	1.02808	1.07719	1.04608	1.04328	1.03002	1.03028	1.04259	1.03736	1.01976
1650	1.0213	1.02373	1.03502	1.01614	1.0288	1.02442	1.01096	1.01114	1.01712	1.0111	1.01533	1.01559	1.02357	1.03851	1.04521	1.03408	1.02266	1.02842	1.02202	1.02804	1.06726	1.03819	1.03605	1.02109	1.02403	1.03949	1.03505	1.01582
1655	1.0251	1.03188	1.03284	1.02463	1.02844	1.01846	1.01749	1.01981	1.02402	1.01552	1.01826	1.01735	1.02663	1.04111	1.04507	1.03404	1.02516	1.0305	1.02742	1.02814	1.06141	1.03985	1.02674	1.03114	1.0284	1.03855	1.03755	1.01617
1660	1.01726	1.0235	1.02461	1.01177	1.01498	1.01022	1.009	1.00972	1.00954	1.00474	1.00896	1.0056	1.01399	1.03582	1.04575	1.02881	1.0213	1.02545	1.01592	1.0206	1.056	1.03838	1.03674	1.02493	1.02299	1.03242	1.03112	1.00834
1665	1.03252	1.0371	1.03909	1.02722	1.03274	1.0268	1.02288	1.02462	1.02205	1.0126	1.02302	1.01866	1.02929	1.05035	1.05479	1.04869	1.03748	1.03808	1.03214	1.03384	1.07294	1.05649	1.03295	1.03663	1.03432	1.04624	1.04756	1.02345
1670	1.03089	1.034	1.04213	1.03213	1.03846	1.02937	1.02389	1.02762	1.03159	1.02845	1.02969	1.03134	1.03413	1.04856	1.06093	1.04291	1.02929	1.03715	1.03431	1.03884	1.07126	1.04737	1.04848	1.03643	1.03617	1.04737	1.04298	1.0325
1675	1.03185	1.02822	1.03944	1.02494	1.0298	1.03038	1.01234	1.02075	1.02126	1.01778	1.0151	1.02021	1.02311	1.04085	1.05637	1.04328	1.03015	1.038	1.02663	1.03316	1.07082	1.05042	1.04111	1.03259	1.03389	1.04435	1.04067	1.0138
1680	1.01238	1.01549	1.02246	1.00909	1.0168	1.00843	1.00115	1.00204	1.0117	1.00184	1.00773	1.00653	1.01592	1.02929	1.03786	1.02516	1.01378	1.02102	1.01901	1.0175	1.05592	1.03085	1.02727	1.02121	1.01679	1.03375	1.02908	1.00635
1685	1.02936	1.03344	1.04316	1.03521	1.03395	1.02489	1.01789	1.02125	1.02588	1.02074	1.02083	1.02678	1.03058	1.04382	1.05319	1.04101	1.02687	1.03352	1.03219	1.03384	1.07358	1.04518	1.03763	1.0337	1.02911	1.04294	1.04154	1.02677
1690	1.02997	1.03135	1.03812	1.02262	1.02924	1.0227	1.01211	1.02124	1.02144	1.01922	1.02588	1.019	1.02494	1.04319	1.05584	1.04144	1.03168	1.03163	1.02988	1.03059	1.06728	1.04288	1.0434	1.0353	1.03005	1.04279	1.03621	1.0236
1695	1.02403	1.03162	1.0367	1.0285	1.03033	1.02952	1.0167	1.02082	1.02353	1.01971	1.02211	1.02579	1.02751	1.04445	1.05221	1.03915	1.02349	1.03309	1.02842	1.02994	1.0703	1.04742	1.0297	1.03167	1.03029	1.04121	1.03719	1.02427
1700	1.02722	1.0281	1.03612	1.02697	1.03278	1.02029	1.01945	1.02491	1.02816	1.02058	1.02672	1.02191	1.03121	1.04159	1.06044	1.04081	1.03264	1.03497	1.03143	1.03375	1.07022	1.04801	1.03698	1.03219	1.03	1.04721	1.03989	1.01881
1705	1.0268	1.02593	1.03268	1.01854	1.02747	1.02069	1.01699	1.01227	1.02021	1.01196	1.01168	1.0145	1.02062	1.03944	1.05367	1.03388	1.0257	1.03314	1.02718	1.02522	1.0657	1.04366	1.03484	1.03006	1.02543	1.04147	1.03648	1.01564
1710	1.02301	1.03516	1.02823	1.01499	1.02132	1.01417	1.01034	1.00769	1.02009	1.00933	1.01101	1.01112	1.01767	1.03236	1.04935	1.03615	1.02464	1.02535	1.02229	1.02122	1.06011	1.0389	1.033	1.02636	1.02415	1.0375	1.03149	1.01522
1715	1.02276	1.02335	1.03321	1.02386	1.02918	1.02205	1.01437	1.01101	1.02008	1.01614	1.0176	1.0181	1.02626	1.03702	1.0506	1.03577	1.028	1.03278	1.02523	1.02714	1.06579	1.0417	1.03086	1.02695	1.02707	1.04573	1.03729	1.0164
1720	1.02578	1.02546	1.03574	1.01713	1.02531	1.02048	1.01206	1.00923	1.01941	1.0108	1.01235	1.01422	1.01786	1.03649	1.04721	1.03634	1.02646	1.02897	1.02364	1.02556	1.0634	1.03974	1.03304	1.03335	1.02273	1.03377	1.03394	1.01304
1725	1.02967	1.02555	1.03221	1.02405	1.02853	1.02051	1.01353	1.0154	1.02113	1.01544	1.02043	1.02021	1.02772	1.03649	1.04579	1.03957	1.02597	1.0294	1.02911	1.02789	1.06562	1.04641	1.04067	1.03022	1.02573	1.0381	1.03493	1.01851
1730	1.02873	1.02396	1.03963	1.03189	1.03227	1.02956	1.01812	1.0248	1.03466	1.02352	1.02915	1.02687	1.0312	1.04429	1.05576	1.03919	1.0304	1.03655	1.03322	1.03499	1.07246	1.047	1.03696	1.02988	1.0327	1.04561	1.04265	1.02231
1735	1.02942	1.02481	1.03728	1.02385	1.02856	1.02644	1.02071	1.02333	1.02607	1.01707	1.02822	1.0207	1.02748	1.04349	1.05155	1.04399	1.03656	1.03562	1.02858	1.0318	1.069	1.04898	1.04093	1.03757	1.03295	1.04347	1.04095	1.02636
1740	1.024	1.02012	1.03939	1.02479	1.02835	1.02752	1.01514	1.01173	1.02173	1.01084	1.01312	1.01937	1.02516	1.04215	1.05304	1.03917	1.02625	1.03126	1.02679	1.02742	1.06732	1.0476	1.03822	1.0343	1.02593	1.04572	1.03919	1.01649
1745	1.03211	1.03473	1.04336	1.02963	1.03255	1.0286	1.01998	1.01765	1.0228	1.01842	1.01605	1.01729	1.02794	1.04287	1.05476	1.04574	1.03126	1.03862	1.0333	1.03273	1.06768	1.05616	1.04707	1.03898	1.03543	1.05371	1.04526	1.02387
1750	1.02195	1.03021	1.02561	1.02048	1.0213	1.02431	1.00792	1.01571	1.01922	1.01097	1.01769	1.01068	1.01643	1.03373	1.04753	1.03144	1.02162	1.02514	1.02128	1.02445	1.06271	1.03799	1.02814	1.03069	1.02008	1.03641	1.03402	1.01584
1755	1.03531	1.04221	1.04312	1.03528	1.03754	1.03132	1.02211	1.02256	1.02742	1.02033	1.02699	1.02343	1.03089	1.04843	1.0582	1.04647	1.03192	1.04024	1.0377	1.04184	1.07265	1.05133	1.04209	1.0431	1.03508	1.04959	1.04668	1.02763
1760	1.03325	1.03861	1.03716	1.02145	1.0291	1.02802	1.01362	1.01798	1.02087	1.01205	1.01247	1.01837	1.02468	1.03858	1.0555	1.04329	1.02662	1.03636	1.03092	1.03028	1.06919	1.04723	1.03557	1.03374	1.03387	1.04298	1.04293	1.01955
1765	1.02171	1.0247	1.02833	1.01588	1.01846	1.0165	1.00723	1.00269	1.01627	1.00692	1.01611	1.00991	1.01692	1.03302	1.03897	1.03042	1.01988	1.02425	1.02337	1.02243	1.06077	1.03975	1.02317	1.02423	1.02074	1.03501	1.03285	1.01248
1770	1.03128	1.02756	1.0413	1.01891	1.02883	1.02209	1.01478	1.01505	1.02392	1.01517	1.01955	1.01788	1.02565	1.0428	1.05092	1.04102	1.03153	1.0338	1.0289	1.02953	1.06379	1.0447	1.04445	1.03636	1.02886	1.04237	1.0427	1.01916
1775	1.02353	1.02237	1.03071	1.02089	1.02451	1.02082	1.01079	1.0141	1.01878	1.01599	1.02055	1.01834	1.02432	1.03383	1.04811	1.0373	1.02748	1.02965	1.02563	1.02553	1.06619	1.04084	1.03808	1.03352	1.02635	1.03607	1.03579	1.02034
1780	1.01638	1.0134	1.02878	1.0189	1.01988	1.01875	1.00986	1.01373	1.0185	1.01153	1.01929	1.01533	1.01897	1.03509	1.04378	1.0277	1.01939	1.02398	1.02254	1.02594	1.05901	1.03691	1.03673	1.02336	1.01941	1.03697	1.03595	1.01935
1785	1.02888	1.02482	1.04048	1.02335	1.03322	1.02984	1.01531	1.02094	1.02609	1.01795	1.02042	1.02095	1.02741	1.04361	1.05515	1.04642	1.0344	1.03573	1.03294	1.03328	1.07258	1.05353	1.04128	1.04008	1.03013	1.04855	1.04339	1.02641
1790	1.01915	1.02743	1.03343	1.0295	1.03294	1.02487	1.01709	1.02415	1.02996	1.02526	1.03571	1.02532	1.02786	1.04236	1.05048	1.03451	1.01986	1.03514	1.03141	1.03121	1.06913	1.04104	1.03311	1.03243	1.0264	1.04489	1.03984	1.02362
1795	1.02123	1.02702	1.03529	1.01495	1.02648	1.02261	1.01428	1.0152	1.02526	1.01348	1.02447	1.01896	1.02986	1.0412	1.04964	1.03337	1.02332	1.03215	1.02775	1.02901	1.06283	1.03982	1.034	1.03145	1.02359	1.04387	1.0398	1.02116
1800	1.02089	1.03164	1.03471	1.02096	1.02764	1.02691	1.01564	1.01514	1.0253	1.01984	1.02675	1.01974	1.02387	1.03923	1.04706	1.03374	1.02573	1.0332	1.0268	1.03164	1.06647	1.04509	1.03244	1.03018	1.02965	1.04277	1.03714	1.02189
1805	1.02607	1.02662	1.0284	1.00733	1.01974	1.02095	1.00736	1.00645	1.01551	1.01017	1.02035	1.00897	1.01207	1.03089	1.04494	1.03397	1.02582	1.02719	1.0208	1.02224	1.0592	1.0414	1.02714	1.02827	1.02462	1.03615	1.03257	1.01182
1810	1.01694	1.01832	1.01924	1.00703	1.01907	1.01462	1.00608	1.00416	1.01145	1	1.00609	1.00708	1.01365	1.02964	1.03864	1.03106	1.02119	1.02345	1.01701	1.0188	1.05903	1.03434	1.03183	1.02485	1.02005	1.03481	1.02778	1.00578
1815	1.02772	1.0263	1.03843	1.01799	1.02564	1.0241	1.01695	1.0162	1.02034	1.01324	1.01854	1.01983	1.0245	1.04022	1.05106	1.03531	1.0236	1.03266	1.02786	1.03012	1.06684	1.04257	1.03465	1.03362	1.02481	1.04201	1.04086	1.02141
1820	1.01523	1.01339	1.02322	1.00605	1.01675	1.01511	1.00688	1.00621	1.01315	1.00601	1.01188	1.01018	1.01723	1.02893	1.03789	1.02667	1.01714	1.02034	1.01752	1.02246	1.05256	1.03189	1.02426	1.0236	1.01572	1.02829	1.027	1.01127
1825	1.03169	1.03277	1.03988	1.02566	1.0342	1.03855	1.01974	1.02247	1.02938	1.02064	1.02723	1.02622	1.03225	1.04597	1.05938	1.04621	1.03409	1.03949	1.03666	1.03415	1.07527	1.05	1.04367	1.03896	1.03684	1.04986	1.04496	1.02716
1830	1.01291	1.01769	1.02408	1.01183	1.01457	1.00819	1.00359	1.00687	1.0108	1.0042	1.01226	1.00479	1.01098	1.02643	1.03703	1.027	1.01165	1.02128	1.01537	1.01551	1.0531	1.0329	1.0228	1.02408	1.01606	1.02888	1.0265	1.00852
1835	1.01637	1.01837	1.02442	1.01121	1.01862	1.01545	1.00951	1.00748	1.01327	1.00596	1.00811	1.00947	1.01383	1.02769	1.03573	1.02852	1.01646	1.02076	1.0141	1.0184	1.05674	1.03283	1.02899	1.01894	1.01684	1.03464	1.02701	1.00989
1840	1.02654	1.03465	1.03377	1.01507	1.02641	1.02858	1.01614	1.01402	1.01898	1.01271	1.01522	1.01384	1.01725	1.03396	1.04768	1.03912	1.02878	1.03435	1.02391	1.02562	1.06206	1.04427	1.03662	1.03473	1.03116	1.04678	1.0396	1.01676
1845	1.04016	1.04078	1.05927	1.04634	1.04683	1.04331	1.03502	1.04217	1.04482	1.0391	1.04705	1.04539	1.04529	1.05781	1.06847	1.04958	1.04207	1.04774	1.04902	1.05022	1.08513	1.05473	1.04691	1.04879	1.0454	1.05988	1.05529	1.04332
1850	1.02776	1.03039	1.03168	1.02216	1.02659	1.02537	1.01545	1.01691	1.02149	1.01673	1.02005	1.02271	1.02097	1.03765	1.05612	1.03651	1.02608	1.0305	1.0265	1.02798	1.06526	1.04339	1.03602	1.03334	1.02813	1.04146	1.03862	1.02117
1855	1.01536	1.01631	1.02757	1.01984	1.02044	1.02484	1.00967	1.01061	1.01894	1.01394	1.01242	1.01518	1.01958	1.03012	1.0447	1.02548	1.01856	1.02614	1.02283	1.02237	1.06048	1.03443	1.02829	1.02562	1.01768	1.03493	1.02971	1.01672
1860	1.02519	1.02655	1.04129	1.02417	1.03104	1.0326	1.0209	1.01818	1.02583	1.01603	1.02056	1.01763	1.02484	1.0424	1.05724	1.04229	1.02915	1.03761	1.03076	1.0309	1.06899	1.04407	1.03649	1.03603	1.03413	1.04556	1.03922	1.01752
1865	1.02089	1.02664	1.0254	1.01561	1.02383	1.01824	1.01303	1.00357	1.01557	1.00969	1.01145	1.01437	1.01135	1.02941	1.04303	1.02942	1.01586	1.02358	1.01945	1.02218	1.06412	1.0398	1.02258	1.0248	1.0213	1.03464	1.02976	1.0132
1870	1.02632	1.03101	1.03332	1.0252	1.02811	1.02296	1.01378	1.01354	1.02473	1.02015	1.02526	1.02284	1.02707	1.03703	1.04672	1.0375	1.02327	1.03402	1.02849	1.0291	1.06803	1.0445	1.03625	1.03693	1.02759	1.04287	1.0383	1.025
1875	1.01728	1.02465	1.02761	1.01872	1.01983	1.01601	1.00862	1.00651	1.0164	1.00738	1.02046	1.01009	1.02023	1.03192	1.04368	1.02463	1.0145	1.02507	1.02022	1.02169	1.06413	1.03373	1.02614	1.02635	1.01866	1.0357	1.03153	1.01179
1880	1.02478	1.02574	1.02518	1.01341	1.01665	1.01889	1.00989	1.005	1.01504	1.00802	1.01946	1.00813	1.01778	1.02933	1.03796	1.0327	1.02413	1.02544	1.01746	1.01917	1.05757	1.0386	1.02458	1.03024	1.02288	1.03109	1.02709	1.01496
1885	1.01919	1.02676	1.03713	1.02346	1.02907	1.01855	1.01018	1.01486	1.02512	1.01544	1.02059	1.02188	1.02657	1.03659	1.04607	1.03157	1.02085	1.03204	1.02611	1.0241	1.06271	1.0382	1.02812	1.02854	1.02473	1.04012	1.03425	1.02221
1890	1.0248	1.02467	1.03436	1.02766	1.023	1.02451	1.00987	1.01204	1.01944	1.01592	1.02358	1.01781	1.0249	1.03453	1.04268	1.03821	1.02942	1.0274	1.02529	1.02724	1.06006	1.03854	1.03023	1.02899	1.0236	1.03718	1.03441	1.01764
1895	1.02489	1.01999	1.03067	1.01441	1.02401	1.02108	1.01767	1.01234	1.01856	1.01108	1.01305	1.01251	1.01806	1.03741	1.04579	1.03667	1.02604	1.02702	1.02117	1.02435	1.05793	1.03904	1.03377	1.03109	1.0224	1.03639	1.03025	1.01632
1900	1.02679	1.02176	1.02429	1.01483	1.01656	1.01425	1.00694	1.00464	1.01158	1.00196	1.01089	1.01279	1.01553	1.0271	1.04088	1.03253	1.02094	1.02382	1.01511	1.01644	1.05625	1.03535	1.02826	1.02302	1.02012	1.03106	1.02986	1.00824
1905	1.02421	1.01606	1.03582	1.01596	1.02427	1.02664	1.01096	1.01627	1.02431	1.0116	1.01775	1.01648	1.02043	1.03562	1.03912	1.02874	1.01987	1.0272	1.02499	1.02367	1.05829	1.03594	1.02634	1.02784	1.02151	1.03347	1.03558	1.01172
1910	1.02697	1.02463	1.03221	1.02439	1.02878	1.02599	1.01576	1.02068	1.02559	1.0173	1.02209	1.02017	1.02131	1.03885	1.04991	1.03729	1.02709	1.03141	1.02534	1.02935	1.05865	1.04171	1.03189	1.03445	1.02619	1.03947	1.04021	1.02057
1915	1.02181	1.02178	1.02701	1.01804	1.01897	1.01873	1.01171	1.00918	1.01829	1.00635	1.01317	1.01387	1.01602	1.03258	1.04314	1.0339	1.0267	1.0276	1.02064	1.02231	1.0614	1.03736	1.02171	1.02544	1.02132	1.03772	1.0322	1.0135
1920	1.02604	1.03303	1.0356	1.02021	1.0282	1.02519	1.0161	1.0177	1.02335	1.01948	1.01926	1.02085	1.02298	1.03697	1.04567	1.03331	1.02294	1.03036	1.02864	1.0304	1.06327	1.04526	1.03408	1.03177	1.02561	1.03638	1.036	1.02517
1925	1.02312	1.03161	1.03317	1.02486	1.02693	1.02782	1.01629	1.02023	1.02614	1.01858	1.02785	1.02324	1.02731	1.03357	1.04239	1.03484	1.02487	1.0284	1.02892	1.03012	1.05822	1.03919	1.03446	1.03301	1.02708	1.03903	1.03657	1.02385
1930	1.02657	1.02189	1.0288	1.01663	1.02253	1.02013	1.01153	1.0131	1.02025	1.01129	1.01661	1.01446	1.02104	1.03241	1.04341	1.03541	1.02486	1.02657	1.02111	1.02277	1.0552	1.04076	1.03025	1.02701	1.02167	1.03545	1.03454	1.01845
1935	1.03493	1.03406	1.03983	1.02485	1.03198	1.02986	1.02444	1.02156	1.03054	1.02137	1.02971	1.02727	1.03068	1.03994	1.05025	1.04171	1.0291	1.03647	1.02969	1.03502	1.06381	1.04505	1.03228	1.03341	1.03002	1.04225	1.03999	1.02589
1940	1.02925	1.02971	1.03353	1.01642	1.02698	1.02655	1.01381	1.01485	1.02459	1.01398	1.01829	1.01762	1.02412	1.03466	1.04093	1.03812	1.02476	1.03115	1.02972	1.02966	1.06178	1.0444	1.03173	1.0358	1.02201	1.03867	1.03472	1.01902
1945	1.02969	1.03173	1.03337	1.02231	1.02585	1.02739	1.0158	1.01931	1.01994	1.01235	1.01259	1.0153	1.02747	1.03986	1.05113	1.04115	1.03111	1.0324	1.02359	1.0295	1.06009	1.04449	1.04431	1.03776	1.0247	1.04052	1.04065	1.01931
1950	1.0353	1.03694	1.03885	1.02253	1.02876	1.03471	1.01829	1.02231	1.0271	1.01794	1.01577	1.02525	1.02877	1.04407	1.05216	1.04288	1.03303	1.03606	1.03314	1.03487	1.06453	1.04788	1.03916	1.042	1.03153	1.05091	1.04507	1.02368
1955	1.02901	1.03376	1.03381	1.0236	1.0268	1.02998	1.01905	1.01295	1.02531	1.01803	1.02482	1.01834	1.0278	1.03852	1.05446	1.04174	1.03245	1.03622	1.0298	1.0318	1.06799	1.04715	1.04414	1.03744	1.03192	1.04374	1.04331	1.02691
1960	1.02006	1.02396	1.02347	1.00801	1.01897	1.0192	1.00586	1.00447	1.01569	1.00958	1.0186	1.01434	1.01813	1.02759	1.03176	1.02765	1.02503	1.0198	1.01901	1.02234	1.05443	1.03054	1.0219	1.02399	1.01321	1.02635	1.0274	1.01505
1965	1.02558	1.01542	1.02525	1.01032	1.01564	1.01713	1.00677	1.00908	1.01605	1.01272	1.02256	1.01325	1.01949	1.02616	1.03616	1.02603	1.01453	1.01996	1.01968	1.022	1.05452	1.03236	1.02846	1.02286	1.01651	1.03251	1.03051	1.01342
1970	1.02981	1.03077	1.03409	1.0259	1.0305	1.02841	1.02219	1.01847	1.02505	1.02225	1.02845	1.02885	1.0331	1.04247	1.05392	1.04113	1.03601	1.03828	1.03086	1.03635	1.06126	1.04414	1.04578	1.03672	1.02838	1.04426	1.04627	1.02514
1975	1.02318	1.02709	1.03872	1.0174	1.0242	1.02764	1.01406	1.01888	1.02741	1.01563	1.02488	1.02423	1.02173	1.03782	1.04355	1.02895	1.0179	1.02618	1.02428	1.02634	1.06047	1.03658	1.03015	1.03057	1.02289	1.04235	1.03633	1.02204
1980	1.02741	1.02676	1.02426	1.00546	1.01615	1.02476	1.01257	1.00842	1.01774	1.00895	1.01544	1.01278	1.01984	1.0285	1.03469	1.03075	1.01915	1.02531	1.021	1.02159	1.05719	1.03749	1.02507	1.02816	1.02016	1.03542	1.03299	1.01229
1985	1.03956	1.04229	1.03958	1.03002	1.03756	1.03511	1.02645	1.02769	1.03537	1.02231	1.03846	1.03409	1.03324	1.04535	1.05327	1.04578	1.03368	1.03808	1.03762	1.03942	1.07369	1.04779	1.04742	1.04624	1.03233	1.0498	1.04991	1.03163
1990	1.02329	1.0288	1.03076	1.02146	1.02623	1.02563	1.01674	1.02399	1.02845	1.01952	1.01905	1.02401	1.02915	1.03693	1.04266	1.03216	1.01606	1.02954	1.02792	1.03071	1.06074	1.03653	1.03093	1.03694	1.0231	1.03689	1.03764	1.02507
1995	1.01967	1.01757	1.01975	1.00808	1.00882	1.01714	1.00304	1.00725	1.01564	1.0053	1.00987	1.01015	1.01113	1.02151	1.03613	1.02441	1.01442	1.02182	1.01408	1.01815	1.05126	1.02946	1.02528	1.02794	1.01333	1.02924	1.02702	1.00829
2000	1.02562	1.02454	1.02968	1.0206	1.02551	1.02273	1.01345	1.01748	1.02362	1.01549	1.02683	1.02035	1.02566	1.03559	1.03483	1.03091	1.01884	1.02808	1.02863	1.02959	1.05649	1.03671	1.03284	1.03283	1.02107	1.0354	1.03583	1.02264
2005	1.01693	1.02044	1.02229	1.01295	1.01486	1.0222	1.00675	1.0117	1.01119	1.00632	1.01399	1.0094	1.01627	1.02663	1.03294	1.02766	1.01971	1.02009	1.02107	1.02013	1.04701	1.02949	1.02324	1.02511	1.01688	1.03046	1.02864	1.01263
2010	1.02228	1.02229	1.02188	1.01578	1.01739	1.02001	1.0069	1.01086	1.01868	1.01035	1.02728	1.01278	1.01495	1.02735	1.03676	1.03035	1.01614	1.02148	1.02	1.02246	1.05544	1.03451	1.01716	1.0265	1.01613	1.02904	1.03107	1.01592
2015	1.03667	1.0358	1.03737	1.02733	1.03218	1.03431	1.01976	1.02482	1.0334	1.02598	1.0322	1.02671	1.02983	1.03883	1.04871	1.03897	1.03357	1.03988	1.03824	1.03694	1.06431	1.0425	1.03735	1.04164	1.02991	1.04262	1.04566	1.0304
2020	1.03737	1.04076	1.03569	1.02111	1.03098	1.03379	1.02113	1.02331	1.02799	1.01725	1.02354	1.02308	1.0266	1.04242	1.05147	1.04527	1.03578	1.04203	1.02939	1.03499	1.07061	1.05008	1.04656	1.04474	1.03551	1.04734	1.04561	1.02589
2025	1.02445	1.03255	1.03436	1.02192	1.02529	1.02956	1.01928	1.01696	1.02539	1.02433	1.02956	1.02404	1.02506	1.03883	1.04703	1.03179	1.02191	1.03437	1.0276	1.03192	1.06165	1.04104	1.03208	1.0429	1.02367	1.03666	1.03966	1.0286
2030	1.02808	1.03264	1.03512	1.02396	1.0247	1.02792	1.01983	1.02001	1.03055	1.02165	1.03217	1.02277	1.02508	1.03982	1.04759	1.03679	1.03047	1.03084	1.03041	1.03096	1.0598	1.04352	1.03627	1.03848	1.0269	1.04346	1.04113	1.03189
2035	1.02248	1.02879	1.02621	1.0208	1.01915	1.0177	1.0092	1.01101	1.02525	1.01575	1.02454	1.01883	1.02079	1.03086	1.04012	1.03095	1.02431	1.02606	1.0213	1.02584	1.05625	1.03843	1.02817	1.02732	1.02187	1.03374	1.03504	1.02259
2040	1.02042	1.02654	1.03001	1.02024	1.0229	1.0215	1.01267	1.01854	1.0267	1.0164	1.02431	1.02153	1.02032	1.03068	1.04115	1.0277	1.01785	1.02732	1.02496	1.02953	1.04969	1.02898	1.02518	1.02648	1.01462	1.03327	1.03451	1.02109
2045	1.01681	1.01917	1.02337	1.0165	1.01957	1.02468	1.00918	1.01104	1.02355	1.01777	1.01816	1.01294	1.01666	1.02639	1.03682	1.02507	1.0138	1.0231	1.02181	1.02367	1.05324	1.02941	1.02304	1.027	1.01449	1.02921	1.03117	1.02355
2050	1.03439	1.0435	1.04517	1.02902	1.0339	1.03527	1.02669	1.03109	1.03547	1.02464	1.03718	1.02922	1.03387	1.04772	1.05308	1.04317	1.03508	1.04149	1.03726	1.03871	1.0693	1.04924	1.04683	1.04379	1.03285	1.04854	1.0485	1.03112
2055	1.03259	1.03353	1.03458	1.02469	1.03308	1.03895	1.0298	1.02718	1.03189	1.02184	1.03232	1.02795	1.03411	1.04369	1.05352	1.0419	1.02988	1.035	1.03379	1.04104	1.06877	1.04974	1.04398	1.04726	1.03463	1.04664	1.04832	1.03076
2060	1.03104	1.03052	1.03745	1.02355	1.0299	1.02922	1.02147	1.01538	1.02605	1.01717	1.02489	1.02717	1.02493	1.0385	1.05256	1.03851	1.02853	1.03647	1.02993	1.03114	1.06336	1.04531	1.03632	1.04269	1.02524	1.04689	1.04292	1.02376
2065	1.02312	1.02549	1.02484	1.01765	1.02459	1.024	1.01548	1.01614	1.02344	1.01515	1.0235	1.01622	1.01802	1.03007	1.04138	1.03233	1.02226	1.0284	1.02802	1.02876	1.05911	1.03858	1.03627	1.03289	1.02044	1.03302	1.03305	1.02571
2070	1.0264	1.03213	1.03158	1.01885	1.02506	1.03021	1.01797	1.01717	1.02883	1.01724	1.0283	1.025	1.02229	1.03321	1.04438	1.03665	1.0263	1.03062	1.0307	1.02879	1.05929	1.04122	1.03837	1.03378	1.02696	1.03718	1.03672	1.02766
2075	1.02012	1.02652	1.02654	1.00723	1.01472	1.01918	1.00796	1.01004	1.01715	1.01018	1.02054	1.01126	1.01346	1.02443	1.03296	1.02706	1.01966	1.02468	1.02004	1.02249	1.05308	1.03292	1.02338	1.02735	1.01742	1.0265	1.02967	1.01746
2080	1.03374	1.04011	1.03858	1.03303	1.0356	1.04077	1.02904	1.03004	1.03673	1.02553	1.03138	1.02854	1.02976	1.04918	1.05224	1.04639	1.0392	1.04308	1.03788	1.04386	1.07127	1.05227	1.04042	1.04593	1.03525	1.04647	1.0472	1.03609
2085	1.02599	1.02268	1.02883	1.02375	1.02389	1.02252	1.01907	1.0186	1.0256	1.01763	1.03174	1.02584	1.02016	1.03134	1.04012	1.03195	1.0234	1.03076	1.02988	1.02863	1.06223	1.03772	1.03535	1.03434	1.0251	1.03499	1.03569	1.02756
2090	1.02453	1.02034	1.02715	1.01793	1.01919	1.02552	1.01069	1.01251	1.01787	1.01296	1.02069	1.01526	1.01565	1.02283	1.03463	1.02734	1.01647	1.02709	1.02116	1.02395	1.05513	1.03345	1.03522	1.03307	1.02068	1.02877	1.03152	1.0233
2095	1.02282	1.01112	1.02127	1.00975	1.01631	1.01536	1.01017	1.01177	1.01688	1.01194	1.0195	1.01858	1.01808	1.02247	1.03449	1.02538	1.01406	1.02286	1.02028	1.02013	1.04707	1.02828	1.02426	1.02428	1.01496	1.02328	1.02495	1.02052
2100	1.02256	1.01868	1.02583	1.01824	1.02136	1.02107	1.01282	1.01347	1.02534	1.01381	1.02185	1.01452	1.01711	1.02669	1.03295	1.02862	1.01463	1.02522	1.02115	1.02736	1.05071	1.03322	1.0278	1.03111	1.01788	1.03295	1.03253	1.02144
2105	1.02714	1.02884	1.02971	1.02205	1.02335	1.02919	1.01817	1.01414	1.02495	1.01701	1.03031	1.02044	1.02463	1.03082	1.03828	1.03417	1.02483	1.02983	1.02629	1.02876	1.05656	1.03636	1.03536	1.03271	1.02149	1.02977	1.0373	1.02352
2110	1.02335	1.02306	1.02542	1.02487	1.02504	1.02447	1.0154	1.01657	1.02764	1.01794	1.03311	1.0188	1.01793	1.03198	1.04093	1.03201	1.02136	1.02862	1.02691	1.02916	1.06145	1.04007	1.03401	1.03538	1.0251	1.03553	1.03402	1.02796
2115	1.01534	1.01996	1.01509	1.01195	1.01098	1.01412	1.00355	1.00866	1.01365	1.00338	1.01138	1.00462	1.01244	1.02249	1.02567	1.02351	1.01317	1.02145	1.01093	1.01722	1.04699	1.0298	1.02283	1.02573	1.01373	1.02637	1.02093	1.01041
2120	1.02931	1.03247	1.03638	1.02825	1.02477	1.02762	1.01666	1.01998	1.02907	1.01624	1.01959	1.0183	1.01967	1.03118	1.04542	1.03772	1.02646	1.03046	1.02696	1.03027	1.06473	1.04059	1.03441	1.0375	1.02705	1.037	1.03723	1.0261
2125	1.01803	1.02652	1.0326	1.02021	1.02312	1.02036	1.01798	1.02277	1.0202	1.01517	1.02741	1.01982	1.02238	1.03361	1.03551	1.02895	1.01808	1.02856	1.02161	1.0259	1.05755	1.03287	1.03056	1.03028	1.01957	1.0319	1.03382	1.02773
2130	1.02097	1.02385	1.02773	1.0216	1.02192	1.02323	1.01506	1.02032	1.02278	1.01698	1.02622	1.01613	1.0258	1.02985	1.03746	1.02842	1.02039	1.02722	1.02319	1.02711	1.0541	1.0351	1.02505	1.02765	1.01997	1.03128	1.03137	1.02993
2135	1.02674	1.02294	1.02783	1.01193	1.01957	1.02197	1.01423	1.00956	1.01829	1.00514	1.0128	1.01523	1.01316	1.03236	1.04069	1.03043	1.01826	1.02834	1.02225	1.02615	1.05312	1.03494	1.03268	1.03327	1.01853	1.03121	1.03043	1.02172
2140	1.02175	1.0258	1.03196	1.02556	1.02911	1.02558	1.01366	1.01879	1.02923	1.02333	1.03626	1.02426	1.02804	1.0338	1.04672	1.02943	1.02067	1.03186	1.03239	1.03369	1.05996	1.03915	1.03442	1.03286	1.02184	1.03322	1.0354	1.03447
2145	1.02219	1.02866	1.02978	1.0265	1.0276	1.02759	1.02433	1.02569	1.031	1.01992	1.03404	1.02118	1.0224	1.03371	1.04286	1.0328	1.02519	1.03216	1.026	1.03179	1.05703	1.03793	1.03473	1.03388	1.02698	1.03714	1.03714	1.02689
2150	1.01961	1.02045	1.02449	1.02412	1.01924	1.01867	1.01176	1.02018	1.02791	1.01802	1.02763	1.01861	1.02122	1.02717	1.03202	1.02327	1.01161	1.02354	1.02026	1.03021	1.05269	1.02897	1.01953	1.03118	1.01713	1.02846	1.03016	1.02666
2155	1.02014	1.01727	1.01962	1.01315	1.0172	1.01845	1.01006	1.01611	1.02104	1.0124	1.02683	1.01535	1.01749	1.02502	1.03502	1.02684	1.01892	1.02693	1.01782	1.0259	1.04728	1.03268	1.01898	1.03084	1.01738	1.02552	1.02799	1.01934
2160	1.01842	1.02214	1.02047	1.00921	1.01676	1.01898	1.00791	1.01548	1.02157	1.01138	1.02447	1.01433	1.01744	1.02655	1.03348	1.02243	1.01276	1.0214	1.0196	1.02172	1.0448	1.03138	1.02295	1.02664	1.01854	1.02681	1.02719	1.01931
2165	1.02299	1.02073	1.02544	1.01777	1.0196	1.02339	1.01387	1.01308	1.0208	1.00892	1.02792	1.01616	1.01838	1.03005	1.03532	1.0316	1.02084	1.02458	1.01976	1.02652	1.0511	1.03377	1.02749	1.02315	1.02261	1.02602	1.02625	1.02049
2170	1.023	1.02325	1.02427	1.00927	1.0219	1.02416	1.01381	1.01681	1.01992	1.00952	1.02318	1.01383	1.01466	1.02978	1.03948	1.03224	1.02402	1.02419	1.02581	1.02761	1.05386	1.03592	1.02873	1.04037	1.02095	1.03513	1.02936	1.02065
2175	1.02852	1.02972	1.0284	1.01828	1.02077	1.02617	1.01258	1.01181	1.0212	1.01316	1.02811	1.01734	1.01701	1.02602	1.03888	1.03465	1.02825	1.02792	1.01969	1.02441	1.04898	1.04029	1.0312	1.03229	1.01844	1.03195	1.03584	1.01767
2180	1.03189	1.04331	1.03295	1.03048	1.0316	1.03325	1.02539	1.0263	1.03231	1.02496	1.03831	1.02916	1.03684	1.04144	1.04804	1.04102	1.03325	1.03932	1.03364	1.03703	1.06566	1.04368	1.03868	1.04163	1.03275	1.04466	1.04432	1.03093
2185	1.02284	1.03083	1.02851	1.02465	1.02507	1.0263	1.01731	1.01943	1.02743	1.01779	1.02843	1.02497	1.02187	1.03239	1.03662	1.02877	1.01717	1.02899	1.02097	1.02615	1.05413	1.0339	1.02722	1.03026	1.01954	1.03749	1.03012	1.02125
2190	1.04112	1.03796	1.04475	1.03951	1.03537	1.03745	1.0292	1.03157	1.03795	1.02598	1.04063	1.03375	1.03455	1.04485	1.05439	1.03991	1.02805	1.04053	1.03545	1.04001	1.07205	1.04616	1.0454	1.0459	1.0347	1.04708	1.04636	1.03783
2195	1.03578	1.03068	1.03652	1.02399	1.02853	1.02926	1.01673	1.02003	1.02725	1.01953	1.031	1.02571	1.02693	1.03329	1.04448	1.03625	1.02535	1.03507	1.03029	1.03551	1.06248	1.0428	1.03099	1.03754	1.02768	1.03704	1.04075	1.03326
2200	1.01106	1.0176	1.01734	1.00248	1.01393	1.01521	1.00661	1.00641	1.01298	1.00675	1.01758	1.01135	1.00736	1.01608	1.02492	1.01595	1.0082	1.01982	1.01263	1.01768	1.03844	1.02101	1.01285	1.021	1.01118	1.0238	1.0223	1.01507
2205	1.02976	1.0213	1.02896	1.01526	1.02598	1.02519	1.01523	1.02105	1.02895	1.01894	1.02816	1.02131	1.02089	1.02989	1.04397	1.03037	1.02216	1.03177	1.0218	1.0308	1.05255	1.03624	1.03233	1.03213	1.02596	1.03371	1.03303	1.02648
2210	1.02538	1.02332	1.02729	1.02004	1.02082	1.02522	1.01808	1.01501	1.02764	1.01282	1.02916	1.02041	1.01695	1.02649	1.04034	1.03019	1.02485	1.02932	1.01949	1.02674	1.05513	1.03699	1.03285	1.03223	1.02161	1.03412	1.03292	1.02453
2215	1.02469	1.01813	1.02292	1.01226	1.01642	1.01765	1.00888	1.00814	1.01462	1.00587	1.02333	1.00722	1.01393	1.02165	1.03252	1.02721	1.02052	1.02469	1.01421	1.02106	1.04936	1.0282	1.02533	1.02092	1.01574	1.0256	1.02532	1.01619
2220	1.02315	1.02334	1.02916	1.01424	1.01895	1.01892	1.01286	1.00907	1.01935	1.01262	1.02253	1.01755	1.02018	1.02874	1.03808	1.02942	1.01618	1.02704	1.02071	1.02333	1.04919	1.03265	1.02593	1.03255	1.01889	1.03319	1.0294	1.02031
2225	1.03168	1.02595	1.0274	1.01895	1.02292	1.02432	1.01765	1.0181	1.02646	1.01726	1.02983	1.01827	1.01858	1.02632	1.04364	1.03777	1.02273	1.03262	1.02463	1.03179	1.05549	1.03694	1.03542	1.03738	1.02686	1.03712	1.03801	1.02724
2230	1.03505	1.03552	1.03574	1.02822	1.02972	1.03195	1.02208	1.02458	1.02936	1.02063	1.03521	1.02016	1.02688	1.03753	1.04571	1.04202	1.02908	1.03799	1.03016	1.03412	1.06578	1.04658	1.03947	1.0455	1.03063	1.04655	1.04332	1.03066
2235	1.03428	1.03695	1.0339	1.03092	1.02852	1.03285	1.01906	1.02353	1.02994	1.019	1.03041	1.02304	1.0264	1.03798	1.0494	1.046	1.03148	1.03925	1.03194	1.03564	1.06712	1.04503	1.03676	1.03914	1.03179	1.04161	1.04595	1.02794
2240	1.02257	1.02271	1.03071	1.01409	1.02358	1.023	1.01737	1.01479	1.02777	1.01294	1.03366	1.02152	1.01624	1.03099	1.0395	1.02836	1.01674	1.02981	1.02063	1.02848	1.05559	1.03294	1.03606	1.03357	1.02324	1.03332	1.03773	1.03059
2245	1.02869	1.01911	1.02508	1.01366	1.01842	1.0226	1.00955	1.00766	1.02295	1.01031	1.02609	1.01374	1.01534	1.02786	1.03912	1.03411	1.02329	1.03045	1.01923	1.02528	1.05293	1.03625	1.02804	1.03847	1.02387	1.03462	1.03522	1.01962
2250	1.03723	1.03665	1.0372	1.02586	1.03116	1.03523	1.02562	1.0288	1.03206	1.022	1.03044	1.02376	1.02817	1.04023	1.05003	1.04192	1.03109	1.04179	1.03235	1.03672	1.05985	1.04621	1.03775	1.04336	1.03046	1.04445	1.04534	1.03141
2255	1.02371	1.02559	1.02762	1.0186	1.0212	1.02519	1.01489	1.01216	1.02314	1.01194	1.02468	1.01554	1.01467	1.02804	1.03826	1.03178	1.02126	1.02742	1.01909	1.02702	1.0501	1.03421	1.0339	1.03901	1.02283	1.0348	1.03259	1.02154
2260	1.03414	1.03448	1.03773	1.02384	1.03408	1.03276	1.02009	1.02888	1.03452	1.02019	1.03417	1.02717	1.02998	1.03378	1.04847	1.0389	1.02992	1.03615	1.03357	1.03778	1.05791	1.04483	1.03665	1.04663	1.02836	1.042	1.04216	1.03569
2265	1.0226	1.02367	1.01965	1.01729	1.01058	1.01877	1.00885	1.00965	1.01901	1.00775	1.02448	1.01026	1.00906	1.02088	1.03124	1.02876	1.01933	1.02486	1.01358	1.01939	1.04115	1.03283	1.0338	1.0278	1.01568	1.02621	1.02638	1.01859
2270	1.0314	1.02729	1.02891	1.02064	1.02392	1.02251	1.01716	1.01987	1.02904	1.01677	1.02876	1.02369	1.02005	1.03002	1.03831	1.03547	1.02635	1.03352	1.02332	1.02984	1.05472	1.03367	1.03396	1.03578	1.02525	1.03588	1.03177	1.02629
2275	1.0171	1.0252	1.02581	1.00954	1.01632	1.01902	1.00643	1.01467	1.02001	1.00827	1.02351	1.01467	1.01497	1.02698	1.03119	1.02669	1.01576	1.02478	1.01784	1.02131	1.04799	1.03376	1.03276	1.03035	1.01656	1.03238	1.02458	1.02095
2280	1.0184	1.01439	1.01707	1.00788	1.01017	1.02041	1.01183	1.01081	1.01876	1.00148	1.01736	1.01339	1.01075	1.02062	1.02373	1.02563	1.01421	1.02131	1.01217	1.02171	1.04692	1.02867	1.0233	1.02679	1.01428	1.0292	1.02446	1.0114
2285	1.01263	1.01457	1.02305	1.00491	1.01468	1.0171	1.00554	1.00815	1.01491	1.00424	1.02177	1.00821	1.01169	1.0217	1.028	1.02231	1.01575	1.0262	1.01382	1.02187	1.0456	1.0258	1.01887	1.02287	1.01567	1.02778	1.02222	1.01143
2290	1.02582	1.02733	1.02112	1.01587	1.01843	1.02269	1.01447	1.02045	1.02321	1.01537	1.035	1.01339	1.01454	1.02645	1.03926	1.03304	1.0246	1.03102	1.02	1.02606	1.05234	1.03938	1.02923	1.03214	1.02127	1.03418	1.03351	1.02469
2295	1.02471	1.01794	1.02181	1.01278	1.01532	1.0226	1.01216	1.01114	1.02131	1.00942	1.02299	1.01225	1.01966	1.02529	1.03331	1.0272	1.02402	1.02679	1.01763	1.02429	1.04649	1.03125	1.02265	1.03044	1.01907	1.03188	1.02934	1.01756
2300	1.03221	1.02827	1.0309	1.02432	1.0263	1.02819	1.02063	1.02075	1.03095	1.02233	1.0386	1.02326	1.02103	1.03318	1.0391	1.0305	1.022	1.03463	1.02375	1.03468	1.05625	1.03636	1.02741	1.04228	1.02841	1.03604	1.0396	1.03146
2305	1.0211	1.02777	1.02191	1.0168	1.0216	1.02421	1.01746	1.02084	1.02403	1.01382	1.02601	1.02025	1.01864	1.02243	1.03535	1.02868	1.02007	1.02869	1.02021	1.02578	1.05022	1.03662	1.02736	1.03536	1.01849	1.02895	1.02898	1.0235
2310	1.01783	1.02149	1.022	1.01664	1.01773	1.02659	1.01581	1.0188	1.02272	1.0102	1.02585	1.01457	1.02072	1.02225	1.03498	1.02775	1.01843	1.02365	1.01681	1.02413	1.04881	1.03334	1.02372	1.03165	1.01866	1.02673	1.03182	1.02142
2315	1.02999	1.03333	1.03135	1.01667	1.02293	1.03051	1.0179	1.02388	1.02735	1.01473	1.02936	1.02068	1.02116	1.03131	1.03914	1.03747	1.03508	1.03272	1.0215	1.03018	1.05546	1.0419	1.03415	1.04027	1.02571	1.03728	1.0361	1.02567
2320	1.02181	1.02067	1.02934	1.0245	1.02302	1.02332	1.01753	1.02174	1.02923	1.01926	1.03918	1.02555	1.02239	1.02459	1.03133	1.02651	1.01678	1.02884	1.02405	1.03145	1.04855	1.03229	1.02735	1.03391	1.02152	1.02891	1.0296	1.03164
2325	1.01794	1.02362	1.01841	1.01666	1.01748	1.02298	1.01599	1.01248	1.02398	1.01348	1.02762	1.01715	1.02057	1.02441	1.032	1.02831	1.01678	1.0253	1.01955	1.02274	1.05024	1.0309	1.03053	1.0287	1.02032	1.02717	1.02976	1.02745
2330	1.01191	1.01323	1.0111	1.00413	1.00729	1.01399	1.00567	1.00598	1.0116	1.00369	1.01555	1.00868	1.00672	1.01088	1.02186	1.01298	1.0057	1.01244	1.00765	1.01309	1.03631	1.01833	1.0065	1.01533	1.00642	1.01688	1.0188	1.01304
2335	1.02803	1.03596	1.03467	1.02823	1.02893	1.03218	1.02624	1.03215	1.0375	1.02637	1.04159	1.03104	1.02924	1.03804	1.04544	1.03948	1.0291	1.04104	1.03016	1.04035	1.06789	1.04335	1.03897	1.04315	1.03304	1.0418	1.04272	1.03876
2340	1.02511	1.03245	1.03089	1.0267	1.02499	1.0269	1.02041	1.02529	1.03128	1.01758	1.03814	1.02568	1.02927	1.03356	1.04251	1.03288	1.02168	1.03058	1.02669	1.03201	1.04315	1.03332	1.02879	1.03765	1.0222	1.03654	1.03643	1.03425
2345	1.02305	1.03531	1.03199	1.02451	1.02501	1.02866	1.02499	1.03021	1.02635	1.01529	1.03341	1.02254	1.0254	1.02998	1.04481	1.03693	1.02264	1.03595	1.03093	1.03477	1.0577	1.04402	1.0375	1.03789	1.02757	1.03345	1.03872	1.03032
2350	1.024	1.02567	1.02359	1.01172	1.02046	1.02054	1.01355	1.01544	1.02116	1.01361	1.02687	1.01488	1.01898	1.0281	1.0349	1.03007	1.02158	1.02953	1.02079	1.02754	1.04857	1.0317	1.02869	1.03354	1.01994	1.03122	1.02981	1.02274
2355	1.034	1.03902	1.03639	1.02939	1.03258	1.03268	1.02559	1.02245	1.03102	1.02702	1.04287	1.02992	1.02975	1.0377	1.04593	1.03766	1.02648	1.03751	1.03371	1.03793	1.05859	1.04034	1.0402	1.0413	1.02997	1.03866	1.03904	1.036
2360	1.02462	1.03441	1.03429	1.02174	1.02651	1.02999	1.01986	1.02732	1.02669	1.0174	1.03434	1.02133	1.02468	1.03456	1.04288	1.03544	1.02542	1.03657	1.02583	1.03362	1.05443	1.03863	1.03728	1.03989	1.02815	1.03955	1.04216	1.03015
2365	1.02135	1.02394	1.01916	1.0202	1.01952	1.02119	1.01209	1.01967	1.02489	1.01617	1.03752	1.01894	1.01912	1.02112	1.03053	1.03178	1.01771	1.02981	1.02294	1.02832	1.0515	1.03428	1.02359	1.03239	1.02022	1.03398	1.03194	1.02942
2370	1.02282	1.03133	1.02245	1.0186	1.02091	1.02116	1.01969	1.01665	1.02521	1.01665	1.02899	1.02009	1.02147	1.02408	1.03399	1.02996	1.02002	1.02984	1.02174	1.02847	1.04938	1.03363	1.02411	1.03191	1.02299	1.0292	1.03128	1.03072
2375	1.02412	1.02605	1.02759	1.02299	1.021	1.03033	1.01519	1.01867	1.02212	1.01219	1.02889	1.02043	1.0169	1.02749	1.03106	1.03135	1.0206	1.03253	1.02119	1.03068	1.04876	1.03553	1.02887	1.03222	1.01857	1.03057	1.02904	1.02602
2380	1.0305	1.03621	1.03323	1.01723	1.02315	1.03357	1.02652	1.02292	1.02604	1.01534	1.03098	1.02009	1.02661	1.03189	1.04709	1.04018	1.03301	1.0388	1.02439	1.0312	1.05373	1.04221	1.037	1.04012	1.02593	1.0396	1.04019	1.02554
2385	1.01991	1.02272	1.02121	1.01283	1.01555	1.02107	1.00945	1.00872	1.02085	1.00855	1.03275	1.01224	1.01602	1.02499	1.03032	1.02356	1.01606	1.02408	1.01871	1.02292	1.04673	1.02774	1.02216	1.02502	1.01516	1.02892	1.02689	1.0202
2390	1.01975	1.02625	1.02618	1.01826	1.01892	1.02548	1.01741	1.01505	1.02499	1.01469	1.02712	1.01922	1.01951	1.02983	1.03436	1.02931	1.02713	1.03083	1.02282	1.03089	1.04886	1.034	1.0318	1.0345	1.02359	1.03317	1.03275	1.02592
2395	1.02406	1.02207	1.02098	1.02194	1.01681	1.02298	1.01444	1.01925	1.02605	1.01845	1.0305	1.01956	1.02285	1.02652	1.02992	1.02715	1.015	1.02633	1.0222	1.0264	1.04807	1.02965	1.02292	1.02972	1.01757	1.02927	1.03106	1.03119
2400	1.02906	1.0313	1.03436	1.03283	1.03426	1.03284	1.0226	1.02443	1.03586	1.02437	1.0427	1.02722	1.02811	1.0336	1.04315	1.03612	1.02626	1.03821	1.03124	1.03654	1.06164	1.04505	1.03637	1.03863	1.02737	1.04317	1.04159	1.03653
2405	1.02649	1.03676	1.02604	1.02141	1.02483	1.02959	1.0182	1.02208	1.02603	1.02102	1.02998	1.02142	1.02502	1.03047	1.04069	1.03464	1.02683	1.03652	1.02712	1.03198	1.05198	1.03823	1.03316	1.04488	1.02509	1.03911	1.03605	1.0308
2410	1.02124	1.02016	1.01966	1.01838	1.01739	1.02542	1.0165	1.01215	1.0197	1.00813	1.02705	1.01172	1.01556	1.02572	1.03822	1.029	1.01855	1.02832	1.02261	1.02829	1.04488	1.03347	1.02629	1.03172	1.01953	1.03314	1.03092	1.02086
2415	1.03486	1.04525	1.02842	1.02511	1.02822	1.03349	1.0191	1.02435	1.03102	1.01993	1.04002	1.02484	1.02995	1.03523	1.04041	1.03817	1.03145	1.03602	1.02879	1.03595	1.04648	1.03718	1.04598	1.03575	1.02551	1.03395	1.03596	1.03163
2420	1.02573	1.031	1.0238	1.01485	1.01849	1.01974	1.01429	1.01623	1.02135	1.01398	1.03291	1.01649	1.02303	1.02806	1.02876	1.02776	1.01671	1.03337	1.01975	1.02953	1.04613	1.03201	1.03509	1.03864	1.024	1.03285	1.03015	1.02578
2425	1.02031	1.02422	1.02785	1.02386	1.01957	1.02916	1.0151	1.01705	1.02927	1.01801	1.02843	1.0182	1.02157	1.02788	1.03211	1.02758	1.02085	1.03079	1.02211	1.02993	1.04924	1.03309	1.0229	1.03386	1.02119	1.03246	1.03553	1.03271
2430	1.0185	1.02095	1.01086	1.0142	1.01251	1.01351	1.00569	1.01128	1.01473	1.00706	1.02144	1.0065	1.01148	1.01766	1.02394	1.02153	1.01304	1.01951	1.01035	1.01867	1.03682	1.02496	1.02235	1.026	1.0092	1.02433	1.0225	1.01581
2435	1.02963	1.03379	1.02997	1.03017	1.02159	1.02886	1.02243	1.02867	1.03178	1.02064	1.03937	1.02558	1.03145	1.03264	1.03706	1.0337	1.02527	1.03434	1.03007	1.03198	1.05182	1.03476	1.03522	1.041	1.02466	1.03424	1.03544	1.0322
2440	1.02377	1.02651	1.02114	1.01855	1.01795	1.02172	1.01599	1.01718	1.02145	1.01158	1.02678	1.01159	1.01605	1.02493	1.03366	1.02711	1.02662	1.02675	1.02038	1.02525	1.04943	1.03271	1.0295	1.03514	1.02001	1.03178	1.02791	1.02373
2445	1.02223	1.02341	1.01896	1.0135	1.01294	1.01965	1.01108	1.01135	1.01939	1.00629	1.02231	1.01057	1.01274	1.01893	1.0291	1.03013	1.01958	1.02431	1.01309	1.01964	1.04189	1.02894	1.02722	1.03545	1.01521	1.02868	1.02299	1.02024
2450	1.02387	1.0256	1.01973	1.01561	1.01791	1.02858	1.01899	1.01674	1.01749	1.01032	1.01893	1.01568	1.01864	1.02539	1.03315	1.02954	1.0243	1.02756	1.02173	1.02308	1.04251	1.03166	1.03622	1.03605	1.02043	1.02902	1.02624	1.02264
2455	1.02276	1.01731	1.01537	1.01095	1.01069	1.02052	1.00754	1.00998	1.01634	1.00981	1.02488	1.01268	1.01611	1.01544	1.02987	1.01995	1.0137	1.0184	1.01392	1.02038	1.03542	1.0269	1.02094	1.02862	1.01899	1.02025	1.02358	1.0242
2460	1.02871	1.03166	1.02715	1.03207	1.02479	1.02734	1.01948	1.02529	1.03003	1.02127	1.0329	1.01978	1.02696	1.0297	1.03764	1.03362	1.02612	1.03206	1.02704	1.03306	1.05059	1.03876	1.02893	1.0401	1.02719	1.03734	1.03769	1.03919
2465	1.01639	1.00928	1.0211	1.01609	1.01552	1.02287	1.01186	1.01598	1.02484	1.01255	1.02977	1.01323	1.01587	1.02029	1.02668	1.01788	1.01803	1.0205	1.01747	1.021	1.03924	1.02511	1.02343	1.03253	1.01046	1.02315	1.02583	1.02835
2470	1.01597	1.02279	1.01741	1.02308	1.02056	1.02401	1.02094	1.01888	1.0292	1.01874	1.03392	1.02083	1.01745	1.02791	1.03294	1.02268	1.0159	1.02752	1.02009	1.02909	1.04377	1.02882	1.03199	1.03764	1.01736	1.02763	1.02839	1.02927
2475	1.01744	1.02322	1.01279	1.00853	1.01533	1.01737	1.00852	1.01399	1.01645	1.00874	1.01979	1.01013	1.01394	1.01958	1.02687	1.02285	1.02139	1.02131	1.01073	1.02044	1.03845	1.02661	1.02175	1.0272	1.01126	1.01959	1.02127	1.02215
2480	1.0159	1.01408	1.02096	1.02255	1.01809	1.02296	1.0175	1.01969	1.02787	1.01632	1.03057	1.01847	1.01905	1.02469	1.02708	1.02198	1.02042	1.02174	1.01827	1.02748	1.03961	1.02597	1.02615	1.03159	1.01242	1.02638	1.02583	1.02492
2485	1.02323	1.01871	1.02097	1.02264	1.01643	1.01793	1.01438	1.02249	1.02781	1.01631	1.03112	1.02006	1.02098	1.02559	1.02601	1.02515	1.01878	1.02588	1.01545	1.02702	1.04201	1.02968	1.02846	1.03132	1.01695	1.02743	1.02778	1.02655
2490	1.01686	1.01335	1.01526	1.01746	1.01271	1.02136	1.00972	1.01318	1.02029	1.00763	1.02143	1.01345	1.01662	1.01833	1.02866	1.02006	1.01637	1.02097	1.01444	1.01861	1.03944	1.02599	1.01714	1.02461	1.0146	1.02098	1.02444	1.02038
2495	1.02212	1.02342	1.02091	1.01268	1.01486	1.02256	1.01125	1.01327	1.02217	1.01316	1.02391	1.01602	1.01416	1.02102	1.03328	1.02547	1.01839	1.02442	1.01796	1.02553	1.04095	1.03118	1.03612	1.03775	1.02119	1.0285	1.02728	1.02687
2500	1.02928	1.02234	1.0242	1.01681	1.01579	1.03062	1.01777	1.01529	1.02188	1.00915	1.02535	1.01457	1.0219	1.0221	1.03024	1.03334	1.03139	1.03082	1.02032	1.02692	1.04956	1.03703	1.03413	1.03698	1.02251	1.03514	1.02792	1.02543
2505	1.03221	1.02595	1.0338	1.02497	1.02662	1.04041	1.02512	1.03118	1.03072	1.02434	1.03871	1.02825	1.0302	1.0308	1.03905	1.03507	1.02397	1.03585	1.02638	1.03694	1.05772	1.04288	1.04003	1.04524	1.02818	1.03962	1.03522	1.03722
2510	1.03325	1.03729	1.02598	1.02311	1.02671	1.03297	1.02705	1.02363	1.03152	1.01733	1.03784	1.02524	1.02626	1.03421	1.03728	1.03701	1.03071	1.0369	1.02764	1.033	1.04983	1.03862	1.04027	1.04727	1.02629	1.03867	1.03202	1.03571
2515	1.01267	1.01549	1.01337	1.01396	1.01135	1.02256	1.01142	1.01286	1.02314	1.01176	1.03272	1.01422	1.01071	1.01476	1.02517	1.01697	1.00836	1.02233	1.01561	1.02267	1.04114	1.02464	1.01739	1.03217	1.01269	1.02624	1.02215	1.02098
2520	1.02258	1.02053	1.02449	1.02063	1.01723	1.02587	1.01733	1.02501	1.02383	1.01435	1.03449	1.02033	1.02156	1.02059	1.03189	1.02334	1.02011	1.02729	1.01797	1.02326	1.03999	1.02441	1.02868	1.03642	1.01814	1.02729	1.02746	1.03168
2525	1.02707	1.02993	1.03636	1.03263	1.02859	1.03856	1.02845	1.03337	1.03515	1.03032	1.04514	1.02818	1.03071	1.0335	1.04116	1.03428	1.0281	1.03786	1.03239	1.03694	1.05809	1.03898	1.04285	1.04282	1.02695	1.03776	1.04081	1.04098
2530	1.01553	1.01862	1.02686	1.02218	1.01955	1.02451	1.01915	1.02406	1.02828	1.01998	1.03423	1.02393	1.02436	1.02311	1.02905	1.02292	1.01769	1.025	1.0225	1.03288	1.05064	1.0236	1.02858	1.03324	1.01534	1.03043	1.03088	1.02976
2535	1.02786	1.02978	1.03427	1.03054	1.02611	1.03337	1.02246	1.02919	1.03382	1.02168	1.03587	1.02638	1.02884	1.02921	1.03926	1.0329	1.02375	1.03572	1.0257	1.03433	1.05463	1.03612	1.037	1.04308	1.0253	1.03738	1.03516	1.03586
2540	1.03036	1.03466	1.02949	1.02022	1.02134	1.02933	1.01576	1.01458	1.02485	1.01573	1.02612	1.01984	1.01832	1.02392	1.03539	1.03258	1.02048	1.03088	1.01958	1.02667	1.04701	1.03235	1.03767	1.04088	1.02218	1.03476	1.02811	1.02873
2545	1.01805	1.01915	1.02377	1.0181	1.01579	1.0251	1.01535	1.01675	1.0237	1.01427	1.03001	1.01701	1.01997	1.02079	1.02432	1.02415	1.01325	1.02604	1.01973	1.02664	1.03912	1.02569	1.03008	1.03739	1.01715	1.02408	1.02463	1.02576
2550	1.03296	1.0257	1.02917	1.02366	1.02487	1.02896	1.02192	1.02339	1.03238	1.01941	1.02998	1.02728	1.02862	1.02644	1.03407	1.02977	1.0248	1.03086	1.02663	1.03089	1.04161	1.03212	1.03591	1.0397	1.02611	1.03559	1.02967	1.03423
2555	1.02582	1.02613	1.02547	1.02128	1.01941	1.02788	1.01655	1.02161	1.02821	1.01728	1.03059	1.01869	1.02093	1.02626	1.033	1.02802	1.02345	1.02773	1.01862	1.02509	1.05145	1.03468	1.02682	1.03815	1.02101	1.03129	1.03079	1.03151
2560	1.02617	1.01834	1.02161	1.0165	1.01463	1.02315	1.017	1.02114	1.02107	1.0125	1.02688	1.01915	1.01947	1.02151	1.03204	1.02723	1.01555	1.0305	1.01871	1.0255	1.04534	1.03296	1.02641	1.03573	1.01781	1.03003	1.0247	1.02745
2565	1.03083	1.03059	1.03365	1.03292	1.02949	1.0369	1.02517	1.03224	1.03768	1.02652	1.04088	1.03066	1.0306	1.03344	1.04539	1.03476	1.02508	1.03463	1.02723	1.03868	1.05261	1.04021	1.03777	1.04399	1.02991	1.04265	1.0364	1.03802
2570	1.02644	1.02934	1.02609	1.02325	1.02448	1.03353	1.01908	1.02174	1.03265	1.02095	1.03686	1.02157	1.02348	1.02681	1.03281	1.02639	1.02277	1.03014	1.02512	1.03126	1.05049	1.0343	1.03162	1.03771	1.02396	1.03476	1.03272	1.03013
2575	1.01223	1.0177	1.01937	1.01346	1.01133	1.02028	1.01146	1.01726	1.02265	1.01666	1.01886	1.02111	1.01296	1.01552	1.02523	1.02041	1.01015	1.02166	1.01329	1.02298	1.03985	1.02197	1.02467	1.0277	1.01297	1.01969	1.02203	1.02677
2580	1.02085	1.0198	1.02241	1.01863	1.01211	1.02013	1.0187	1.01247	1.02231	1.01087	1.02314	1.01121	1.01729	1.01785	1.02706	1.02514	1.01457	1.02477	1.01565	1.02289	1.04934	1.03301	1.0374	1.03603	1.02147	1.02681	1.02336	1.02085
2585	1.01655	1.02157	1.0193	1.02542	1.01867	1.02331	1.01293	1.02415	1.03067	1.02251	1.03695	1.0208	1.02517	1.01991	1.03169	1.01978	1.01197	1.0224	1.02229	1.02677	1.04145	1.02438	1.02701	1.03254	1.01499	1.02738	1.03025	1.03597
2590	1.03137	1.02519	1.03378	1.03632	1.03102	1.04113	1.03002	1.02814	1.04161	1.0292	1.04188	1.03504	1.03885	1.03399	1.04039	1.03126	1.02381	1.03414	1.02854	1.03753	1.05219	1.03689	1.03536	1.04675	1.02694	1.03849	1.03652	1.04201
2595	1.0132	1.01253	1.00729	1.01155	1.00637	1.01349	1.00458	1.00776	1.01585	1.00366	1.02143	1.00461	1.0059	1.0097	1.01851	1.01553	1.00946	1.01141	1.00912	1.01591	1.02913	1.0184	1.01908	1.0252	1.00547	1.01616	1.01656	1.01992
2600	1.01622	1.0117	1.01563	1.00976	1.01218	1.01525	1.00789	1.01154	1.01854	1.00797	1.02398	1.01332	1.01073	1.01679	1.02302	1.0159	1.011	1.02014	1.01246	1.01774	1.03339	1.01783	1.02736	1.03124	1.01237	1.01952	1.01789	1.01784
2605	1.02648	1.02085	1.02043	1.02111	1.0195	1.02498	1.01672	1.01398	1.02548	1.02111	1.03366	1.02198	1.01903	1.02047	1.02741	1.02527	1.0159	1.02736	1.01903	1.02664	1.04555	1.02607	1.02631	1.03829	1.02064	1.0272	1.02588	1.02842
2610	1.02726	1.02329	1.02759	1.01522	1.02439	1.0268	1.02289	1.0241	1.03108	1.0177	1.0279	1.02077	1.02047	1.03096	1.03715	1.03075	1.02332	1.03499	1.02606	1.03331	1.04856	1.03792	1.02094	1.04376	1.02326	1.03383	1.03154	1.03618
2615	1.02589	1.02573	1.02424	1.02312	1.01619	1.02714	1.01527	1.01946	1.02837	1.01563	1.03083	1.01974	1.01787	1.01958	1.02608	1.02784	1.01782	1.02474	1.02349	1.02801	1.04254	1.02823	1.02577	1.03604	1.0206	1.02363	1.02737	1.02854
2620	1.01728	1.01409	1.01819	1.01332	1.01171	1.02125	1.01271	1.02085	1.02544	1.01023	1.02976	1.01531	1.01103	1.01779	1.02327	1.02064	1.01252	1.02421	1.0138	1.02314	1.03952	1.02256	1.02113	1.03197	1.01297	1.02532	1.02478	1.02461
2625	1.02151	1.01586	1.02022	1.02571	1.01645	1.02789	1.01612	1.02084	1.03023	1.02065	1.03495	1.02526	1.01954	1.02236	1.02476	1.02373	1.01599	1.02321	1.02121	1.02869	1.04352	1.02685	1.03206	1.03422	1.01658	1.02414	1.02646	1.03761
2630	1.02117	1.0292	1.02889	1.02633	1.02499	1.02643	1.02306	1.0292	1.03589	1.02529	1.03684	1.0274	1.02926	1.03016	1.03032	1.02792	1.0156	1.02961	1.02481	1.03505	1.05213	1.02982	1.03086	1.04757	1.02554	1.03221	1.03246	1.03515
2635	1.02083	1.02787	1.02267	1.02102	1.02059	1.03153	1.0207	1.02685	1.02902	1.02394	1.04093	1.02229	1.02489	1.0238	1.02855	1.02467	1.01906	1.02723	1.02347	1.02943	1.04548	1.03016	1.02636	1.03913	1.0212	1.02624	1.02747	1.02834
2640	1.02299	1.02393	1.0226	1.02294	1.02282	1.03101	1.02253	1.02565	1.03241	1.01871	1.02937	1.01928	1.02612	1.02389	1.02829	1.0249	1.02252	1.0274	1.02577	1.03232	1.04601	1.03083	1.03076	1.03564	1.01969	1.02952	1.02982	1.0331
2645	1.02162	1.02512	1.02496	1.02186	1.01773	1.03308	1.02012	1.02153	1.03164	1.01925	1.03552	1.02576	1.02182	1.02049	1.03327	1.02915	1.02464	1.03201	1.02217	1.02937	1.04132	1.0324	1.03143	1.04462	1.01802	1.0305	1.02978	1.03371
2650	1	1.00416	1.00823	1.01252	1.00557	1.01192	1.00658	1.00957	1.0204	1.01313	1.02532	1.01313	1.00769	1.00794	1.01557	1.00939	1.00518	1.01477	1.00872	1.01656	1.02748	1.01349	1.014	1.01856	1.0045	1.01127	1.01579	1.02274
2655	1.01259	1.01423	1.01657	1.02068	1.00977	1.0235	1.01316	1.01533	1.02308	1.01655	1.02547	1.01155	1.01635	1.01808	1.02392	1.01829	1.00855	1.02315	1.01399	1.01982	1.03352	1.02058	1.02896	1.02861	1.0137	1.02086	1.02083	1.03038
2660	1.02526	1.0238	1.01624	1.02396	1.01466	1.02662	1.02086	1.02451	1.02517	1.01742	1.03175	1.02014	1.01701	1.02247	1.0318	1.02684	1.01519	1.02763	1.01778	1.02401	1.04496	1.03285	1.0228	1.03738	1.02128	1.0303	1.0337	1.03213
2665	1.01088	1.01593	1.01238	1.0152	1.01461	1.01751	1.01232	1.02144	1.0291	1.01934	1.02753	1.02017	1.02049	1.01763	1.0298	1.02113	1.01056	1.02156	1.01943	1.02236	1.04	1.02093	1.02332	1.03245	1.01296	1.02033	1.02665	1.02877
2670	1.01812	1.0224	1.02509	1.02148	1.0214	1.02687	1.02115	1.02506	1.0286	1.02282	1.03213	1.0248	1.02158	1.02355	1.02559	1.02389	1.01538	1.02542	1.02069	1.02754	1.04107	1.03114	1.03275	1.03914	1.01612	1.02394	1.02853	1.03353
2675	1.02838	1.02383	1.02426	1.02561	1.02065	1.02703	1.02451	1.02193	1.03263	1.02275	1.03397	1.02154	1.02337	1.02266	1.03359	1.03346	1.0277	1.03367	1.02279	1.02627	1.04586	1.03551	1.03083	1.04217	1.0237	1.03417	1.03123	1.03184
2680	1.01331	1.01445	1.01081	1.00826	1.01062	1.01656	1.01133	1.00935	1.02134	1.00786	1.02074	1.01251	1.00485	1.01388	1.0181	1.01821	1.01104	1.02081	1.01128	1.01793	1.0346	1.01718	1.02188	1.03209	1.00751	1.02069	1.02191	1.02132
2685	1.01202	1.0142	1.01427	1.00842	1.01231	1.01949	1.01346	1.01235	1.0189	1.01123	1.01896	1.01168	1.01676	1.0129	1.01773	1.01502	1.00227	1.01994	1.0128	1.02149	1.03416	1.02023	1.03001	1.02731	1.01204	1.01919	1.02221	1.02512
2690	1.01246	1.02	1.01512	1.01027	1.01241	1.01989	1.01024	1.01567	1.02018	1.00977	1.02318	1.01406	1.01466	1.01424	1.01631	1.01757	1.01103	1.01887	1.01412	1.01917	1.03026	1.02345	1.02228	1.03199	1.0106	1.01729	1.02319	1.02835
2695	1.01376	1.01632	1.01563	1.01121	1.01296	1.02728	1.01523	1.01654	1.02324	1.00914	1.02122	1.01465	1.0144	1.01783	1.02349	1.01992	1.01449	1.02191	1.01337	1.02317	1.03753	1.02305	1.02596	1.02864	1.01337	1.02688	1.02184	1.0264
2700	1.01256	1.01935	1.0143	1.01163	1.01099	1.0228	1.01027	1.01856	1.02425	1.00852	1.02035	1.01239	1.01195	1.01156	1.02498	1.02049	1.00996	1.02248	1.01424	1.01998	1.03346	1.02273	1.02168	1.03325	1.0156	1.02083	1.02372	1.02464
2705	1.01274	1.01701	1.017	1.01439	1.01147	1.01474	1.0121	1.01881	1.02219	1.01283	1.02405	1.01341	1.01388	1.01183	1.01519	1.01533	1.0088	1.02073	1.01349	1.01976	1.02885	1.0118	1.01839	1.0246	1.00805	1.01158	1.01784	1.02678
2710	1.01705	1.02222	1.02323	1.02132	1.01567	1.03033	1.0222	1.01906	1.03276	1.01936	1.03509	1.02355	1.02685	1.01883	1.03179	1.02252	1.01227	1.02671	1.02454	1.02891	1.04136	1.02835	1.0276	1.03687	1.01893	1.03003	1.02741	1.03659
2715	1.00982	1.01527	1.01348	1.01633	1.00823	1.01789	1.01581	1.01769	1.02362	1.01523	1.03196	1.01323	1.01364	1.01534	1.01979	1.01715	1.00668	1.02009	1.01958	1.02162	1.03178	1.01914	1.02253	1.02751	1.00961	1.01592	1.02407	1.02747
2720	1.01612	1.01653	1.0246	1.01662	1.01776	1.02156	1.01825	1.0154	1.02701	1.01466	1.02974	1.0163	1.02123	1.01731	1.02721	1.02079	1.01014	1.0208	1.01572	1.02283	1.03791	1.02401	1.02607	1.03455	1.01529	1.02567	1.02396	1.02712
2725	1.03103	1.0266	1.02452	1.02394	1.0209	1.03481	1.02861	1.02687	1.02813	1.01603	1.03505	1.02303	1.02521	1.027	1.03161	1.03501	1.02882	1.03762	1.02605	1.02751	1.05024	1.0352	1.04267	1.04654	1.02356	1.03207	1.0349	1.03604
2730	1.02544	1.03425	1.02722	1.02618	1.02252	1.02892	1.02574	1.0212	1.03562	1.02206	1.03328	1.0256	1.02637	1.02341	1.03275	1.02978	1.02207	1.03373	1.02925	1.0317	1.04279	1.03456	1.03767	1.0452	1.02694	1.03008	1.0328	1.03479
2735	1.01295	1.01606	1.02134	1.01476	1.01454	1.03006	1.02042	1.02228	1.02653	1.01616	1.02803	1.01527	1.01762	1.01723	1.01993	1.02121	1.01196	1.02382	1.01593	1.02342	1.03854	1.02922	1.03489	1.03275	1.01756	1.02331	1.02478	1.02887
2740	1.01287	1.0138	1.01378	1.00854	1.009	1.02255	1.01546	1.01047	1.01659	1.01104	1.03076	1.01567	1.01127	1.01203	1.01572	1.0155	1.00685	1.02145	1.01272	1.01768	1.03402	1.01706	1.01832	1.02797	1.011	1.02221	1.01766	1.02347
2745	1.02795	1.02815	1.02136	1.01917	1.02295	1.02987	1.01918	1.02989	1.03142	1.01751	1.03318	1.02092	1.01766	1.02297	1.03116	1.03176	1.02418	1.03579	1.02519	1.02757	1.04209	1.03352	1.03852	1.04749	1.02279	1.02941	1.03005	1.0382
2750	1.02038	1.02699	1.01868	1.01517	1.01688	1.02688	1.02545	1.02739	1.03572	1.01866	1.03559	1.02461	1.01896	1.01446	1.02614	1.0221	1.00983	1.02725	1.0212	1.02736	1.04174	1.02588	1.02712	1.03948	1.02036	1.02303	1.02403	1.03292
2755	1.01435	1.01467	1.01734	1.0135	1.01019	1.01697	1.014	1.01548	1.02222	1.01115	1.03343	1.01236	1.017	1.01043	1.01984	1.0181	1.00405	1.02036	1.01325	1.01777	1.02871	1.01882	1.02212	1.02854	1.01051	1.01818	1.01835	1.02343
2760	1.00428	1	1.00523	1.00592	1.0026	1.00989	1.00659	1.00762	1.01988	1.00548	1.01924	1.00662	1.00662	1.00676	1.009	1.00728	1	1.01332	1.00887	1.01359	1.02055	1.00854	1.00828	1.02555	1.00373	1.00846	1.01075	1.02001
2765	1.02479	1.02492	1.0198	1.01402	1.0138	1.02568	1.02384	1.02299	1.02937	1.01944	1.03169	1.02079	1.02107	1.0177	1.02467	1.02368	1.0182	1.02657	1.02128	1.0236	1.03918	1.03093	1.03078	1.03661	1.01567	1.02611	1.02204	1.03608
2770	1.00748	1.01545	1.01619	1.0158	1.01238	1.0254	1.01592	1.01228	1.0273	1.01615	1.02496	1.01859	1.0165	1.01743	1.0207	1.01606	1.0102	1.02269	1.01444	1.0219	1.03484	1.02214	1.01708	1.03075	1.01385	1.01854	1.01726	1.02684
2775	1.01731	1.0163	1.01233	1.01524	1.01018	1.01845	1.01417	1.01539	1.02281	1.01225	1.02834	1.01415	1.00994	1.01125	1.02323	1.02325	1.01174	1.02265	1.01298	1.02094	1.03306	1.02412	1.02766	1.03235	1.01241	1.01743	1.01632	1.02732
2780	1.01645	1.01262	1.02033	1.01657	1.01416	1.02379	1.02274	1.02296	1.02922	1.01678	1.0285	1.01586	1.01661	1.01681	1.02704	1.02252	1.01347	1.02596	1.01722	1.02432	1.02987	1.02915	1.02646	1.03667	1.01717	1.02248	1.02253	1.02927
2785	1.00655	1.01195	1.01075	1.00736	1.00946	1.01487	1.01477	1.0097	1.02041	1.00733	1.01978	1.01192	1.00984	1.01045	1.01423	1.01307	1.00903	1.01495	1.00765	1.01659	1.03032	1.01131	1.01219	1.02587	1.0097	1.01251	1.01369	1.01779
2790	1.0212	1.02295	1.01808	1.00635	1.01267	1.02565	1.01603	1.00933	1.02137	1.01015	1.02438	1.01226	1.01128	1.01386	1.02793	1.0253	1.01442	1.02649	1.01682	1.02053	1.03334	1.02654	1.02794	1.03557	1.0198	1.02314	1.01873	1.02517
2795	1.02224	1.02262	1.02297	1.01803	1.01665	1.02574	1.02123	1.02402	1.02567	1.01545	1.02563	1.01726	1.01222	1.01458	1.02593	1.0239	1.01452	1.03097	1.0197	1.02602	1.0368	1.02885	1.02702	1.04068	1.01997	1.02563	1.01813	1.02904
2800	1.02621	1.02632	1.02668	1.02664	1.02336	1.03331	1.03062	1.02427	1.03489	1.0237	1.03847	1.02622	1.02575	1.02606	1.03358	1.02897	1.02164	1.03545	1.02705	1.03461	1.04488	1.03726	1.03344	1.0465	1.02473	1.02843	1.02935	1.04032
2805	1.01554	1.01283	1.00952	1.01307	1.00983	1.02099	1.01391	1.012	1.01906	1.00915	1.02621	1.01024	1.00752	1.00939	1.01692	1.01235	1.00546	1.01669	1.01379	1.01976	1.03007	1.02139	1.02082	1.03212	1.00686	1.01376	1.0076	1.0252
2810	1.01287	1.01091	1.00928	1.01069	1.00909	1.01861	1.01835	1.0189	1.02072	1.00703	1.02682	1.0122	1.00882	1.00446	1.01504	1.01613	1.00882	1.01693	1.01233	1.01923	1.02502	1.01507	1.01905	1.02999	1.01406	1.01082	1.01003	1.02721
2815	1.01856	1.01922	1.01661	1.02042	1.01283	1.02475	1.02385	1.0271	1.02875	1.01838	1.02897	1.01868	1.01726	1.01289	1.02385	1.02345	1.01681	1.02764	1.0202	1.02286	1.03487	1.02733	1.02682	1.03783	1.01721	1.02001	1.01988	1.03127
2820	1.02779	1.023	1.01998	1.0127	1.01727	1.03263	1.02119	1.02059	1.02765	1.01787	1.02881	1.01822	1.01976	1.01486	1.02464	1.02682	1.01681	1.02986	1.02016	1.02736	1.0393	1.02866	1.02663	1.03598	1.0186	1.02561	1.0175	1.03027
2825	1.02021	1.02117	1.01974	1.01937	1.0166	1.02321	1.02552	1.02469	1.03363	1.0184	1.0347	1.02203	1.02268	1.0146	1.02346	1.02022	1.01189	1.02214	1.01934	1.02615	1.03532	1.02258	1.01947	1.03973	1.01572	1.02068	1.01848	1.03113
2830	1.03177	1.02948	1.02421	1.01933	1.01958	1.03183	1.03088	1.02587	1.03556	1.01983	1.03911	1.02163	1.02263	1.02106	1.03122	1.03301	1.02171	1.03238	1.02546	1.03046	1.04401	1.03304	1.03241	1.04541	1.02468	1.03155	1.02689	1.03749
2835	1.0179	1.01599	1.0116	1.00986	1.00597	1.0137	1.01427	1.00534	1.01412	1.00344	1.0186	1.0046	1.0085	1.01057	1.01876	1.01877	1.00332	1.01719	1.00748	1.01455	1.02494	1.02088	1.02195	1.03404	1.00986	1.01783	1.01104	1.0241
2840	1.02058	1.01331	1.0095	1.0108	1.01094	1.01948	1.01993	1.01847	1.0236	1.01569	1.02997	1.01778	1.01348	1.00771	1.02025	1.01969	1.01304	1.0229	1.01612	1.01954	1.02903	1.0241	1.01623	1.03277	1.01263	1.01777	1.01491	1.02713
2845	1.02188	1.01366	1.02154	1.01929	1.01377	1.02284	1.02038	1.0181	1.02467	1.01201	1.02948	1.01713	1.01626	1.02008	1.02418	1.02292	1.02199	1.02539	1.01486	1.02106	1.03684	1.02764	1.02429	1.03674	1.01869	1.02337	1.01995	1.0271
2850	1.02395	1.02213	1.01751	1.01912	1.01288	1.02454	1.01843	1.02084	1.02692	1.01771	1.03357	1.01946	1.01458	1.01551	1.02159	1.02124	1.01342	1.02377	1.01683	1.02252	1.03338	1.0233	1.01885	1.03661	1.01611	1.02314	1.01579	1.03352
2855	1.02542	1.01569	1.02089	1.0252	1.02142	1.03063	1.02818	1.02899	1.03247	1.01924	1.03817	1.02228	1.02514	1.02475	1.02959	1.0272	1.02179	1.03195	1.02398	1.0277	1.03862	1.0303	1.03266	1.04523	1.02293	1.02707	1.02474	1.03521
2860	1.03361	1.0219	1.02939	1.03063	1.02464	1.03381	1.02628	1.02513	1.03159	1.02006	1.03743	1.0238	1.02573	1.02699	1.03341	1.03029	1.02468	1.0328	1.02641	1.03101	1.0466	1.0308	1.03261	1.04984	1.02356	1.02436	1.02497	1.04234
2865	1.01811	1.01034	1.01005	1.01257	1.00821	1.01932	1.01708	1.01546	1.02408	1.01305	1.02774	1.01576	1.00927	1.00951	1.01036	1.01333	1.00224	1.02035	1.0114	1.0179	1.02337	1.02152	1.022	1.02879	1.00874	1.01161	1.01208	1.0276
2870	1.04052	1.03332	1.02798	1.03114	1.02825	1.03418	1.02835	1.02568	1.03578	1.02446	1.03698	1.03006	1.02669	1.02637	1.02708	1.03518	1.02486	1.03175	1.02413	1.03039	1.03916	1.03181	1.03279	1.02602	1.02733	1.02886	1.02632	1.04016
2875	1.02071	1.02595	1.01899	1.01946	1.01532	1.01766	1.01548	1.02141	1.02713	1.01229	1.02568	1.02271	1.01526	1.01822	1.02415	1.02361	1.01764	1.02622	1.01548	1.02224	1.03544	1.02409	1.02549	1.02432	1.0168	1.0181	1.01556	1.029
2880	1.02597	1.0237	1.02472	1.02515	1.02219	1.03227	1.02517	1.01823	1.02657	1.02204	1.03446	1.02007	1.02568	1.01938	1.02889	1.02364	1.01763	1.02481	1.01887	1.02673	1.04289	1.02953	1.02716	1.03108	1.02079	1.0241	1.02184	1.03523
2885	1.02718	1.02228	1.02338	1.0201	1.01802	1.02056	1.02031	1.02098	1.02256	1.01342	1.03501	1.02023	1.01855	1.021	1.0305	1.0223	1.01339	1.02339	1.02039	1.02317	1.0429	1.02789	1.0246	1.02508	1.0179	1.02204	1.02186	1.0322
2890	1.02607	1.02757	1.02078	1.02156	1.02002	1.02078	1.01627	1.0178	1.03	1.01918	1.02879	1.02163	1.02388	1.01473	1.02361	1.02839	1.02234	1.02637	1.01698	1.02376	1.03571	1.027	1.0262	1.03034	1.02067	1.02205	1.02106	1.03504
2895	1.02306	1.01341	1.017	1.01274	1.01334	1.01797	1.01457	1.01503	1.01984	1.01167	1.03127	1.01731	1.01393	1.01402	1.01498	1.01607	1.00491	1.01625	1.00982	1.01839	1.02809	1.01722	1.01588	1.02441	1.01274	1.01073	1.0136	1.02452
2900	1.02608	1.02768	1.01945	1.02272	1.01815	1.02578	1.02197	1.02032	1.02884	1.01698	1.03272	1.0166	1.02131	1.01877	1.02961	1.02619	1.02397	1.02662	1.01484	1.02227	1.03891	1.03023	1.0317	1.03303	1.02178	1.02327	1.02124	1.03139
2905	1.02213	1.01444	1.01441	1.01494	1.0136	1.01667	1.01103	1.01168	1.01749	1.01069	1.02573	1.00968	1.00796	1.01339	1.01726	1.01721	1.01338	1.01561	1.00638	1.01666	1.0343	1.01979	1.01994	1.02065	1.00926	1.01267	1.00994	1.02394
2910	1.0323	1.02753	1.02368	1.02258	1.01666	1.02307	1.01929	1.01983	1.02919	1.01628	1.0387	1.02063	1.02015	1.01967	1.02654	1.02454	1.02021	1.0253	1.01645	1.02233	1.03812	1.02811	1.02111	1.03336	1.01822	1.02474	1.02198	1.03426
2915	1.02429	1.02032	1.02613	1.0215	1.01652	1.02075	1.01796	1.0167	1.02761	1.01349	1.0359	1.01719	1.0138	1.01501	1.0228	1.0234	1.0178	1.02292	1.01557	1.02125	1.03564	1.02162	1.02874	1.02421	1.01739	1.01932	1.01761	1.03142
2920	1.03473	1.02813	1.03144	1.02687	1.02492	1.03653	1.02801	1.02573	1.0365	1.02268	1.03832	1.02901	1.02189	1.0256	1.03103	1.03468	1.02868	1.03145	1.02577	1.03145	1.0446	1.03422	1.0419	1.03899	1.02827	1.02836	1.02951	1.0363
2925	1.03068	1.02194	1.0227	1.02078	1.01854	1.02909	1.023	1.01918	1.02402	1.01684	1.03313	1.02259	1.02347	1.01897	1.0274	1.02761	1.01885	1.02674	1.01381	1.021	1.03627	1.02724	1.02936	1.03142	1.0185	1.02071	1.0204	1.0254
2930	1.03146	1.02412	1.02254	1.02094	1.02061	1.03122	1.01962	1.02327	1.03016	1.01909	1.03516	1.02845	1.02455	1.01798	1.02924	1.03057	1.02309	1.02553	1.02019	1.02692	1.03361	1.02947	1.03498	1.03509	1.0205	1.02543	1.02084	1.03304
2935	1.03345	1.02699	1.02389	1.02832	1.02192	1.02545	1.0216	1.02944	1.02891	1.01974	1.03976	1.02482	1.02295	1.02202	1.03165	1.0321	1.02799	1.03385	1.0173	1.02528	1.03894	1.0303	1.02804	1.03511	1.02511	1.02576	1.02615	1.03403
2940	1.02889	1.02398	1.01835	1.01761	1.01516	1.02103	1.01648	1.01343	1.02323	1.01235	1.02975	1.01747	1.0166	1.01449	1.02558	1.02585	1.02	1.02435	1.01376	1.01997	1.03238	1.0304	1.02382	1.03693	1.01855	1.01979	1.01992	1.02568
2945	1.03553	1.026	1.02568	1.02584	1.0263	1.03607	1.02766	1.02636	1.03174	1.02159	1.03969	1.02476	1.02483	1.02212	1.03219	1.0331	1.02529	1.03349	1.02448	1.03154	1.03682	1.03542	1.03296	1.03344	1.02774	1.02643	1.02668	1.04195
2950	1.02382	1.0219	1.01719	1.01188	1.01489	1.02653	1.01989	1.01523	1.02649	1.01237	1.02234	1.02007	1.01438	1.01683	1.0224	1.02487	1.01595	1.02488	1.01602	1.02053	1.03389	1.01915	1.02336	1.02945	1.01522	1.0175	1.01743	1.0283
2955	1.02977	1.0209	1.02073	1.02141	1.01933	1.03249	1.02565	1.02327	1.02831	1.01584	1.03975	1.02749	1.02233	1.01773	1.02691	1.03022	1.01979	1.02751	1.02078	1.0236	1.04161	1.02689	1.02934	1.03026	1.01783	1.02286	1.02185	1.03006
2960	1.02495	1.0095	1.01881	1.01799	1.01485	1.01523	1.01951	1.01282	1.02522	1.01477	1.03058	1.02169	1.01633	1.01289	1.01805	1.02281	1.01372	1.01917	1.0118	1.0201	1.02867	1.02197	1.02441	1.02118	1.01449	1.01059	1.01624	1.03047
2965	1.03832	1.02763	1.03093	1.02765	1.02812	1.03935	1.02961	1.02658	1.03239	1.02519	1.04336	1.03053	1.02994	1.02849	1.02779	1.03361	1.02691	1.0327	1.02712	1.03446	1.04898	1.03612	1.03154	1.03804	1.02459	1.02888	1.02794	1.0429
2970	1.02479	1.01573	1.01403	1.01284	1.0139	1.01893	1.0172	1.01352	1.02163	1.01052	1.02472	1.01176	1.01079	1.01308	1.01532	1.0219	1.01805	1.02217	1.01205	1.01817	1.0261	1.01812	1.0228	1.02193	1.01559	1.01787	1.01512	1.0297
2975	1.02592	1.0154	1.0174	1.02647	1.0197	1.02743	1.02051	1.02354	1.02529	1.02121	1.04175	1.02438	1.02149	1.01649	1.02518	1.02554	1.02161	1.0248	1.01927	1.02676	1.03817	1.02414	1.02418	1.02934	1.02096	1.01813	1.02112	1.03567
2980	1.01783	1.01516	1.01623	1.01777	1.01309	1.01751	1.02126	1.01179	1.02679	1.01676	1.03019	1.02262	1.02003	1.01604	1.01877	1.018	1.01525	1.02359	1.01586	1.01985	1.03214	1.02291	1.02499	1.02721	1.01348	1.01918	1.01806	1.0288
2985	1.01663	1.00938	1.01254	1.018	1.00717	1.01792	1.01211	1.01266	1.02127	1.01535	1.02835	1.0144	1.01375	1.00959	1.01176	1.01652	1.00456	1.01511	1.00993	1.01635	1.02451	1.01437	1.01949	1.02451	1.00776	1.01129	1.01197	1.02557
2990	1.04016	1.03463	1.02685	1.02863	1.02318	1.03079	1.0238	1.02294	1.03329	1.02366	1.04197	1.02522	1.02566	1.02026	1.02732	1.03217	1.0268	1.03227	1.02195	1.02965	1.04146	1.03404	1.03279	1.03377	1.0246	1.02631	1.02586	1.04024
2995	1.02922	1.03011	1.02106	1.02254	1.01718	1.03311	1.01828	1.01555	1.02993	1.01987	1.0355	1.02085	1.01925	1.0208	1.0216	1.02626	1.02362	1.02462	1.01925	1.021	1.03303	1.02706	1.03338	1.0277	1.01804	1.01714	1.01923	1.03138
3000	1.03879	1.03037	1.0246	1.03188	1.02192	1.03061	1.02598	1.02671	1.03348	1.02429	1.03714	1.02603	1.02861	1.02609	1.03227	1.03317	1.0265	1.03273	1.02239	1.02835	1.04457	1.03307	1.03599	1.04621	1.02624	1.02985	1.02735	1.03934
3005	1.02553	1.0204	1.01863	1.01427	1.01318	1.02064	1.02066	1.01828	1.02289	1.0139	1.03144	1.0175	1.01802	1.01346	1.0219	1.02406	1.02034	1.02227	1.01212	1.01951	1.0318	1.0251	1.02309	1.02681	1.01999	1.02116	1.01701	1.03074
3010	1.03269	1.02117	1.02521	1.02588	1.02431	1.03351	1.02259	1.02451	1.03674	1.02453	1.0417	1.02541	1.0215	1.02018	1.0306	1.0277	1.01629	1.02785	1.02212	1.02599	1.03863	1.03005	1.02627	1.03049	1.02451	1.02931	1.02266	1.03652
3015	1.03243	1.02822	1.02774	1.02513	1.0228	1.03676	1.0306	1.02252	1.03139	1.02485	1.04502	1.02767	1.02266	1.02324	1.02302	1.02793	1.02351	1.03342	1.02409	1.02782	1.03802	1.02768	1.02887	1.03911	1.02285	1.0235	1.02592	1.03783
3020	1.02443	1.02412	1.01689	1.01833	1.02	1.02536	1.01869	1.01887	1.02625	1.01346	1.03662	1.02106	1.01744	1.01661	1.02171	1.02836	1.02543	1.02255	1.01337	1.02431	1.03899	1.02324	1.02573	1.03297	1.01759	1.01936	1.01749	1.02757
3025	1.02667	1.02103	1.01934	1.02148	1.0137	1.02891	1.0218	1.02099	1.02434	1.01194	1.03079	1.01836	1.01633	1.01553	1.02309	1.026	1.021	1.02532	1.0178	1.0218	1.03474	1.02416	1.02647	1.02941	1.01539	1.01874	1.01999	1.02293
3030	1.02237	1.01575	1.01574	1.02118	1.0125	1.0224	1.01964	1.02026	1.03167	1.01725	1.04099	1.02268	1.01897	1.01267	1.0205	1.02029	1.013	1.02205	1.01569	1.02202	1.03297	1.01882	1.02448	1.02685	1.01457	1.01468	1.01788	1.0321
3035	1.01617	1.01769	1.00994	1.01373	1.01023	1.01458	1.01254	1.0151	1.02675	1.01501	1.03478	1.0108	1.01737	1.00756	1.00734	1.01234	1.00693	1.01762	1.01118	1.01312	1.01949	1.01225	1.01531	1.02236	1.00831	1.00999	1.01166	1.02427
3040	1.02506	1.01502	1.01348	1.01447	1.00979	1.01845	1.00865	1.00922	1.01669	1.01	1.02798	1.01107	1.01223	1.01142	1.02418	1.02102	1.01935	1.02155	1.00589	1.01296	1.03032	1.02181	1.02187	1.0251	1.0175	1.01535	1.00838	1.02347
3045	1.02834	1.01561	1.02232	1.02023	1.01575	1.03188	1.01977	1.02085	1.02801	1.01969	1.03523	1.02029	1.0172	1.01698	1.02299	1.02289	1.0205	1.02446	1.01972	1.02149	1.0328	1.02066	1.02627	1.02806	1.01217	1.01895	1.02084	1.03117
3050	1.02188	1.01981	1.01535	1.02461	1.01858	1.02641	1.0239	1.02292	1.0341	1.02195	1.03622	1.02404	1.02359	1.01474	1.01355	1.02373	1.01924	1.0229	1.01982	1.02245	1.0313	1.02536	1.02227	1.02909	1.02083	1.01929	1.0199	1.03152
3055	1.01465	1.01362	1.00543	1.01208	1.01007	1.02453	1.02098	1.01683	1.02399	1.00995	1.02911	1.01427	1.01484	1.00354	1.00922	1.01844	1.0152	1.01882	1.01149	1.0179	1.02225	1.01715	1.0192	1.02409	1.00884	1.01379	1.01498	1.021
3060	1.03249	1.01103	1.00746	1.00697	1.01222	1.03148	1.01867	1.00881	1.02042	1.00416	1.02643	1.00934	1.00778	1.01215	1.01455	1.02897	1.02357	1.02611	1.01469	1.01793	1.03157	1.02366	1.01922	1.02648	1.01941	1.01532	1.01837	1.00863
3065	1.02612	1.02705	1.01412	1.02301	1.0181	1.03157	1.0231	1.02616	1.03131	1.02523	1.03477	1.01923	1.0187	1.01511	1.0165	1.02395	1.0123	1.02798	1.02133	1.02627	1.03672	1.02054	1.02183	1.03646	1.01828	1.01877	1.02615	1.0318
3070	1.0207	1.00819	1.00798	1	1	1.01573	1.00875	1.00235	1.01305	1.00169	1.02051	1.00456	1.0038	1.00202	1.00915	1.01845	1.00912	1.01457	1.00308	1.00744	1.01951	1.01109	1.00175	1.0195	1.00468	1.01104	1.00681	1.01578
3075	1.012	1.00686	1	1.00595	1.002	1.01904	1.00792	1.0078	1.01417	1.00589	1.02202	1.00434	1.00608	1.00095	1.00134	1.0111	1.00584	1.01501	1.00512	1.0081	1.02005	1.01275	1.00952	1.0198	1.00394	1.00451	1.00827	1.01658
3080	1.02657	1.01551	1.01398	1.01815	1.0113	1.02809	1.01195	1.01444	1.02193	1.01275	1.02759	1.01318	1.01353	1.01144	1.01689	1.0217	1.01075	1.02463	1.01435	1.01737	1.03247	1.02049	1.0229	1.02556	1.01466	1.01561	1.01819	1.02498
3085	1.0221	1.01526	1.00532	1.01961	1.0133	1.01996	1.01321	1.01541	1.02629	1.01318	1.02846	1.01458	1.01617	1.0075	1.00908	1.01429	1.01017	1.01259	1.01003	1.01175	1.01642	1.01367	1.01818	1.02357	1.00825	1.00757	1.01423	1.02533
3090	1.02555	1.012	1.01265	1.0197	1.0108	1.02549	1.01683	1.01639	1.0287	1.01011	1.02964	1.01517	1.01541	1.01342	1.01894	1.01698	1.01498	1.01892	1.01142	1.01917	1.02538	1.01714	1.01698	1.02553	1.01393	1.01125	1.01941	1.02504
3095	1.01901	1.023	1.01552	1.01875	1.01607	1.02281	1.02055	1.017	1.02939	1.01736	1.03959	1.01942	1.02138	1.01378	1.01554	1.01598	1.00785	1.0208	1.01773	1.0192	1.02734	1.01608	1.01686	1.02247	1.01631	1.01494	1.02067	1.02884
3100	1.01867	1.02443	1.01098	1.01598	1.01213	1.0182	1.01487	1.00676	1.01685	1.00741	1.02346	1.01622	1.01256	1.00823	1.0125	1.01757	1.01333	1.01609	1.00798	1.01538	1.02184	1.01634	1.01889	1.02392	1.01052	1.01024	1.01815	1.02459
3105	1.03212	1.01757	1.01974	1.02844	1.01885	1.02725	1.01869	1.02124	1.0306	1.01793	1.03849	1.02202	1.02454	1.02051	1.02898	1.02626	1.02219	1.02516	1.01727	1.02528	1.03089	1.02573	1.02357	1.02932	1.01971	1.02302	1.02353	1.0367
3110	1.02437	1.01908	1.01268	1.01754	1.01369	1.02531	1.01751	1.01209	1.01926	1.01148	1.02945	1.013	1.02003	1.01146	1.01838	1.02178	1.01708	1.01874	1.01302	1.01935	1.02105	1.01858	1.02316	1.02425	1.01797	1.01705	1.02211	1.0267
3115	1.01653	1.00702	1.00495	1.00911	1.00662	1.00922	1.0033	1.00693	1.01919	1.00946	1.02278	1.00322	1.01156	1.0051	1.00766	1.01062	1.00706	1.00568	1.00424	1.00692	1.01883	1.00675	1.00768	1.01317	1.00506	1.00437	1.00579	1.01669
3120	1.0199	1.01692	1.01497	1.01408	1.01288	1.02148	1.01494	1.01191	1.02414	1.01089	1.02996	1.01163	1.01951	1.01308	1.01449	1.01692	1.01207	1.01434	1.01243	1.01278	1.02239	1.01309	1.02069	1.02064	1.00959	1.01341	1.0203	1.02452
3125	1.02111	1.0155	1.01162	1.02029	1.01427	1.01787	1.01197	1.01128	1.02456	1.01287	1.03527	1.01594	1.01896	1.01407	1.01354	1.01306	1.00715	1.01567	1.01097	1.01672	1.02975	1.01483	1.01562	1.01672	1.01351	1.01055	1.01827	1.03024
3130	1.02121	1.01535	1.01179	1.01882	1.00698	1.01858	1.01252	1.0082	1.01391	1.01025	1.0241	1.01281	1.01113	1.01165	1.01445	1.01049	1.01177	1.01631	1.01048	1.01327	1.02097	1.01607	1.02002	1.01345	1.01383	1.00864	1.01527	1.02241
3135	1.03836	1.02307	1.01534	1.01631	1.0105	1.02195	1.01358	1.00398	1.01762	1.00612	1.0222	1.00775	1.01632	1.0174	1.02605	1.0273	1.01774	1.02421	1.01355	1.01312	1.02843	1.02439	1.01882	1.02888	1.02241	1.01752	1.02134	1.02333
3140	1.02174	1.01511	1.01837	1.0168	1.01234	1.02457	1.01363	1.01571	1.02193	1.01093	1.03472	1.0151	1.01577	1.01408	1.02324	1.01995	1.01263	1.01512	1.01338	1.0191	1.01974	1.01996	1.01999	1.01865	1.01501	1.01498	1.0182	1.03122
3145	1.01657	1.01806	1.00896	1.02184	1.00962	1.01577	1.00974	1.00936	1.01862	1.00953	1.02677	1.01544	1.01636	1.00772	1.01682	1.01022	1.01099	1.01152	1.00628	1.01107	1.02107	1.01397	1.01663	1.0148	1.01296	1.01036	1.01184	1.02601
3150	1.02528	1.01664	1.01629	1.02121	1.01771	1.02031	1.01626	1.01367	1.01871	1.01278	1.02512	1.01603	1.01936	1.01238	1.02296	1.01768	1.0158	1.01449	1.01292	1.01439	1.02755	1.02006	1.02426	1.02127	1.01711	1.01476	1.01736	1.02361
3155	1.02994	1.0169	1.01664	1.02397	1.01681	1.02411	1.02034	1.01823	1.02059	1.01127	1.0285	1.01712	1.02419	1.01705	1.02468	1.02208	1.01589	1.02054	1.01457	1.01709	1.03155	1.02106	1.0217	1.02652	1.01827	1.01829	1.01958	1.03425
3160	1.02926	1.02781	1.02018	1.03292	1.02277	1.0276	1.02401	1.0257	1.03569	1.02102	1.03851	1.02807	1.0344	1.01965	1.01779	1.0219	1.01897	1.02626	1.01978	1.02512	1.03146	1.02675	1.01885	1.02841	1.0215	1.02038	1.02757	1.03856
3165	1.02246	1.02631	1.02002	1.02286	1.01974	1.02195	1.01869	1.01712	1.02747	1.01945	1.03655	1.02357	1.02282	1.01768	1.02102	1.01858	1.01627	1.02169	1.01832	1.02013	1.02242	1.01927	1.02181	1.02736	1.02182	1.01464	1.01571	1.03808
3170	1.03082	1.02691	1.02272	1.02751	1.02075	1.02723	1.02026	1.02199	1.03016	1.01793	1.0342	1.02304	1.02171	1.0202	1.02693	1.02263	1.02908	1.02308	1.01971	1.02016	1.0296	1.02282	1.02779	1.02602	1.02337	1.02232	1.01951	1.03453
3175	1.02592	1.03061	1.02315	1.0222	1.01452	1.0188	1.02025	1.01824	1.02043	1.01414	1.02618	1.01563	1.0213	1.01742	1.02807	1.01965	1.02224	1.01989	1.00878	1.01653	1.02411	1.02283	1.02128	1.02088	1.01987	1.01443	1.02084	1.02836
3180	1.03032	1.02818	1.02021	1.02314	1.02245	1.02766	1.02116	1.01838	1.03196	1.01662	1.03368	1.0241	1.0238	1.02146	1.02723	1.02159	1.02185	1.02142	1.01529	1.02096	1.02473	1.02441	1.02683	1.02341	1.02004	1.02123	1.0197	1.03523
3185	1.02989	1.02023	1.02081	1.01438	1.01615	1.02263	1.01763	1.00928	1.02067	1.00878	1.02592	1.01346	1.01795	1.01788	1.02802	1.02373	1.02733	1.02042	1.01221	1.01808	1.02837	1.02705	1.02714	1.02673	1.02372	1.01597	1.02061	1.02395
3190	1.02766	1.02585	1.01905	1.02372	1.01647	1.02223	1.01737	1.01597	1.02368	1.01448	1.03052	1.01703	1.02278	1.01402	1.02346	1.01918	1.0203	1.0166	1.01645	1.01507	1.02891	1.02105	1.02242	1.02589	1.01961	1.01319	1.01803	1.02947
3195	1.02396	1.01186	1.01057	1.01028	1.01139	1.00997	1.00694	1.0063	1.02199	1.00902	1.0283	1.00849	1.00986	1.01017	1.0139	1.01532	1.01481	1.01101	1.00209	1.00816	1.01658	1.01358	1.01756	1.01523	1.01236	1.00762	1.00823	1.02273
3200	1.02302	1.01145	1.01663	1.01636	1.01125	1.02217	1.01439	1.00904	1.02031	1.00978	1.02917	1.01014	1.01887	1.01295	1.02179	1.02128	1.01856	1.01391	1.00957	1.00999	1.02111	1.01704	1.00817	1.01812	1.01399	1.01506	1.01698	1.02902
3205	1.01165	1.01531	1.01033	1.01326	1.00686	1.01028	1.00457	1.0174	1.0251	1.01148	1.03364	1.01501	1.01125	1.00525	1.01246	1.00732	1.00979	1.00413	1.00228	1.0058	1.01969	1.00875	1.0153	1.01047	1.00827	1.00246	1.00848	1.02317
3210	1.02596	1.01826	1.01917	1.02006	1.01784	1.0192	1.01289	1.02232	1.0212	1.01546	1.03283	1.01858	1.02301	1.01511	1.02651	1.01969	1.01566	1.01752	1.01235	1.01538	1.02431	1.02175	1.02301	1.01515	1.02006	1.01349	1.01943	1.02812
3215	1.03889	1.03554	1.02785	1.03219	1.02638	1.02955	1.02692	1.03681	1.03959	1.02887	1.05057	1.02655	1.03025	1.02596	1.03404	1.03288	1.03155	1.02577	1.02281	1.02763	1.03371	1.03295	1.0287	1.03402	1.03009	1.02643	1.02783	1.04222
3220	1.03192	1.02658	1.02592	1.02128	1.0181	1.02501	1.01594	1.01929	1.03337	1.0243	1.05099	1.02242	1.02709	1.01969	1.02786	1.02642	1.02403	1.02306	1.01532	1.01644	1.0237	1.03115	1.03267	1.02773	1.02399	1.02173	1.0192	1.03323
3225	1.0234	1.02516	1.01424	1.01546	1.00883	1.01646	1.01332	1.01195	1.02051	1.01236	1.03016	1.00862	1.01374	1.01136	1.02051	1.02004	1.01498	1.01136	1.00608	1.00853	1.01288	1.01784	1.02077	1.01694	1.01606	1.0077	1.01071	1.02182
3230	1.01823	1.00806	1.01021	1.0123	1.00862	1.02038	1.00902	1.01454	1.02217	1.01023	1.02935	1.0102	1.01291	1.00858	1.01874	1.01222	1.02152	1.01324	1.00546	1.00713	1.01767	1.01497	1.02223	1.008	1.00996	1.00867	1.00675	1.02754
3235	1.02849	1.02652	1.01939	1.02482	1.0212	1.02467	1.02153	1.02502	1.03295	1.02103	1.04252	1.02053	1.02921	1.01889	1.02813	1.02036	1.02344	1.01696	1.01942	1.02149	1.0222	1.02304	1.02921	1.01984	1.02175	1.01834	1.01989	1.0353
3240	1.0154	1.01227	1.0125	1.01658	1.00705	1.00173	1.01182	1.01072	1.02333	1.01181	1.03405	1.01132	1.00715	1.01011	1.01764	1.00974	1.01083	1.00671	1.00448	1.00751	1.01989	1.01318	1.01092	1.01034	1.008	1.00654	1.00851	1.02344
3245	1.03178	1.02453	1.01655	1.01713	1.01849	1.02084	1.01686	1.0157	1.02736	1.01423	1.03646	1.02016	1.01899	1.01424	1.02634	1.02696	1.02373	1.01955	1.01215	1.01454	1.02442	1.02224	1.02243	1.02476	1.02041	1.01717	1.01644	1.0314
3250	1.01912	1.02278	1.01622	1.01534	1.01363	1.01723	1.01272	1.01616	1.02249	1.01294	1.02658	1.01293	1.01385	1.01164	1.01353	1.01504	1.01014	1.01121	1.00816	1.01147	1.01795	1.01509	1.01944	1.01389	1.01584	1.01391	1.01289	1.02644
3255	1.02257	1.0118	1.00941	1.01062	1.00718	1.013	1.00872	1.00955	1.01989	1.01076	1.03163	1.01054	1.00927	1.01093	1.02013	1.01527	1.0137	1.01021	1.00767	1.01113	1.02061	1.01683	1.01314	1.01391	1.01318	1.01137	1.00968	1.01919
3260	1.02706	1.02053	1.01203	1.01071	1.01024	1.01217	1.01249	1.01432	1.02214	1.01085	1.0296	1.01212	1.01453	1.00717	1.02069	1.02151	1.0216	1.01332	1.0088	1.01191	1.01787	1.02079	1.02666	1.01709	1.0187	1.00931	1.01149	1.01941
3265	1.02707	1.01945	1.0223	1.02258	1.01924	1.024	1.02387	1.02293	1.03319	1.02282	1.04141	1.02307	1.02382	1.01676	1.02706	1.01696	1.02323	1.01807	1.01777	1.01827	1.02443	1.0222	1.02553	1.01403	1.01719	1.01986	1.02052	1.03612
3270	1.00605	1.00411	1.00052	1.00341	1.00053	1	1.00568	1.00661	1.01418	1.00721	1.02896	1.00412	1.00148	1	1.01018	1	1.00012	1	1.00017	1.00267	1.00652	1	1.00172	1.00301	1	1	1.00193	1.01314
3275	1.02639	1.02634	1.01963	1.02238	1.01722	1.02122	1.01681	1.01543	1.03014	1.02317	1.04199	1.01743	1.01841	1.01695	1.02166	1.02029	1.01783	1.01695	1.01439	1.01591	1.02524	1.01671	1.02773	1.02245	1.02081	1.01709	1.01665	1.02998
3280	1.03191	1.02459	1.01981	1.01512	1.01572	1.01866	1.01409	1.01817	1.0263	1.01489	1.0341	1.01417	1.02028	1.01587	1.03001	1.02502	1.02601	1.01999	1.01371	1.01724	1.02072	1.03194	1.02509	1.02262	1.02098	1.01918	1.02011	1.02995
3285	1.01908	1.01076	1.00728	1.01502	1.00918	1.01257	1.00785	1.01406	1.02661	1.01781	1.03639	1.01532	1.014	1.00924	1.01371	1.00853	1.01147	1.00734	1.00577	1.01132	1.01363	1.01245	1.01082	1.01081	1.00838	1.00658	1.00811	1.02812
3290	1.01822	1.01002	1.00695	1.01251	1.00829	1.01013	1.00437	1.0115	1.01979	1.01407	1.02992	1.01076	1.01452	1.00638	1.01601	1.01204	1.01522	1.00942	1.00366	1.0062	1.01727	1.0146	1.01365	1.01091	1.01337	1.00947	1.00759	1.02004
3295	1.03296	1.02831	1.0147	1.02334	1.0182	1.02412	1.01907	1.02069	1.02728	1.02205	1.03645	1.02245	1.02529	1.01875	1.02622	1.02107	1.02003	1.02109	1.0147	1.01758	1.02774	1.02531	1.0258	1.02046	1.02378	1.02185	1.01922	1.02659
3300	1.02832	1.02999	1.02775	1.02597	1.01647	1.02156	1.01605	1.02749	1.03677	1.02713	1.04755	1.02428	1.01937	1.02135	1.02643	1.02143	1.02272	1.02002	1.01596	1.02177	1.02659	1.02277	1.02245	1.02593	1.02243	1.01868	1.01739	1.03569
3305	1.01419	1.01851	1.01935	1.01897	1.01611	1.0227	1.01773	1.01963	1.02752	1.01918	1.0358	1.01625	1.02031	1.01589	1.02315	1.01634	1.01357	1.01326	1.01352	1.01411	1.02074	1.01817	1.02003	1.0233	1.01824	1.01725	1.01672	1.03022
3310	1.03109	1.02146	1.02188	1.02518	1.02077	1.01699	1.01961	1.01951	1.02794	1.01911	1.04176	1.0205	1.02189	1.01706	1.02801	1.02421	1.02329	1.02398	1.01284	1.01823	1.0273	1.02435	1.02184	1.02676	1.02605	1.01886	1.02238	1.0355
3315	1.02592	1.04092	1.03114	1.02931	1.03007	1.02795	1.02966	1.0353	1.03824	1.03135	1.05305	1.03238	1.0355	1.02468	1.03671	1.02888	1.02984	1.02626	1.02213	1.02999	1.0297	1.02765	1.03213	1.0285	1.03035	1.02726	1.03106	1.03776
3320	1.00447	1.00429	1.00448	1.01092	1.00169	1.00532	1.00217	1.00417	1.01815	1.00709	1.02392	1.00406	1.00694	1.00326	1.00122	1.00291	1.00461	1.00388	1.00201	1	1.00451	1.00422	1.0114	1	1.00131	1.00213	1.00285	1.01683
3325	1.02731	1.02199	1.01509	1.02266	1.01541	1.01776	1.01861	1.01917	1.02742	1.01956	1.04333	1.0186	1.01962	1.01805	1.02305	1.02552	1.02415	1.02008	1.01156	1.01541	1.02705	1.02142	1.02837	1.02087	1.02236	1.01914	1.01757	1.02906
3330	1.03042	1.02938	1.02621	1.02477	1.0219	1.02268	1.02069	1.02628	1.03248	1.02115	1.04188	1.02174	1.02403	1.02577	1.03012	1.02813	1.02809	1.02353	1.01898	1.02171	1.02421	1.02949	1.03248	1.02871	1.02673	1.02275	1.02371	1.03114
3335	1.02052	1.01387	1.01124	1.01114	1.01095	1.01486	1.01124	1.01764	1.02275	1.01719	1.03296	1.01134	1.01443	1.01116	1.02266	1.01083	1.01355	1.01122	1.00507	1.00927	1.01224	1.01626	1.0083	1.01382	1.00932	1.0068	1.00704	1.01749
3340	1.03492	1.03426	1.03354	1.04338	1.02978	1.03515	1.03309	1.03203	1.04308	1.03299	1.05108	1.03619	1.04091	1.03088	1.0374	1.03132	1.0277	1.03098	1.02849	1.03213	1.0322	1.03313	1.03166	1.03154	1.0315	1.03482	1.03097	1.04226
3345	1.02493	1.02194	1.02169	1.01855	1.01822	1.0266	1.01786	1.01819	1.02817	1.01771	1.03644	1.0124	1.01759	1.02228	1.02389	1.02268	1.0225	1.02257	1.01433	1.01523	1.02298	1.02475	1.03448	1.0211	1.02349	1.02358	1.02021	1.03014
3350	1.03157	1.03939	1.02582	1.03484	1.03088	1.03367	1.03051	1.03154	1.03879	1.02574	1.05321	1.02577	1.03204	1.02829	1.03526	1.03417	1.03039	1.02932	1.02129	1.02723	1.03097	1.03258	1.03579	1.03338	1.03261	1.03046	1.0291	1.04046
3355	1.0233	1.01953	1.01792	1.01476	1.01133	1.01276	1.01253	1.01043	1.02183	1.01291	1.02993	1.00899	1.0131	1.01296	1.0214	1.0183	1.01797	1.01399	1.00674	1.00865	1.019	1.01885	1.00989	1.01728	1.01642	1.01228	1.01215	1.0203
3360	1.03055	1.02901	1.02281	1.03002	1.02345	1.02601	1.02442	1.02331	1.03029	1.02382	1.04741	1.02198	1.02381	1.02525	1.03184	1.02269	1.02307	1.02361	1.01441	1.0209	1.02654	1.02561	1.02585	1.0259	1.02446	1.02514	1.02276	1.03228
3365	1.02452	1.02701	1.0187	1.02836	1.02103	1.02524	1.02625	1.02615	1.03308	1.02142	1.04486	1.01593	1.01902	1.01808	1.02484	1.02224	1.01844	1.02034	1.01476	1.01994	1.02007	1.02167	1.01984	1.02112	1.02539	1.02108	1.02134	1.03013
3370	1.03875	1.02911	1.03082	1.03372	1.02965	1.03454	1.02966	1.029	1.03863	1.02767	1.04927	1.0177	1.0247	1.02606	1.0354	1.03113	1.03018	1.03106	1.02036	1.02549	1.03187	1.03419	1.03071	1.02673	1.0316	1.02852	1.03318	1.03515
3375	1.02264	1.01914	1.01889	1.02171	1.01726	1.01641	1.02138	1.0227	1.02706	1.01783	1.03791	1.01674	1.01284	1.01459	1.01747	1.01731	1.01824	1.01368	1.00977	1.01473	1.01803	1.01684	1.01551	1.017	1.01526	1.01417	1.01843	1.0231
3380	1.02635	1.01605	1.01242	1.02076	1.01575	1.01792	1.01667	1.02129	1.02543	1.01498	1.0362	1.01609	1.0147	1.0171	1.01419	1.01815	1.01612	1.01432	1.00979	1.01414	1.01307	1.0152	1.0123	1.01552	1.01497	1.01418	1.01289	1.02575
3385	1.02963	1.02554	1.02151	1.02782	1.02171	1.02302	1.02468	1.0219	1.03341	1.02584	1.04801	1.0186	1.02208	1.01962	1.02881	1.02097	1.02093	1.0227	1.0163	1.02068	1.01964	1.02665	1.02287	1.02099	1.02447	1.02002	1.02549	1.02629
3390	1.01999	1.02035	1.01395	1.02583	1.01145	1.01706	1.01563	1.02065	1.02459	1.01628	1.0389	1.00995	1.00986	1.012	1.01646	1.01574	1.01043	1.01505	1.00687	1.01228	1.01778	1.01687	1.0114	1.019	1.01508	1.0166	1.02159	1.01967
3395	1.02749	1.0217	1.01673	1.02208	1.02068	1.01567	1.02083	1.02235	1.02593	1.01776	1.05239	1.01879	1.01264	1.02034	1.01807	1.02457	1.02025	1.01782	1.01027	1.01374	1.02071	1.02363	1.01774	1.02461	1.02083	1.01997	1.02176	1.02808
3400	1.03206	1.02766	1.02398	1.0322	1.0226	1.02651	1.02231	1.02416	1.03029	1.0224	1.03954	1.01696	1.01967	1.02205	1.02432	1.02759	1.02747	1.0236	1.01425	1.01879	1.02515	1.02545	1.02257	1.02342	1.02551	1.02397	1.02686	1.02651
3405	1.02673	1.02566	1.01776	1.02461	1.02063	1.02555	1.02398	1.01916	1.02585	1.01906	1.04801	1.01215	1.00851	1.0181	1.02035	1.0225	1.02409	1.02095	1.0109	1.01764	1.01805	1.02217	1.02037	1.02373	1.02262	1.01943	1.02098	1.02775
3410	1.03837	1.03271	1.02467	1.02497	1.02042	1.02824	1.02867	1.01853	1.02778	1.01738	1.04534	1.01801	1.01787	1.02277	1.02335	1.03331	1.02688	1.02536	1.01437	1.02158	1.02719	1.02851	1.02771	1.02762	1.03044	1.02727	1.02437	1.02753
3415	1.03208	1.0193	1.02375	1.03378	1.02318	1.0326	1.01865	1.02989	1.03559	1.02552	1.04434	1.01891	1.01924	1.02277	1.0246	1.02685	1.02418	1.02333	1.01595	1.02099	1.02684	1.0249	1.0189	1.02656	1.02441	1.01962	1.02494	1.02954
3420	1.02761	1.01906	1.01375	1.01604	1.01269	1.01385	1.01854	1.0145	1.02473	1.01779	1.04295	1.01063	1.01218	1.01677	1.02004	1.01876	1.01493	1.01705	1.00859	1.01141	1.01611	1.01726	1.00988	1.02257	1.01724	1.01556	1.01583	1.01736
3425	1.0215	1.0132	1.01426	1.02297	1.0124	1.02321	1.01547	1.02114	1.02277	1.01621	1.03519	1.00936	1.00966	1.01274	1.0156	1.01708	1.01031	1.01653	1.00505	1.01051	1.01088	1.01555	1.00372	1.01106	1.01313	1.01175	1.01187	1.01713
3430	1.03288	1.03493	1.0263	1.02469	1.02285	1.0301	1.03109	1.02737	1.03064	1.0243	1.04482	1.0195	1.01937	1.02305	1.0243	1.03095	1.02552	1.02663	1.01564	1.02171	1.0288	1.02798	1.02162	1.02806	1.02813	1.02453	1.02769	1.02912
3435	1.0222	1.01296	1.01411	1.02075	1.01487	1.0192	1.01826	1.01977	1.02701	1.01912	1.04826	1.01519	1.01508	1.01561	1.01602	1.0217	1.01974	1.01849	1.01003	1.01337	1.01178	1.01713	1.01827	1.01948	1.01546	1.01233	1.01302	1.02442
3440	1.02962	1.02144	1.02632	1.03015	1.02327	1.0272	1.02264	1.0248	1.02921	1.02216	1.04739	1.01795	1.01829	1.02261	1.02169	1.02316	1.01656	1.02284	1.01538	1.01718	1.02074	1.02273	1.01334	1.02445	1.02251	1.01769	1.02218	1.02898
3445	1.0092	1.00795	1.01102	1.01937	1.0127	1.01043	1.01344	1.01502	1.02256	1.01287	1.04098	1.0065	1.00939	1.0106	1.00271	1.01267	1.00625	1.00888	1.00173	1.00859	1.0093	1.00679	1.00934	1.0125	1.00999	1.00478	1.00743	1.01827
3450	1.03075	1.02817	1.0292	1.03229	1.02566	1.02503	1.03274	1.03637	1.03749	1.02972	1.05788	1.02384	1.01904	1.0279	1.02083	1.02975	1.03042	1.02947	1.01945	1.02344	1.02695	1.0281	1.03283	1.02922	1.02797	1.02203	1.02889	1.03403
3455	1.03291	1.03002	1.02635	1.03355	1.02469	1.02562	1.02589	1.03184	1.03219	1.02582	1.04143	1.01562	1.02231	1.02047	1.02371	1.02419	1.01838	1.02353	1.01455	1.0169	1.02084	1.02581	1.02302	1.02387	1.02539	1.01789	1.02019	1.03099
3460	1.03102	1.02777	1.03191	1.03963	1.03239	1.03337	1.03732	1.03666	1.04475	1.03607	1.05743	1.03228	1.02715	1.03177	1.03102	1.03185	1.02405	1.03034	1.02326	1.02896	1.02598	1.03026	1.02871	1.02969	1.03183	1.02884	1.0277	1.03645
3465	1.02887	1.01855	1.02325	1.03198	1.02267	1.025	1.02577	1.02917	1.03367	1.02035	1.05076	1.01705	1.01634	1.02379	1.02099	1.02683	1.02858	1.02365	1.01448	1.02192	1.02333	1.02213	1.01775	1.03	1.02802	1.02047	1.01955	1.02638
3470	1.01802	1.01085	1.00871	1.02082	1.00974	1.02077	1.01049	1.02199	1.01682	1.01251	1.03399	1.00939	1.0083	1.00981	1.00899	1.01594	1.00873	1.0138	1.00323	1.00868	1.00781	1.01293	1.01202	1.02286	1.01558	1.01274	1.01264	1.01919
3475	1.03216	1.02637	1.02933	1.03568	1.02377	1.02865	1.02733	1.03819	1.03786	1.02891	1.05449	1.02486	1.02452	1.02433	1.0242	1.02804	1.02732	1.02877	1.01784	1.02596	1.02369	1.0238	1.01657	1.02954	1.03073	1.02688	1.02337	1.03399
3480	1.0245	1.02076	1.0253	1.02966	1.01724	1.0246	1.02053	1.02545	1.02613	1.0203	1.04609	1.01553	1.01563	1.01582	1.0158	1.02417	1.01528	1.02221	1.00905	1.01706	1.01677	1.02323	1.01465	1.02233	1.02394	1.01421	1.02058	1.02622
3485	1.0239	1.01834	1.0142	1.02129	1.01444	1.0171	1.02256	1.02518	1.02763	1.01495	1.04477	1.01376	1.00844	1.01251	1.01473	1.01751	1.01364	1.01675	1.00513	1.01051	1.0142	1.01691	1.01166	1.01834	1.01777	1.01566	1.01037	1.01979
3490	1.02589	1.01793	1.01615	1.02835	1.01628	1.02535	1.02204	1.01987	1.02627	1.0191	1.04235	1.01354	1.01581	1.01493	1.0132	1.02361	1.01488	1.0189	1.01053	1.01302	1.01421	1.01988	1.00981	1.01922	1.01878	1.0132	1.01617	1.02513
3495	1.02314	1.02045	1.01893	1.02903	1.01546	1.01834	1.01652	1.02583	1.0235	1.01531	1.03897	1.00979	1.01103	1.01556	1.01352	1.02227	1.01565	1.01961	1.00849	1.01119	1.01199	1.01792	1.0099	1.01494	1.01857	1.01656	1.01454	1.02119
3500	1.02849	1.00939	1.02079	1.02502	1.01472	1.02195	1.01758	1.01683	1.02581	1.01557	1.03591	1.0128	1.01105	1.01619	1.01536	1.02475	1.01931	1.01868	1.00469	1.01085	1.01998	1.01686	1.0143	1.01904	1.02286	1.01482	1.0158	1.02142
3505	1.02875	1.02995	1.03502	1.04223	1.03102	1.03854	1.03361	1.03729	1.03777	1.03419	1.05751	1.02815	1.02317	1.0274	1.0272	1.02948	1.02412	1.02501	1.02222	1.02769	1.0285	1.02295	1.02158	1.02917	1.03297	1.02593	1.02888	1.03193
3510	1.02204	1.00949	1.01391	1.02065	1.01338	1.01701	1.01532	1.02507	1.02405	1.01487	1.03997	1.00833	1.00593	1.01656	1.01252	1.02303	1.01872	1.01804	1.00747	1.01278	1.012	1.01663	1.01047	1.01794	1.02068	1.01365	1.01214	1.01598
3515	1.03281	1.02468	1.02419	1.03051	1.01903	1.02044	1.01541	1.02132	1.02523	1.01718	1.03845	1.01363	1.01033	1.01764	1.01936	1.02878	1.02286	1.02307	1.00905	1.01529	1.01405	1.02256	1.01738	1.02506	1.02704	1.01909	1.01642	1.01978
3520	1.02248	1.02142	1.02436	1.03503	1.02171	1.0256	1.0246	1.02245	1.03029	1.02571	1.05149	1.01683	1.01453	1.02123	1.01992	1.02335	1.019	1.0244	1.01329	1.01867	1.02301	1.01978	1.01281	1.02422	1.02568	1.0215	1.01871	1.02192
3525	1.01913	1.01304	1.0163	1.02855	1.01122	1.01643	1.01631	1.01995	1.02288	1.01032	1.03839	1.00197	1.00613	1.01594	1.00861	1.01942	1.01852	1.01551	1.0023	1.0084	1.01352	1.01362	1.01527	1.01507	1.01798	1.00946	1.01091	1.0183
3530	1.02525	1.01523	1.01698	1.02513	1.01406	1.0167	1.01544	1.01874	1.02022	1.0113	1.03848	1.00417	1	1.0137	1.01452	1.02285	1.01688	1.01711	1.00181	1.01147	1.0129	1.01783	1.01364	1.01989	1.02189	1.01626	1.01251	1.01092
3535	1.03336	1.0347	1.03146	1.03498	1.03242	1.03533	1.03065	1.03811	1.0357	1.0276	1.05351	1.02257	1.02047	1.02966	1.02543	1.03693	1.02477	1.03023	1.02161	1.02596	1.02692	1.02787	1.01933	1.03517	1.03544	1.02864	1.02607	1.02968
3540	1.02931	1.01978	1.02718	1.03286	1.02703	1.02399	1.03314	1.02761	1.03061	1.02636	1.04627	1.01993	1.01716	1.02187	1.02308	1.03095	1.0213	1.03046	1.01755	1.02375	1.02843	1.02509	1.02165	1.03111	1.03064	1.02482	1.02499	1.02862
3545	1.03345	1.02457	1.03013	1.03504	1.02263	1.02551	1.02843	1.03097	1.03087	1.02157	1.04566	1.01307	1.01662	1.02438	1.02328	1.03562	1.02833	1.02692	1.01518	1.02409	1.02223	1.02863	1.02619	1.02655	1.03074	1.02356	1.02295	1.02731
3550	1.03665	1.02927	1.03359	1.03253	1.02836	1.03672	1.03307	1.03008	1.03566	1.02732	1.05058	1.02173	1.0199	1.0286	1.02861	1.03551	1.0315	1.03332	1.02091	1.02592	1.02693	1.02585	1.02507	1.03388	1.03656	1.03044	1.02531	1.03776
3555	1.02011	1.01855	1.01744	1.02254	1.01726	1.01865	1.02065	1.02685	1.02593	1.01571	1.04417	1.00879	1.00725	1.01237	1.01091	1.01698	1.01243	1.0184	1.00584	1.00939	1.0092	1.01582	1.01432	1.02465	1.01984	1.01257	1.01503	1.0174
3560	1.02244	1.01545	1.01552	1.0251	1.0118	1.01485	1.01824	1.02746	1.02408	1.01553	1.0435	1.00678	1.00671	1.01273	1.01112	1.02416	1.00828	1.01527	1.00554	1.0093	1.00468	1.01435	1.00443	1.01579	1.01978	1.0145	1.01258	1.01947
3565	1.03219	1.03853	1.0332	1.04615	1.03191	1.03385	1.03693	1.04184	1.04684	1.03559	1.07076	1.02989	1.02286	1.02986	1.02993	1.03558	1.03399	1.0327	1.02475	1.02868	1.02818	1.02909	1.02405	1.0386	1.03738	1.03135	1.02655	1.03759
3570	1.01979	1.01958	1.00931	1.02653	1.01374	1.01621	1.01945	1.02645	1.0241	1.01682	1.04974	1.01224	1.01086	1.01122	1.00782	1.01862	1.00991	1.01587	1.00443	1.00812	1.01133	1.01026	1.00619	1.01712	1.01515	1.01357	1.00721	1.01448
3575	1.0316	1.0185	1.02219	1.03104	1.02228	1.0252	1.02741	1.03018	1.02857	1.01847	1.04095	1.01562	1.01491	1.01902	1.0114	1.02751	1.0232	1.02494	1.01263	1.01901	1.01471	1.02047	1.01555	1.02617	1.02946	1.01981	1.01623	1.02244
3580	1.02833	1.02212	1.02489	1.04214	1.02473	1.03092	1.0252	1.04114	1.03525	1.03255	1.05437	1.02154	1.01699	1.02368	1.01742	1.02795	1.01742	1.02538	1.01784	1.02065	1.02003	1.02229	1.01823	1.02584	1.02734	1.0223	1.01804	1.03205
3585	1.02196	1.01667	1.02036	1.03169	1.01622	1.02687	1.01958	1.02912	1.03281	1.02565	1.05504	1.01555	1.01114	1.01625	1.01333	1.01801	1.01116	1.01821	1.00905	1.01678	1.01933	1.01284	1.00575	1.01797	1.02078	1.01688	1.01188	1.02582
3590	1.01723	1.01651	1.02062	1.04154	1.01891	1.02449	1.02238	1.03514	1.03803	1.02924	1.05978	1.02167	1.01873	1.01419	1.00982	1.01954	1.01298	1.0185	1.01381	1.01687	1.00904	1.01516	1.01102	1.02273	1.0211	1.01777	1.01259	1.02598
3595	1.01852	1.02265	1.02147	1.02875	1.01877	1.02922	1.01931	1.03004	1.02835	1.02622	1.05704	1.02008	1.01401	1.01545	1.01293	1.02093	1.01664	1.02141	1.01105	1.01727	1.01561	1.01772	1.0157	1.02368	1.02586	1.01739	1.01337	1.02294
3600	1.01164	1.00488	1.01063	1.02787	1.00767	1.01313	1.01613	1.0239	1.02262	1.01494	1.04226	1.0092	1.00519	1.00774	1	1.01051	1.00392	1.00766	1	1.00831	1.00603	1.00333	1	1.00994	1.01196	1.00782	1	1.01396
3605	1.02457	1.01948	1.02023	1.03349	1.01652	1.02483	1.02322	1.03095	1.02952	1.02164	1.04905	1.01872	1.01101	1.01769	1.01335	1.02623	1.01634	1.02495	1.01091	1.01386	1.01783	1.0202	1.02249	1.02788	1.02352	1.01861	1.01314	1.01948
3610	1.02061	1.02276	1.01275	1.02708	1.01638	1.02456	1.02173	1.02315	1.02664	1.02079	1.04677	1.00988	1.00962	1.0151	1.00728	1.02209	1.0147	1.01751	1.00556	1.01098	1.0134	1.01602	1.01433	1.02109	1.02002	1.01495	1.00918	1.01376
3615	1.01898	1.01329	1.01444	1.03121	1.018	1.02897	1.0209	1.03124	1.02814	1.02843	1.05929	1.01847	1.01933	1.01743	1.01144	1.02294	1.01826	1.01972	1.01123	1.01789	1.01083	1.01784	1.01241	1.03129	1.02317	1.01513	1.00941	1.02216
3620	1.01735	1.01581	1.0158	1.02714	1.0168	1.02548	1.02151	1.03201	1.03174	1.02336	1.05327	1.0162	1.0132	1.01421	1.0063	1.01703	1.00343	1.01886	1.00646	1.01501	1.01084	1.01481	1.01157	1.02687	1.02051	1.01785	1.00745	1.01957
3625	1.01305	1.01993	1.02481	1.03706	1.01971	1.02922	1.03033	1.03657	1.03049	1.02041	1.04918	1.01568	1.01541	1.01887	1.01593	1.02169	1.02191	1.02258	1.01316	1.01795	1.01545	1.02016	1.01489	1.03427	1.02519	1.01986	1.01338	1.02274
3630	1.02314	1.02682	1.0212	1.03442	1.02376	1.03358	1.03313	1.0375	1.03884	1.02422	1.05494	1.01819	1.01161	1.02103	1.01602	1.03222	1.02326	1.02871	1.01591	1.02394	1.01927	1.0275	1.02504	1.0282	1.03247	1.03169	1.01725	1.02551
3635	1.02047	1.01777	1.01986	1.03275	1.02165	1.02539	1.0248	1.03328	1.03116	1.02636	1.05471	1.0194	1.01475	1.02022	1.01681	1.02481	1.01497	1.0251	1.01257	1.01783	1.00907	1.01739	1.01407	1.02493	1.02637	1.023	1.01246	1.02586
3640	1.02341	1.01686	1.01987	1.03564	1.02235	1.03475	1.03112	1.0315	1.03725	1.02579	1.05313	1.02117	1.01505	1.02121	1.01411	1.02531	1.01747	1.02355	1.01344	1.01674	1.00845	1.01674	1.01632	1.02724	1.02295	1.0203	1.01468	1.02723
3645	1.02169	1.02794	1.02081	1.03665	1.02282	1.02644	1.03382	1.03856	1.03378	1.0245	1.05342	1.02325	1.01684	1.02005	1.02199	1.02745	1.01756	1.02604	1.01548	1.01969	1.01751	1.02004	1.02331	1.03056	1.03107	1.0275	1.01732	1.02829
3650	1.01653	1.0183	1.02098	1.03154	1.01835	1.02592	1.0236	1.03979	1.03511	1.02515	1.05796	1.01924	1.00972	1.01378	1.01034	1.01731	1.00938	1.01962	1.0111	1.01464	1.01059	1.01364	1.00566	1.01875	1.02038	1.02049	1.00924	1.02653
3655	1.01395	1.02091	1.01468	1.03397	1.02057	1.02305	1.02655	1.0349	1.03159	1.02657	1.06629	1.02176	1.0125	1.01584	1.00892	1.0185	1.00793	1.02623	1.01268	1.01715	1.00944	1.0125	1.01129	1.0248	1.01971	1.02074	1.01324	1.02937
3660	1.01344	1.00549	1.0157	1.02593	1.01519	1.02641	1.02562	1.03343	1.02656	1.02217	1.04862	1.01515	1.01097	1.0119	1.00471	1.01579	1.01004	1.01837	1.00668	1.01383	1.00652	1.01177	1.00477	1.02037	1.01805	1.01237	1.00942	1.02397
3665	1.01724	1.01866	1.01975	1.0367	1.01703	1.02861	1.02653	1.04054	1.03264	1.02587	1.05457	1.01803	1.0124	1.01253	1.01364	1.02346	1.01331	1.02346	1.00891	1.01547	1.01025	1.01293	1.01068	1.02054	1.01952	1.02196	1.01487	1.02451
3670	1.01147	1.00718	1.01555	1.02859	1.01179	1.02814	1.02433	1.03035	1.02491	1.01981	1.04006	1.01676	1.00578	1.01128	1.00316	1.01298	1.00262	1.02109	1.00836	1.01184	1.00732	1.00414	1.01099	1.02242	1.01602	1.01599	1.00404	1.01374
3675	1.00587	1.00501	1.01354	1.0225	1.00953	1.02138	1.0208	1.0307	1.0242	1.01357	1.04202	1.00767	1.00106	1.00653	1.0015	1.01157	1.00695	1.01248	1.00366	1.00592	1.00218	1.0062	1.00871	1.01886	1.01657	1.00898	1.00469	1.0208
3680	1.02113	1.01886	1.0159	1.03379	1.01739	1.0216	1.02436	1.03474	1.03217	1.01966	1.0528	1.01682	1.00638	1.0146	1.01113	1.02312	1.01272	1.02258	1.00718	1.01476	1.01309	1.01716	1.01211	1.02411	1.02507	1.01945	1.00959	1.02115
3685	1.02036	1.02155	1.02525	1.04156	1.02372	1.03343	1.03559	1.04159	1.03712	1.03007	1.05425	1.02207	1.02126	1.01963	1.00867	1.02308	1.0159	1.02411	1.01453	1.02335	1.01718	1.01791	1.01881	1.03424	1.02486	1.02226	1.01325	1.02917
3690	1.04114	1.03892	1.0378	1.05187	1.0363	1.04662	1.04569	1.05556	1.04661	1.0386	1.06316	1.03122	1.0336	1.03397	1.02794	1.04077	1.03255	1.04052	1.02992	1.03368	1.03359	1.03297	1.03261	1.04422	1.04101	1.04126	1.03244	1.03667
3695	1.01822	1.0214	1.02359	1.04572	1.02467	1.0317	1.03511	1.04152	1.04255	1.03287	1.06332	1.02982	1.02046	1.02125	1.01269	1.02313	1.013	1.02663	1.01576	1.02304	1.01497	1.02023	1.01102	1.03077	1.02703	1.02939	1.01962	1.03696
3700	1.02874	1.02032	1.02511	1.03833	1.02918	1.03216	1.03566	1.04161	1.04421	1.03274	1.0611	1.026	1.02352	1.02484	1.01697	1.03141	1.0234	1.02878	1.02136	1.02406	1.02242	1.02287	1.02533	1.0343	1.03018	1.03307	1.02163	1.03104
3705	1.03797	1.04197	1.03976	1.05404	1.04191	1.05017	1.05358	1.05937	1.05499	1.04515	1.07207	1.04254	1.04144	1.03434	1.02799	1.03846	1.02754	1.0434	1.03156	1.03743	1.03342	1.03827	1.02514	1.04722	1.0422	1.04011	1.03368	1.04916
3710	1.03194	1.03912	1.03926	1.05224	1.03987	1.04835	1.0477	1.06523	1.05411	1.04641	1.07648	1.04375	1.04012	1.03587	1.0275	1.03931	1.03052	1.04061	1.03094	1.03758	1.02722	1.03211	1.03018	1.04388	1.0436	1.03964	1.03267	1.04804
3715	1.01497	1.01045	1.01824	1.0362	1.01492	1.02503	1.02205	1.03394	1.0331	1.01926	1.04542	1.014	1.01191	1.01086	1.00817	1.01968	1.01299	1.0185	1.01029	1.01355	1.00904	1.00654	1.00809	1.02168	1.01907	1.01922	1.01113	1.0227
3720	1.02342	1.02329	1.0201	1.03994	1.02399	1.03192	1.03062	1.0409	1.03654	1.03067	1.05936	1.02396	1.02248	1.01956	1.01652	1.03069	1.01414	1.03018	1.01499	1.02071	1.01835	1.02111	1.01471	1.03439	1.0278	1.02339	1.01761	1.02656
3725	1.02757	1.02313	1.02238	1.04276	1.0282	1.03726	1.03496	1.0453	1.04592	1.03987	1.07136	1.02883	1.01988	1.02333	1.01406	1.02615	1.02049	1.03007	1.02	1.02558	1.01978	1.02178	1.02285	1.0314	1.03088	1.03026	1.0223	1.03509
3730	1.0081	1.00729	1.01221	1.0314	1.0107	1.01666	1.01794	1.03137	1.02367	1.01655	1.04628	1.00733	1.00292	1.00495	1.00124	1.01396	1.00576	1.0157	1.00312	1.00887	1	1.00533	1.01224	1.01745	1.01316	1.01551	1.00495	1.01799
3735	1.02508	1.02843	1.0208	1.04315	1.02983	1.04202	1.03872	1.05193	1.04352	1.0339	1.06241	1.03174	1.02509	1.0193	1.01854	1.0322	1.02116	1.03025	1.02207	1.02688	1.01686	1.02385	1.0267	1.03388	1.03114	1.02925	1.02359	1.03528
3740	1.02276	1.02173	1.02216	1.03413	1.02147	1.03186	1.03054	1.04184	1.0346	1.02644	1.06328	1.02278	1.0191	1.01652	1.0134	1.02438	1.01596	1.02904	1.01575	1.01966	1.02005	1.01547	1.0148	1.03075	1.02504	1.0224	1.02121	1.02585
3745	1.02776	1.02032	1.02654	1.046	1.02636	1.04054	1.03431	1.05165	1.04031	1.03136	1.06608	1.02895	1.02662	1.01984	1.01152	1.0285	1.01711	1.02729	1.01694	1.02527	1.01855	1.0196	1.0187	1.03557	1.02353	1.0217	1.01841	1.03732
3750	1.01648	1.01043	1.01813	1.03223	1.01922	1.02519	1.03149	1.03771	1.02869	1.0238	1.05368	1.01831	1.01476	1.01438	1.00719	1.02259	1.0121	1.02066	1.00926	1.01364	1.01039	1.01525	1.01168	1.02398	1.02255	1.01812	1.01129	1.02278
3755	1.01589	1.01497	1.01167	1.03721	1.02206	1.03436	1.03118	1.04051	1.03839	1.02883	1.05558	1.02312	1.01386	1.01662	1.00566	1.02179	1.01633	1.02076	1.01149	1.01845	1.01226	1.01411	1.01034	1.0278	1.02287	1.02029	1.01242	1.02306
3760	1.03416	1.03326	1.03161	1.05474	1.03403	1.04848	1.03811	1.05614	1.04378	1.03364	1.06475	1.03146	1.02569	1.02936	1.02273	1.03853	1.03077	1.04189	1.02545	1.02946	1.02548	1.03378	1.02989	1.04273	1.03375	1.03682	1.02796	1.03843
3765	1.02365	1.01809	1.02313	1.03961	1.02179	1.03696	1.03366	1.04496	1.03674	1.02913	1.06498	1.02076	1.02098	1.01788	1.01038	1.02355	1.0194	1.02773	1.01537	1.02192	1.01155	1.01791	1.01756	1.03093	1.02673	1.02279	1.01789	1.03175
3770	1.01995	1.0238	1.0217	1.03404	1.02485	1.03353	1.02686	1.03954	1.03339	1.0254	1.05394	1.02141	1.01689	1.01843	1.0114	1.02623	1.02007	1.02494	1.00976	1.01594	1.00615	1.01792	1.01629	1.03525	1.02912	1.0169	1.01647	1.02942
3775	1.02082	1.01266	1.01995	1.03114	1.01839	1.02917	1.02762	1.04135	1.02895	1.02044	1.0494	1.01778	1.01154	1.01242	1.01405	1.02107	1.0114	1.02462	1.01277	1.01832	1.00934	1.01588	1.01997	1.03083	1.02378	1.01938	1.01409	1.0228
3780	1.02677	1.02952	1.02955	1.049	1.03318	1.04199	1.03838	1.04965	1.04604	1.03696	1.06996	1.03072	1.02663	1.02605	1.01531	1.02717	1.02007	1.0339	1.02251	1.03281	1.02363	1.02444	1.01741	1.04031	1.03053	1.03145	1.02621	1.03606
3785	1.03255	1.02626	1.02501	1.03751	1.02292	1.04876	1.03745	1.0445	1.03253	1.02895	1.05512	1.02274	1.01731	1.02193	1.01563	1.03484	1.02786	1.0342	1.0169	1.02571	1.02363	1.03037	1.03236	1.04212	1.03253	1.03386	1.02534	1.03091
3790	1.02549	1.02115	1.02721	1.04788	1.03048	1.04446	1.04174	1.04844	1.0485	1.03787	1.05966	1.03134	1.02186	1.03081	1.02107	1.03356	1.02709	1.04526	1.02983	1.03392	1.03454	1.02751	1.02944	1.04752	1.03301	1.04185	1.03353	1.03804
3795	1.03093	1.02728	1.0342	1.05253	1.04008	1.05592	1.04719	1.05955	1.05744	1.04789	1.07926	1.04284	1.03292	1.03745	1.03151	1.04014	1.03017	1.04508	1.03672	1.04357	1.03898	1.035	1.02982	1.04783	1.03845	1.04322	1.04153	1.04676
3800	1.03438	1.03132	1.03581	1.04508	1.03454	1.0512	1.0455	1.05772	1.0495	1.03839	1.07105	1.03686	1.02905	1.03288	1.0287	1.04276	1.02872	1.04572	1.03059	1.03889	1.03961	1.0397	1.03135	1.04892	1.03694	1.05066	1.04045	1.0427
3805	1.0275	1.02252	1.03119	1.04133	1.03197	1.04592	1.0387	1.05314	1.04943	1.03892	1.05525	1.02864	1.02723	1.03297	1.02298	1.03657	1.02506	1.0441	1.02816	1.0311	1.03056	1.03025	1.02067	1.04192	1.02862	1.04452	1.02942	1.03755
3810	1.03035	1.03637	1.0349	1.05646	1.03846	1.0504	1.04793	1.05728	1.05665	1.04884	1.07569	1.04132	1.02888	1.03495	1.02947	1.03626	1.02611	1.042	1.03331	1.03932	1.03456	1.03109	1.02952	1.04567	1.03674	1.04326	1.04057	1.05017
3815	1.03974	1.03621	1.03483	1.04341	1.03581	1.04993	1.0469	1.05244	1.05064	1.04	1.06323	1.03459	1.02933	1.03827	1.03363	1.04344	1.03487	1.04696	1.03262	1.0383	1.03465	1.03587	1.03299	1.05049	1.03722	1.04216	1.03853	1.04381
3820	1.04044	1.03932	1.04384	1.05768	1.04603	1.05552	1.05583	1.06672	1.06493	1.0518	1.07697	1.04306	1.03862	1.04454	1.04012	1.04511	1.03468	1.05644	1.04062	1.0498	1.04281	1.04427	1.04019	1.05761	1.04802	1.05294	1.04776	1.05349
3825	1.037	1.0364	1.02761	1.04203	1.02976	1.04691	1.04474	1.05465	1.04856	1.03442	1.062	1.03416	1.02654	1.032	1.03067	1.0424	1.03188	1.04838	1.02853	1.03389	1.03874	1.03885	1.03877	1.05268	1.03763	1.04482	1.03762	1.03818
3830	1.03399	1.0276	1.03477	1.05084	1.0399	1.05466	1.05075	1.06212	1.05773	1.04788	1.08006	1.04188	1.03845	1.03854	1.02949	1.03731	1.02966	1.05005	1.03433	1.04366	1.04229	1.04018	1.03226	1.05364	1.03849	1.04459	1.04272	1.04946
3835	1.0371	1.03222	1.03638	1.05113	1.03771	1.04944	1.04676	1.05546	1.05113	1.04309	1.07436	1.04005	1.0302	1.03442	1.03411	1.0417	1.03207	1.04377	1.03286	1.03892	1.03883	1.0332	1.0325	1.04986	1.0382	1.04429	1.04069	1.04668
3840	1.03573	1.03164	1.03353	1.04322	1.03316	1.04885	1.04425	1.05327	1.05381	1.03847	1.06834	1.03748	1.02923	1.03192	1.02514	1.04139	1.0364	1.04633	1.02991	1.03603	1.03635	1.0337	1.03862	1.05131	1.04135	1.04111	1.03755	1.04358
3845	1.03746	1.03878	1.04271	1.05659	1.04429	1.06136	1.05854	1.06272	1.05914	1.04849	1.07391	1.04464	1.03647	1.04411	1.03907	1.04162	1.03427	1.05451	1.03804	1.04636	1.0431	1.03782	1.04137	1.05513	1.04542	1.04918	1.04678	1.05147
3850	1.03333	1.03208	1.04162	1.05076	1.04301	1.0546	1.05	1.05855	1.0513	1.04537	1.07419	1.03834	1.03352	1.03515	1.02288	1.03871	1.02782	1.04686	1.03541	1.04298	1.03414	1.03372	1.03277	1.05351	1.03825	1.04776	1.0411	1.05047
3855	1.0329	1.03192	1.03431	1.04558	1.03694	1.0529	1.04632	1.06031	1.05156	1.04219	1.07397	1.03924	1.03311	1.03811	1.03007	1.03955	1.02358	1.04647	1.0368	1.0391	1.03716	1.03554	1.03186	1.0551	1.04056	1.04969	1.04168	1.04616
3860	1.03118	1.03571	1.03928	1.049	1.04	1.05584	1.05361	1.06492	1.05937	1.05138	1.07973	1.04182	1.03455	1.04036	1.03086	1.03883	1.03195	1.0478	1.03268	1.0431	1.04568	1.0358	1.02722	1.05412	1.04173	1.04579	1.04321	1.05309
3865	1.02369	1.02456	1.02962	1.04785	1.03393	1.04382	1.04283	1.04984	1.04991	1.036	1.07435	1.03254	1.02615	1.02763	1.02467	1.03025	1.02097	1.04247	1.02759	1.03278	1.03699	1.03005	1.02013	1.04447	1.02867	1.03646	1.0365	1.04456
3870	1.04007	1.03304	1.03728	1.05114	1.03714	1.05633	1.05594	1.06188	1.05438	1.04347	1.07548	1.03779	1.03481	1.04162	1.03348	1.04454	1.03753	1.05285	1.03623	1.03988	1.04143	1.03722	1.033	1.05825	1.04543	1.04717	1.04237	1.04184
3875	1.03431	1.02944	1.03182	1.04472	1.03724	1.05222	1.0496	1.06125	1.05086	1.04201	1.06617	1.04067	1.03461	1.03714	1.03602	1.04395	1.03781	1.05246	1.03393	1.0409	1.03487	1.03748	1.04279	1.05684	1.04147	1.0511	1.04218	1.04455
3880	1.03767	1.03541	1.04117	1.05744	1.04213	1.06096	1.05751	1.06659	1.05835	1.05337	1.08256	1.04523	1.04886	1.04494	1.03809	1.04725	1.04022	1.05756	1.04063	1.04992	1.04622	1.0439	1.03441	1.06116	1.04523	1.05358	1.04681	1.05596
3885	1.03768	1.03516	1.03857	1.06235	1.04062	1.05643	1.04861	1.06544	1.062	1.04653	1.07621	1.04297	1.03756	1.03759	1.02876	1.04386	1.03588	1.04956	1.04059	1.04394	1.04037	1.03964	1.03486	1.05788	1.04242	1.04554	1.04244	1.05011
3890	1.03915	1.03878	1.04363	1.05919	1.04764	1.06294	1.06117	1.0714	1.06863	1.05955	1.0886	1.05311	1.04614	1.04755	1.04211	1.04825	1.03713	1.05973	1.04392	1.05272	1.04552	1.04491	1.044	1.06242	1.05077	1.05952	1.05098	1.05921
3895	1.03786	1.03158	1.04019	1.04913	1.04225	1.06267	1.05646	1.06157	1.05836	1.04799	1.07492	1.04359	1.04114	1.03894	1.03999	1.04691	1.03693	1.05393	1.04006	1.04642	1.04144	1.04031	1.03906	1.05958	1.04574	1.05275	1.04647	1.05164
3900	1.03029	1.02471	1.0285	1.04486	1.02887	1.0454	1.04236	1.05652	1.05128	1.04187	1.06543	1.03394	1.03133	1.02667	1.02462	1.03459	1.02691	1.04546	1.02817	1.03715	1.03373	1.03185	1.02738	1.05351	1.03605	1.03959	1.03488	1.04189
3905	1.03253	1.03176	1.03449	1.04066	1.03201	1.04661	1.04955	1.05875	1.05148	1.04057	1.06662	1.0385	1.03227	1.03124	1.02843	1.04069	1.02932	1.04822	1.03526	1.03619	1.03897	1.0326	1.02913	1.04951	1.03599	1.04056	1.03724	1.04384
3910	1.03943	1.04032	1.03971	1.05657	1.04444	1.06041	1.05659	1.06689	1.06102	1.05332	1.08132	1.04765	1.03986	1.04084	1.0398	1.0444	1.03789	1.05695	1.0443	1.0472	1.04509	1.04207	1.04473	1.06967	1.04411	1.0539	1.04984	1.05524
3915	1.04565	1.05098	1.04662	1.06623	1.04841	1.06304	1.06286	1.07348	1.0698	1.05546	1.08342	1.04917	1.04186	1.04909	1.04106	1.05622	1.05002	1.06239	1.04789	1.05225	1.0482	1.0564	1.04776	1.07242	1.05391	1.05855	1.05426	1.06019
3920	1.0385	1.03757	1.03468	1.05552	1.03724	1.05479	1.05167	1.06157	1.05937	1.04851	1.08531	1.04157	1.03559	1.03923	1.03069	1.0426	1.03518	1.04905	1.0369	1.04298	1.04146	1.03979	1.034	1.06269	1.04124	1.04667	1.04054	1.0461
3925	1.03833	1.03347	1.04277	1.05984	1.04007	1.05902	1.05779	1.06655	1.06189	1.05593	1.07813	1.04991	1.03596	1.03986	1.03194	1.04618	1.03749	1.05319	1.03907	1.04667	1.03951	1.03758	1.03373	1.05978	1.04286	1.04812	1.04201	1.05942
3930	1.03472	1.03256	1.0379	1.04926	1.04062	1.05541	1.04843	1.06602	1.05254	1.04299	1.07186	1.03971	1.04016	1.03753	1.03343	1.0432	1.03354	1.05074	1.0354	1.04267	1.03925	1.03948	1.03957	1.0555	1.04158	1.05005	1.04224	1.05063
3935	1.03895	1.0397	1.04514	1.0597	1.04741	1.06304	1.05925	1.0683	1.06392	1.04979	1.07607	1.04662	1.04322	1.04408	1.03922	1.05264	1.04316	1.06098	1.04191	1.05027	1.04537	1.04665	1.0439	1.0705	1.05069	1.05549	1.04927	1.0545
3940	1.03749	1.03879	1.03867	1.05772	1.0472	1.0606	1.06159	1.07125	1.06968	1.05738	1.08389	1.05385	1.04466	1.04211	1.03571	1.04748	1.04056	1.05703	1.04381	1.05172	1.04759	1.04411	1.04255	1.0708	1.04849	1.05199	1.04771	1.06149
3945	1.04069	1.04198	1.04137	1.06015	1.04684	1.06341	1.06087	1.07196	1.05887	1.0502	1.0753	1.04631	1.04228	1.04337	1.04138	1.05337	1.04104	1.06103	1.04131	1.0484	1.04405	1.04412	1.04782	1.06875	1.04958	1.05464	1.04698	1.05686
3950	1.03957	1.03369	1.04492	1.05875	1.04594	1.06171	1.05728	1.07045	1.06183	1.05479	1.08144	1.042	1.04513	1.044	1.03857	1.04732	1.03478	1.05653	1.04322	1.05123	1.04441	1.04142	1.03908	1.06483	1.04715	1.05481	1.04343	1.05606
3955	1.0276	1.02716	1.03685	1.05656	1.04147	1.0526	1.05671	1.07199	1.06219	1.05344	1.08296	1.04755	1.03977	1.03423	1.03203	1.03616	1.03025	1.04895	1.03709	1.04468	1.03261	1.03205	1.03422	1.05876	1.03845	1.04461	1.03879	1.05289
3960	1.0345	1.03429	1.04914	1.06199	1.0478	1.05776	1.06181	1.07588	1.06828	1.0613	1.09271	1.05224	1.04708	1.04141	1.0384	1.04826	1.03881	1.06104	1.04237	1.04906	1.04708	1.04728	1.03869	1.0663	1.05147	1.05068	1.04266	1.06244
3965	1.04442	1.04311	1.04553	1.05942	1.04447	1.06502	1.05419	1.07031	1.06351	1.05474	1.07986	1.04687	1.03975	1.04625	1.04129	1.05258	1.04093	1.06072	1.04266	1.05039	1.04548	1.04342	1.03914	1.0674	1.0537	1.057	1.04728	1.05321
3970	1.03133	1.02425	1.0293	1.05209	1.03391	1.05603	1.05408	1.0664	1.05956	1.0505	1.07751	1.04206	1.03361	1.03227	1.0287	1.04026	1.02927	1.04642	1.03303	1.04074	1.03511	1.03052	1.02645	1.05603	1.03842	1.04321	1.03577	1.04748
3975	1.02616	1.02761	1.03091	1.04106	1.03324	1.04797	1.05004	1.05678	1.05415	1.03784	1.06151	1.03831	1.02677	1.02878	1.02356	1.03913	1.02994	1.045	1.02936	1.03643	1.0297	1.03234	1.02611	1.05691	1.03554	1.04003	1.03332	1.04585
3980	1.03625	1.03357	1.04034	1.04701	1.04003	1.064	1.06142	1.07023	1.06423	1.04869	1.08691	1.04703	1.04278	1.04187	1.03668	1.04693	1.03543	1.05346	1.0373	1.04633	1.03707	1.03852	1.04423	1.06696	1.04335	1.04507	1.03953	1.05969
3985	1.03255	1.03342	1.03749	1.05309	1.04081	1.05959	1.05559	1.06076	1.05428	1.04463	1.07657	1.04042	1.03778	1.03595	1.02549	1.04497	1.03831	1.0541	1.03214	1.04109	1.0368	1.03911	1.03707	1.06519	1.04207	1.04493	1.03351	1.05147
3990	1.04057	1.04684	1.04154	1.05735	1.04281	1.06999	1.06201	1.07717	1.06868	1.05859	1.08388	1.05069	1.04325	1.04062	1.03384	1.04875	1.03831	1.05728	1.0404	1.04751	1.04435	1.0452	1.04003	1.07324	1.04958	1.0526	1.04397	1.05489
3995	1.04006	1.03385	1.03524	1.0549	1.04054	1.06317	1.0571	1.06355	1.06149	1.04964	1.07973	1.04489	1.0333	1.04107	1.03614	1.04734	1.04476	1.05641	1.03453	1.04189	1.03947	1.04011	1.03891	1.06932	1.04455	1.04264	1.04399	1.05179
4000	1.0405	1.04175	1.04955	1.0643	1.04718	1.07074	1.06833	1.07299	1.06984	1.05711	1.08632	1.05292	1.04676	1.04367	1.03647	1.04976	1.04023	1.0587	1.04032	1.0552	1.04338	1.04679	1.04424	1.06934	1.04946	1.05279	1.04766	1.06307
4005	1.03439	1.03077	1.03374	1.05769	1.03791	1.05903	1.0605	1.06815	1.06459	1.05332	1.08223	1.04271	1.04098	1.03615	1.03447	1.04296	1.02992	1.05022	1.03465	1.0445	1.0401	1.03923	1.03435	1.06349	1.04397	1.04921	1.03999	1.05453
4010	1.0269	1.03489	1.03476	1.05772	1.03404	1.05968	1.0558	1.0631	1.05227	1.04593	1.07641	1.03741	1.03888	1.03597	1.03223	1.03821	1.02895	1.0473	1.03157	1.04105	1.03895	1.03957	1.03157	1.06473	1.03619	1.043	1.0328	1.05053
4015	1.03466	1.03599	1.0399	1.05847	1.04114	1.0615	1.05773	1.06543	1.05798	1.0529	1.07212	1.04675	1.04364	1.03642	1.03279	1.04772	1.04426	1.05178	1.0336	1.04599	1.03948	1.04098	1.03884	1.0669	1.04202	1.04868	1.0377	1.05408
4020	1.0438	1.04514	1.058	1.0719	1.05852	1.07864	1.07411	1.08469	1.07907	1.06692	1.09565	1.05918	1.05371	1.05561	1.04602	1.0545	1.04513	1.06764	1.05048	1.06363	1.05918	1.05522	1.04712	1.08175	1.05449	1.06681	1.05668	1.07175
4025	1.04105	1.02913	1.03782	1.05416	1.04315	1.06589	1.05909	1.07159	1.06524	1.05331	1.07895	1.0491	1.04164	1.03974	1.03402	1.04899	1.04146	1.05505	1.03716	1.04741	1.03488	1.04001	1.03968	1.06565	1.04457	1.05014	1.04084	1.05312
4030	1.03114	1.03928	1.03673	1.04918	1.03586	1.05505	1.05689	1.06586	1.06096	1.05002	1.08046	1.0402	1.03586	1.03338	1.03435	1.04697	1.03963	1.05322	1.03395	1.04416	1.03125	1.04085	1.03683	1.06667	1.04306	1.05143	1.03571	1.0527
4035	1.04011	1.03099	1.04616	1.06834	1.04844	1.06645	1.06571	1.07261	1.06931	1.05877	1.08738	1.05109	1.05229	1.04414	1.03816	1.04904	1.04213	1.05812	1.04318	1.05293	1.04216	1.04324	1.04202	1.07186	1.04705	1.05208	1.04542	1.06212
4040	1.03495	1.02781	1.03734	1.05796	1.03978	1.05721	1.06126	1.07249	1.06471	1.05237	1.07885	1.04405	1.03908	1.03545	1.03151	1.04225	1.0428	1.05273	1.03504	1.04533	1.03063	1.04062	1.03055	1.06557	1.0424	1.04403	1.03748	1.05595
4045	1.0253	1.01616	1.02961	1.04653	1.02663	1.04705	1.04792	1.05575	1.04905	1.0437	1.06864	1.0331	1.0292	1.01959	1.01695	1.03463	1.02537	1.03904	1.02055	1.03228	1.02478	1.02879	1.02203	1.05298	1.03134	1.03495	1.02919	1.04608
4050	1.03487	1.03194	1.03929	1.05164	1.03677	1.06104	1.05818	1.07268	1.06231	1.0515	1.07318	1.04541	1.03651	1.03411	1.03111	1.0455	1.04058	1.05277	1.03484	1.04564	1.03587	1.03233	1.03404	1.06669	1.03992	1.04685	1.03924	1.05071
4055	1.03083	1.0223	1.03476	1.0529	1.0345	1.05718	1.05138	1.06259	1.05593	1.04549	1.07643	1.04178	1.03689	1.03008	1.02318	1.03434	1.03403	1.04163	1.02579	1.03774	1.02213	1.03045	1.02508	1.05675	1.03389	1.03354	1.02745	1.04984
4060	1.02498	1.02064	1.03157	1.0433	1.02668	1.0545	1.0527	1.06305	1.04938	1.04542	1.07079	1.03654	1.03054	1.02229	1.02037	1.03566	1.02314	1.04179	1.02245	1.03448	1.02701	1.02857	1.02912	1.0582	1.03154	1.03228	1.0294	1.04425
4065	1.02619	1.02727	1.02855	1.05166	1.02852	1.04971	1.0532	1.06085	1.05088	1.04518	1.06548	1.03713	1.03056	1.01996	1.02	1.0348	1.02256	1.04277	1.02442	1.03674	1.02027	1.02505	1.02146	1.05765	1.03484	1.03269	1.02702	1.04549
4070	1.04429	1.049	1.04951	1.06828	1.05321	1.07	1.07081	1.0783	1.07208	1.06109	1.09107	1.05347	1.0482	1.04372	1.04393	1.05393	1.0501	1.06768	1.0448	1.05526	1.04475	1.05278	1.04855	1.07516	1.05588	1.06008	1.04854	1.06623
4075	1.04792	1.05127	1.05818	1.08236	1.06198	1.08152	1.07892	1.09575	1.09133	1.08065	1.1072	1.07125	1.06534	1.05959	1.05262	1.06002	1.05318	1.0714	1.05837	1.06782	1.0538	1.05534	1.05848	1.08471	1.06332	1.06991	1.06203	1.08774
4080	1.03758	1.04264	1.04145	1.05838	1.04448	1.0637	1.06481	1.0695	1.06412	1.04935	1.07774	1.04795	1.04839	1.04435	1.03399	1.05213	1.04893	1.05813	1.04012	1.05098	1.04077	1.04589	1.04156	1.07405	1.04911	1.05476	1.04783	1.0583
4085	1.02958	1.02773	1.03658	1.05613	1.04206	1.05904	1.05332	1.06533	1.06319	1.05432	1.07732	1.04228	1.04126	1.03808	1.03002	1.0379	1.03362	1.05411	1.0362	1.04394	1.03997	1.03488	1.03468	1.06655	1.04064	1.04639	1.04202	1.05769
4090	1.05785	1.04929	1.05678	1.07061	1.05845	1.08044	1.07634	1.08444	1.0771	1.06496	1.08643	1.05639	1.05175	1.05467	1.05104	1.06849	1.06039	1.07209	1.05378	1.06351	1.05594	1.06179	1.06723	1.0875	1.06344	1.06979	1.06011	1.07095
4095	1.03864	1.04175	1.04055	1.05788	1.04431	1.05935	1.0582	1.06526	1.0589	1.05212	1.07597	1.04395	1.04314	1.04042	1.03764	1.05466	1.04093	1.05964	1.03567	1.0489	1.04246	1.0446	1.0376	1.07168	1.04588	1.05168	1.04811	1.05481
4100	1.03209	1.02977	1.03551	1.0499	1.04052	1.06179	1.05661	1.06208	1.05834	1.04978	1.07838	1.04361	1.03475	1.03836	1.02971	1.04357	1.03688	1.05103	1.03323	1.04279	1.03351	1.04067	1.03546	1.07235	1.04008	1.04819	1.04031	1.0496
4105	1.03822	1.0343	1.03518	1.05527	1.04335	1.06479	1.0591	1.06274	1.06103	1.05281	1.08202	1.04705	1.03908	1.04114	1.03364	1.04701	1.03611	1.05777	1.03372	1.04623	1.03839	1.04339	1.04554	1.07051	1.04774	1.05099	1.045	1.05487
4110	1.04279	1.04362	1.04201	1.0635	1.04535	1.06587	1.06226	1.06954	1.06576	1.05673	1.08353	1.04727	1.04378	1.03926	1.03815	1.04894	1.04208	1.058	1.0421	1.04912	1.04514	1.04562	1.04513	1.0792	1.04799	1.05452	1.04571	1.05541
4115	1.05374	1.05076	1.05001	1.06457	1.05922	1.07708	1.07691	1.08564	1.08275	1.06809	1.0936	1.06473	1.0612	1.05352	1.05301	1.06507	1.05295	1.07694	1.05431	1.06341	1.05197	1.05781	1.0585	1.08947	1.06093	1.06762	1.0627	1.07302
4120	1.0341	1.01898	1.03345	1.05028	1.03503	1.05772	1.0556	1.06157	1.05354	1.04466	1.07264	1.0384	1.03781	1.02788	1.02752	1.04224	1.0361	1.04908	1.03049	1.03969	1.0204	1.03396	1.02578	1.06599	1.03984	1.04082	1.03394	1.04384
4125	1.036	1.03878	1.04195	1.06124	1.04441	1.0688	1.06085	1.06899	1.06454	1.05735	1.08439	1.04761	1.04427	1.0381	1.04227	1.04854	1.03263	1.06041	1.04173	1.0494	1.04346	1.04261	1.03923	1.0678	1.04452	1.05376	1.04695	1.05831
4130	1.04678	1.05146	1.04549	1.06986	1.05143	1.07402	1.06702	1.07833	1.07246	1.06177	1.08597	1.0513	1.0474	1.04116	1.04224	1.05948	1.05419	1.06338	1.0461	1.05333	1.04426	1.04854	1.04995	1.07864	1.05501	1.05816	1.05219	1.06512
4135	1.05144	1.04719	1.05451	1.06149	1.0548	1.07529	1.06942	1.07744	1.06926	1.06064	1.07982	1.05443	1.05252	1.04941	1.04489	1.06523	1.06295	1.06916	1.04736	1.05752	1.05127	1.05736	1.05543	1.08461	1.05633	1.06568	1.05462	1.06023
4140	1.05343	1.042	1.04947	1.06712	1.0523	1.07606	1.07211	1.0808	1.07653	1.06379	1.09028	1.05918	1.05275	1.04914	1.0451	1.06089	1.04677	1.06521	1.04914	1.05737	1.05278	1.05293	1.04978	1.08463	1.0549	1.06529	1.05492	1.06563
4145	1.04697	1.04536	1.05023	1.0661	1.04981	1.07455	1.0718	1.07731	1.07177	1.05977	1.08258	1.05462	1.05065	1.04816	1.04043	1.0556	1.04571	1.06709	1.04495	1.05386	1.04347	1.04734	1.04448	1.07971	1.05636	1.06219	1.05302	1.06291
4150	1.03991	1.03833	1.04646	1.06242	1.05218	1.07075	1.06826	1.07356	1.06781	1.06031	1.08802	1.05018	1.0443	1.04547	1.04447	1.05719	1.04407	1.06108	1.04576	1.05575	1.04499	1.04768	1.04766	1.08066	1.05286	1.0634	1.05167	1.06211
4155	1.04664	1.04614	1.05034	1.06219	1.05136	1.07517	1.07122	1.07428	1.07455	1.05769	1.08574	1.05419	1.04673	1.04969	1.04201	1.05776	1.05302	1.06481	1.05019	1.05827	1.05457	1.05041	1.04223	1.0852	1.0541	1.05911	1.05376	1.06578
4160	1.04949	1.04749	1.04917	1.06697	1.05382	1.07693	1.06927	1.08476	1.07815	1.06338	1.08789	1.06079	1.05121	1.05274	1.04361	1.05963	1.05957	1.07018	1.04873	1.05954	1.04881	1.05387	1.04749	1.08536	1.0584	1.06439	1.06017	1.06351
4165	1.04459	1.04867	1.04345	1.06147	1.04759	1.07183	1.06088	1.07249	1.06599	1.05399	1.08065	1.04569	1.0426	1.04414	1.0351	1.05304	1.05118	1.06465	1.04111	1.05144	1.0434	1.051	1.04564	1.08381	1.04863	1.05993	1.05264	1.05369
4170	1.04985	1.0397	1.05196	1.06904	1.05454	1.07971	1.07339	1.08085	1.06959	1.06684	1.09156	1.05602	1.05373	1.05203	1.04682	1.05797	1.04511	1.06961	1.04989	1.0609	1.0528	1.052	1.04861	1.09178	1.05828	1.0621	1.05506	1.07239
4175	1.04537	1.04097	1.04204	1.05833	1.04763	1.07128	1.06832	1.06925	1.06348	1.05706	1.08168	1.04947	1.04498	1.0393	1.03773	1.0552	1.04338	1.06292	1.04007	1.04995	1.04527	1.04699	1.04612	1.07804	1.05073	1.05661	1.05076	1.05951
4180	1.05693	1.05524	1.0625	1.07313	1.06439	1.08465	1.08261	1.08545	1.0809	1.07091	1.09761	1.06507	1.06042	1.06306	1.05724	1.06655	1.06138	1.07973	1.06206	1.07182	1.06204	1.06198	1.0615	1.09756	1.06581	1.07936	1.06775	1.07609
4185	1.04142	1.04409	1.04921	1.0608	1.05048	1.07462	1.0703	1.08045	1.06955	1.06324	1.08528	1.05524	1.05238	1.04442	1.03721	1.05614	1.04655	1.06598	1.04563	1.05702	1.04616	1.04463	1.04436	1.08346	1.04908	1.06086	1.05438	1.0696
4190	1.04401	1.03941	1.0488	1.06825	1.05301	1.07298	1.06462	1.08034	1.07963	1.068	1.09458	1.06017	1.04971	1.0489	1.04463	1.05275	1.04443	1.06621	1.05104	1.06102	1.05042	1.04727	1.04761	1.08291	1.04803	1.05952	1.05736	1.07097
4195	1.04402	1.04243	1.04687	1.06164	1.05394	1.07418	1.07273	1.07773	1.06753	1.06221	1.09023	1.05443	1.04584	1.04541	1.04449	1.05353	1.04567	1.06932	1.0532	1.05733	1.05087	1.0509	1.04763	1.08222	1.05347	1.06272	1.05367	1.06346
4200	1.05221	1.04068	1.05521	1.067	1.0554	1.07786	1.07333	1.08073	1.07513	1.06574	1.0911	1.05943	1.05103	1.05088	1.04738	1.05887	1.05222	1.06893	1.05329	1.06022	1.04786	1.04902	1.05232	1.08682	1.05456	1.0684	1.06029	1.06796
4205	1.0467	1.04002	1.04487	1.06059	1.04758	1.07338	1.06694	1.07178	1.06653	1.06151	1.08296	1.0517	1.04667	1.04237	1.03782	1.05412	1.04701	1.06327	1.04671	1.05467	1.04804	1.05109	1.04689	1.08061	1.04991	1.05716	1.05516	1.05764
4210	1.05395	1.06108	1.05843	1.07025	1.06137	1.08836	1.07842	1.08429	1.08033	1.07142	1.0956	1.06501	1.05695	1.06272	1.05407	1.0727	1.05847	1.07981	1.06061	1.07039	1.06081	1.06549	1.05811	1.09661	1.06729	1.07585	1.0637	1.07128
4215	1.05792	1.05522	1.05911	1.07106	1.0623	1.08907	1.08097	1.08288	1.07994	1.07007	1.09622	1.06293	1.05577	1.05824	1.05277	1.06659	1.06174	1.07984	1.05714	1.06713	1.06002	1.0572	1.06129	1.09384	1.06417	1.07299	1.06441	1.07381
4220	1.05568	1.04709	1.04953	1.06575	1.05334	1.07496	1.07386	1.08365	1.06946	1.06795	1.08601	1.05744	1.04319	1.05045	1.04484	1.06177	1.05047	1.06951	1.04842	1.0547	1.04947	1.05129	1.04817	1.08992	1.05363	1.06463	1.05372	1.06022
4225	1.04406	1.04878	1.05433	1.06851	1.05381	1.0774	1.07227	1.08411	1.07711	1.07093	1.09744	1.05964	1.0556	1.05045	1.04551	1.05695	1.05499	1.07214	1.05402	1.06106	1.05045	1.05138	1.05666	1.08901	1.0577	1.06695	1.05649	1.06971
4230	1.032	1.03294	1.04517	1.06236	1.04888	1.06563	1.06756	1.07428	1.06749	1.05948	1.08749	1.0526	1.04854	1.04095	1.04281	1.04961	1.04324	1.06463	1.0462	1.05203	1.04318	1.04399	1.04268	1.08136	1.04732	1.05923	1.04786	1.05881
4235	1.0352	1.03815	1.04829	1.07228	1.0543	1.07413	1.06321	1.07837	1.08075	1.071	1.09679	1.0571	1.04708	1.04804	1.03651	1.04629	1.03717	1.06424	1.04662	1.05789	1.04646	1.04153	1.03983	1.08095	1.04917	1.05166	1.05084	1.07137
4240	1.03891	1.04612	1.04611	1.05623	1.04648	1.06965	1.06106	1.07254	1.06228	1.05473	1.08028	1.04782	1.03875	1.04051	1.0373	1.05518	1.05103	1.06118	1.04179	1.04874	1.03893	1.04606	1.05335	1.0799	1.05141	1.05047	1.04551	1.05593
4245	1.0384	1.04169	1.04957	1.06504	1.05258	1.0766	1.07463	1.08204	1.08154	1.0703	1.09769	1.05859	1.05208	1.04732	1.03984	1.04989	1.03707	1.06545	1.05108	1.05913	1.04691	1.04961	1.05086	1.08272	1.05043	1.06118	1.05432	1.07015
4250	1.03237	1.02945	1.04344	1.06924	1.04986	1.07206	1.06696	1.08	1.07791	1.06607	1.09341	1.05496	1.04566	1.04276	1.03598	1.04514	1.03649	1.06411	1.04502	1.05693	1.03884	1.04181	1.04456	1.08016	1.04479	1.05585	1.05071	1.06174
4255	1.0291	1.02862	1.0352	1.05625	1.03412	1.05554	1.06205	1.06492	1.05905	1.05201	1.07934	1.04209	1.03663	1.03084	1.02421	1.04434	1.0309	1.05447	1.03422	1.04437	1.03122	1.03351	1.03108	1.07695	1.04045	1.04389	1.03672	1.04918
4260	1.03411	1.04054	1.04388	1.0678	1.0483	1.072	1.06827	1.08055	1.07129	1.06442	1.09038	1.05837	1.04309	1.04312	1.03849	1.04989	1.04158	1.06546	1.04663	1.0591	1.04151	1.04356	1.04345	1.08393	1.04971	1.05659	1.05158	1.06557
4265	1.03498	1.03854	1.04709	1.06744	1.05349	1.07475	1.07169	1.08184	1.07247	1.06596	1.09009	1.05015	1.0482	1.04563	1.03846	1.05497	1.04158	1.06788	1.04821	1.05975	1.04515	1.03879	1.05345	1.08481	1.05371	1.05493	1.05016	1.06727
4270	1.04291	1.04181	1.04474	1.06916	1.0494	1.07608	1.06657	1.08173	1.07332	1.06594	1.08999	1.05508	1.05374	1.04358	1.03251	1.05356	1.04254	1.06859	1.04792	1.05643	1.04214	1.04687	1.04579	1.08411	1.05074	1.05846	1.0497	1.06301
4275	1.03482	1.04191	1.04567	1.05747	1.04903	1.07067	1.06391	1.07798	1.06699	1.05921	1.09195	1.0486	1.04358	1.04286	1.03458	1.05201	1.04504	1.06211	1.04749	1.05243	1.04143	1.03939	1.04072	1.07819	1.04678	1.05863	1.04877	1.06496
4280	1.0381	1.04359	1.04442	1.06511	1.05088	1.07367	1.06757	1.08108	1.07755	1.06197	1.08902	1.05688	1.04961	1.04134	1.03537	1.0534	1.04282	1.06474	1.04415	1.05848	1.04605	1.04245	1.04684	1.08631	1.04948	1.05505	1.04927	1.06518
4285	1.03845	1.04	1.03761	1.05883	1.04747	1.0695	1.06889	1.07598	1.06556	1.05735	1.07888	1.0481	1.05027	1.04305	1.03732	1.05056	1.04137	1.06647	1.04346	1.05479	1.04348	1.04501	1.04959	1.08024	1.05156	1.05969	1.04813	1.05729
4290	1.04957	1.04395	1.0473	1.07103	1.05601	1.0749	1.0719	1.08054	1.07418	1.06637	1.08355	1.0562	1.05008	1.04798	1.04113	1.06444	1.05495	1.07267	1.04997	1.0627	1.04472	1.04913	1.05219	1.09	1.057	1.06617	1.05413	1.06383
4295	1.0295	1.02366	1.03023	1.04268	1.03684	1.0569	1.05545	1.06868	1.05868	1.04699	1.07566	1.03768	1.03107	1.03221	1.0289	1.04284	1.03251	1.05542	1.03341	1.04294	1.02921	1.03532	1.03491	1.07146	1.04165	1.04647	1.03993	1.04967
4300	1.03838	1.0422	1.04244	1.06425	1.04828	1.06965	1.06621	1.0746	1.07156	1.06135	1.09751	1.05068	1.04595	1.04324	1.03574	1.04866	1.03992	1.06449	1.04445	1.0542	1.0426	1.04603	1.04915	1.08553	1.0471	1.06197	1.04861	1.06415
4305	1.05519	1.05731	1.06087	1.09109	1.06908	1.09168	1.08464	1.10384	1.09994	1.08546	1.11345	1.07589	1.06571	1.06457	1.05827	1.07065	1.0638	1.08528	1.06619	1.07718	1.06132	1.06389	1.06575	1.09953	1.07188	1.07778	1.07061	1.08936
4310	1.05227	1.04608	1.0555	1.06763	1.05486	1.08306	1.07472	1.08549	1.07666	1.06497	1.09088	1.05601	1.05158	1.04862	1.04336	1.05949	1.05272	1.06989	1.04905	1.0609	1.04288	1.05238	1.05314	1.09109	1.05707	1.06463	1.05463	1.06657
4315	1.04245	1.03653	1.037	1.05418	1.04201	1.06221	1.05715	1.06994	1.0678	1.05386	1.08022	1.0432	1.03922	1.035	1.03543	1.04839	1.04048	1.0599	1.0354	1.04673	1.02762	1.03668	1.0411	1.07599	1.04019	1.04485	1.03687	1.05267
4320	1.03668	1.04761	1.04592	1.06885	1.05002	1.07972	1.07292	1.07892	1.0775	1.06743	1.10189	1.05551	1.05417	1.04495	1.04704	1.05047	1.04491	1.06589	1.04968	1.05935	1.04457	1.04327	1.04543	1.08175	1.05167	1.06545	1.05283	1.06778
4325	1.04022	1.03495	1.03272	1.05587	1.03969	1.0616	1.0582	1.06919	1.06183	1.05194	1.07417	1.04419	1.03927	1.0333	1.02969	1.04544	1.04154	1.05536	1.03552	1.04524	1.03268	1.03637	1.03568	1.07267	1.04015	1.04887	1.03719	1.05337
4330	1.04428	1.04519	1.04998	1.06253	1.04884	1.07262	1.06927	1.07921	1.0711	1.06623	1.09145	1.05291	1.04898	1.04612	1.04025	1.05843	1.04798	1.06793	1.04611	1.05426	1.04333	1.04749	1.05049	1.08946	1.05232	1.06069	1.05061	1.06248
4335	1.0423	1.03866	1.0393	1.06094	1.04779	1.07154	1.06421	1.08019	1.07276	1.06023	1.08891	1.05344	1.04292	1.04164	1.03859	1.05279	1.04528	1.06295	1.04296	1.05585	1.03455	1.04725	1.04613	1.0816	1.05027	1.06182	1.04665	1.06219
4340	1.02301	1.03121	1.03435	1.05563	1.03844	1.06151	1.05741	1.07363	1.06757	1.05499	1.0863	1.04683	1.03502	1.03367	1.02264	1.0434	1.02814	1.05365	1.03658	1.04775	1.02622	1.03369	1.03797	1.07094	1.03958	1.04787	1.03987	1.05685
4345	1.03499	1.03289	1.03621	1.06236	1.04387	1.07426	1.06669	1.07424	1.07047	1.06202	1.08916	1.0486	1.04381	1.03941	1.03378	1.05209	1.04778	1.06368	1.04205	1.05398	1.03456	1.03987	1.04409	1.07806	1.04511	1.05961	1.04354	1.05745
4350	1.03689	1.04993	1.04539	1.06779	1.0486	1.07306	1.07062	1.08026	1.07116	1.06578	1.09357	1.05669	1.05041	1.04264	1.03294	1.05	1.03805	1.06426	1.04784	1.05662	1.03483	1.04465	1.04548	1.08173	1.05116	1.05867	1.05276	1.06304
4355	1.03724	1.03769	1.04111	1.05916	1.04405	1.0687	1.06642	1.07402	1.07098	1.0621	1.08124	1.04822	1.04308	1.03789	1.03106	1.05146	1.04132	1.06017	1.03815	1.0538	1.03271	1.0366	1.04177	1.07373	1.04353	1.04879	1.04386	1.06109
4360	1.0338	1.04542	1.04608	1.07546	1.0494	1.07479	1.06963	1.08273	1.08085	1.07157	1.0984	1.05911	1.05017	1.04202	1.03208	1.04835	1.03978	1.06451	1.04569	1.05743	1.03652	1.04615	1.04078	1.0822	1.0473	1.05838	1.04897	1.06911
4365	1.03657	1.04266	1.04281	1.06195	1.04683	1.07809	1.0711	1.07493	1.07079	1.05851	1.08691	1.05182	1.04701	1.04399	1.04008	1.05369	1.04469	1.0655	1.04384	1.05405	1.04185	1.04674	1.03915	1.08208	1.0477	1.05919	1.0481	1.06013
4370	1.04218	1.03831	1.04862	1.0625	1.04913	1.07405	1.07104	1.07445	1.07024	1.05689	1.08172	1.0485	1.04604	1.04579	1.04017	1.05597	1.04661	1.06861	1.0464	1.05879	1.03671	1.04412	1.05202	1.08311	1.051	1.05768	1.05245	1.05683
4375	1.04571	1.03882	1.0414	1.05518	1.04031	1.07148	1.06506	1.07413	1.06861	1.05759	1.07956	1.04655	1.04203	1.04086	1.03224	1.05592	1.04718	1.06507	1.03859	1.04921	1.03316	1.04503	1.04731	1.08213	1.04987	1.05291	1.04423	1.05725
4380	1.04322	1.05199	1.04704	1.06998	1.05069	1.07979	1.07945	1.08446	1.07647	1.06362	1.08899	1.05421	1.04708	1.04938	1.04338	1.06154	1.0491	1.07318	1.04905	1.06121	1.04372	1.05014	1.05099	1.09153	1.05554	1.05787	1.05215	1.06578
4385	1.03547	1.04135	1.04251	1.06649	1.0475	1.06821	1.06877	1.0779	1.07101	1.06272	1.09089	1.05213	1.04604	1.04051	1.03615	1.04888	1.04438	1.06388	1.04966	1.05752	1.03627	1.04431	1.04519	1.08281	1.04692	1.05589	1.04709	1.06357
4390	1.04367	1.04673	1.04899	1.06567	1.05285	1.07973	1.07856	1.08433	1.08012	1.0683	1.09659	1.06289	1.05455	1.05136	1.04426	1.05504	1.04967	1.07309	1.05266	1.06115	1.04515	1.05033	1.0488	1.08434	1.05351	1.06763	1.05502	1.07082
4395	1.02316	1.02753	1.03336	1.0506	1.0381	1.05728	1.06012	1.07009	1.06602	1.0553	1.0811	1.04742	1.03448	1.032	1.01901	1.03972	1.03157	1.05392	1.03377	1.04387	1.02306	1.02936	1.03231	1.06867	1.03885	1.04035	1.03677	1.05225
4400	1.0336	1.02872	1.03092	1.05603	1.03895	1.06201	1.06011	1.07184	1.06622	1.05589	1.08551	1.04224	1.0391	1.02743	1.02538	1.04316	1.03416	1.05422	1.03386	1.04533	1.02493	1.03645	1.03642	1.0679	1.03604	1.04579	1.0337	1.05746
4405	1.0411	1.04349	1.0502	1.0737	1.05777	1.07414	1.07721	1.08519	1.08153	1.07175	1.09675	1.05895	1.05737	1.05065	1.04338	1.05485	1.04369	1.06665	1.05132	1.06093	1.04143	1.04608	1.04779	1.0844	1.05096	1.05722	1.04973	1.07219
4410	1.03499	1.03997	1.03818	1.05941	1.04317	1.07288	1.06433	1.07406	1.06803	1.05841	1.08036	1.04738	1.03978	1.03353	1.02603	1.0488	1.03993	1.06044	1.03593	1.04881	1.03354	1.03951	1.0425	1.07783	1.04311	1.05157	1.03911	1.05694
4415	1.03586	1.03092	1.0429	1.06406	1.04677	1.07167	1.07382	1.08246	1.07012	1.066	1.09095	1.0512	1.04709	1.04241	1.03182	1.04732	1.04157	1.0617	1.04581	1.05665	1.03044	1.04438	1.03771	1.08545	1.04511	1.05421	1.04284	1.06432
4420	1.03741	1.04083	1.04274	1.06239	1.04785	1.07146	1.06952	1.08479	1.07615	1.06859	1.09104	1.05439	1.05291	1.04125	1.03051	1.05151	1.03434	1.06344	1.04259	1.05401	1.04082	1.03764	1.04196	1.07938	1.04688	1.05487	1.04314	1.06295
4425	1.03552	1.0379	1.03492	1.05442	1.04475	1.07075	1.06854	1.07247	1.06766	1.05869	1.08232	1.04425	1.0409	1.03713	1.02968	1.04949	1.04002	1.06339	1.03996	1.04853	1.03736	1.04555	1.04191	1.08177	1.04621	1.05416	1.03897	1.05876
4430	1.04639	1.05703	1.05067	1.0739	1.0574	1.07368	1.07732	1.08674	1.07634	1.06888	1.09639	1.06085	1.05394	1.04807	1.03954	1.06118	1.05436	1.07253	1.05146	1.06623	1.04979	1.05082	1.04969	1.08781	1.05579	1.05832	1.048	1.07087
4435	1.03459	1.04815	1.04285	1.0576	1.04425	1.07483	1.06337	1.07437	1.07114	1.05722	1.07923	1.04835	1.04158	1.03929	1.03242	1.04681	1.04175	1.06509	1.04145	1.05008	1.03515	1.04154	1.05071	1.07844	1.04586	1.05227	1.04349	1.05786
4440	1.03813	1.04506	1.04244	1.07097	1.05317	1.08171	1.07669	1.08537	1.08079	1.07201	1.1005	1.06023	1.05236	1.04825	1.03751	1.05625	1.04945	1.07066	1.05217	1.06301	1.04713	1.0506	1.0559	1.08857	1.05414	1.0609	1.04969	1.06927
4445	1.03184	1.03442	1.03732	1.06097	1.0423	1.06846	1.06769	1.07939	1.06912	1.06195	1.08798	1.05021	1.03951	1.0358	1.03005	1.05075	1.04174	1.0637	1.04189	1.05231	1.03232	1.03778	1.03941	1.08228	1.04613	1.05421	1.04381	1.06348
4450	1.05012	1.05363	1.0571	1.07877	1.06219	1.08511	1.08147	1.09533	1.09037	1.07919	1.10765	1.06463	1.06259	1.05113	1.04805	1.06639	1.06013	1.08106	1.05915	1.06995	1.04953	1.0595	1.05631	1.09721	1.06319	1.07155	1.0564	1.08256
4455	1.04349	1.04869	1.03961	1.06266	1.04881	1.07897	1.07007	1.07724	1.07422	1.0582	1.08424	1.0489	1.0491	1.03993	1.03523	1.05721	1.04963	1.06793	1.04402	1.0556	1.03854	1.04265	1.04886	1.08462	1.04845	1.05225	1.04523	1.06252
4460	1.03643	1.03839	1.04054	1.06321	1.04479	1.07004	1.06889	1.07712	1.06956	1.06101	1.09091	1.05352	1.04481	1.03868	1.0366	1.04973	1.04076	1.06315	1.04463	1.05246	1.0389	1.04225	1.04558	1.07711	1.04557	1.05377	1.0447	1.06069
4465	1.04075	1.03814	1.03937	1.06662	1.04664	1.07118	1.07327	1.07976	1.06761	1.06094	1.08624	1.04822	1.04334	1.03796	1.0303	1.04771	1.04587	1.06592	1.04323	1.05491	1.031	1.03634	1.0349	1.08058	1.04436	1.05642	1.03971	1.05983
4470	1.05187	1.05828	1.04872	1.07205	1.06089	1.08592	1.08128	1.08791	1.08702	1.07374	1.10262	1.06575	1.05822	1.05482	1.04446	1.06554	1.05607	1.07766	1.05901	1.0689	1.04387	1.05354	1.05639	1.09909	1.06104	1.06769	1.05629	1.07654
4475	1.0374	1.04848	1.04208	1.07045	1.05032	1.07909	1.07611	1.08587	1.0726	1.06662	1.08662	1.05374	1.04551	1.04532	1.04037	1.0569	1.05212	1.0718	1.0486	1.05926	1.0374	1.04829	1.05598	1.08657	1.0525	1.0606	1.04402	1.06321
4480	1.0424	1.04572	1.04268	1.06944	1.05095	1.07418	1.07258	1.07848	1.07269	1.06216	1.08556	1.05334	1.04659	1.04272	1.03825	1.05188	1.04017	1.07031	1.04643	1.05718	1.0366	1.04591	1.04939	1.08322	1.05152	1.05973	1.04494	1.06388
4485	1.03888	1.03751	1.04025	1.06569	1.04823	1.07298	1.07247	1.08097	1.07468	1.06381	1.08791	1.05548	1.04492	1.04237	1.03962	1.05497	1.04518	1.06739	1.04393	1.05845	1.03182	1.04699	1.04425	1.08969	1.0484	1.05584	1.04173	1.06193
4490	1.03707	1.04657	1.03891	1.06585	1.04878	1.07412	1.0672	1.07363	1.07072	1.05875	1.08253	1.05321	1.04947	1.03789	1.02693	1.05466	1.0445	1.06673	1.04169	1.05401	1.03466	1.04289	1.04606	1.08348	1.04964	1.05449	1.04244	1.05966
4495	1.04233	1.046	1.04473	1.07304	1.05268	1.07298	1.07286	1.0864	1.07497	1.06733	1.09376	1.05269	1.05012	1.04246	1.03004	1.05789	1.04864	1.06888	1.04709	1.05857	1.03466	1.04603	1.04544	1.08149	1.05012	1.05163	1.04082	1.06288
4500	1.04355	1.04743	1.04465	1.06923	1.05117	1.07758	1.0728	1.08577	1.07949	1.07247	1.09907	1.05998	1.05382	1.04498	1.03513	1.05737	1.04035	1.06671	1.04731	1.05848	1.03812	1.04127	1.04984	1.08818	1.04975	1.05683	1.04455	1.06534
4505	1.04321	1.04954	1.04811	1.06646	1.05461	1.08725	1.07662	1.08389	1.07457	1.06718	1.0944	1.0587	1.05512	1.04354	1.04639	1.05562	1.04882	1.07434	1.0489	1.06031	1.04345	1.04786	1.05093	1.09092	1.0578	1.06523	1.04856	1.06563
4510	1.03451	1.03462	1.03819	1.05972	1.04466	1.07258	1.0689	1.07826	1.0745	1.06583	1.08259	1.05458	1.04708	1.03871	1.03381	1.05141	1.04535	1.06635	1.04283	1.05203	1.03618	1.04005	1.04119	1.08077	1.0478	1.0508	1.03931	1.06579
4515	1.0396	1.04662	1.04401	1.06912	1.05069	1.07403	1.07211	1.08573	1.07719	1.0692	1.10296	1.05566	1.04957	1.04086	1.02971	1.05171	1.04236	1.06692	1.05051	1.05981	1.03946	1.04401	1.04423	1.09061	1.04858	1.05592	1.04456	1.07157
4520	1.0322	1.04445	1.03619	1.05847	1.04385	1.06622	1.06398	1.07684	1.06843	1.0562	1.08786	1.04633	1.04592	1.03468	1.03109	1.04362	1.0309	1.05797	1.03978	1.05209	1.03344	1.03539	1.03534	1.07866	1.04103	1.04755	1.03826	1.05587
4525	1.04323	1.04563	1.05252	1.0788	1.06108	1.08391	1.08741	1.09579	1.08677	1.08243	1.10798	1.06044	1.05853	1.0518	1.04315	1.05892	1.05381	1.07375	1.05756	1.06893	1.04515	1.05333	1.05303	1.09674	1.05656	1.0664	1.0525	1.07802
4530	1.03445	1.03273	1.03831	1.06419	1.04868	1.07209	1.07183	1.07734	1.06986	1.06255	1.08497	1.05023	1.04547	1.04141	1.02883	1.05274	1.04197	1.06165	1.04282	1.05339	1.03247	1.03533	1.0384	1.08214	1.04427	1.04957	1.04064	1.06213
4535	1.05488	1.05638	1.06104	1.08608	1.06652	1.09287	1.09036	1.09915	1.09284	1.07862	1.10804	1.06912	1.06388	1.0597	1.05497	1.06559	1.05544	1.08223	1.06468	1.07606	1.05775	1.05574	1.05479	1.09922	1.06501	1.07401	1.05832	1.08268
4540	1.03869	1.04952	1.04489	1.06353	1.05024	1.07709	1.06829	1.08802	1.0775	1.06878	1.09539	1.05507	1.05174	1.04133	1.03983	1.05798	1.04629	1.07026	1.04981	1.05681	1.03416	1.04456	1.05022	1.08477	1.0521	1.06149	1.04152	1.06948
4545	1.03016	1.03275	1.03211	1.06148	1.0412	1.06847	1.06751	1.07544	1.06906	1.05794	1.08705	1.04276	1.04313	1.03389	1.02027	1.04538	1.04138	1.0574	1.04167	1.04822	1.02405	1.03511	1.04263	1.07726	1.04019	1.04618	1.0346	1.05928
4550	1.04378	1.04475	1.05097	1.0725	1.05492	1.08296	1.08374	1.08592	1.0827	1.06947	1.09745	1.06165	1.05539	1.04653	1.04618	1.05816	1.04474	1.07614	1.05213	1.06431	1.04339	1.05322	1.04997	1.09276	1.05733	1.06471	1.04939	1.07331
4555	1.04879	1.05432	1.05316	1.0767	1.05783	1.08577	1.08654	1.09402	1.08393	1.07644	1.10173	1.06652	1.05781	1.05407	1.04371	1.06733	1.05765	1.07856	1.05948	1.07067	1.04251	1.05512	1.05502	1.09723	1.05957	1.06839	1.05436	1.07596
4560	1.04078	1.04444	1.04728	1.0762	1.05412	1.08234	1.07944	1.09021	1.08521	1.07371	1.09732	1.06245	1.05005	1.0469	1.03427	1.05937	1.04637	1.0692	1.05529	1.0658	1.03586	1.04592	1.0521	1.09102	1.0498	1.06106	1.04662	1.07676
4565	1.04182	1.0379	1.03459	1.06497	1.04492	1.07342	1.07279	1.07487	1.06976	1.06137	1.08705	1.05082	1.0442	1.03811	1.02971	1.05025	1.04685	1.06662	1.03938	1.05311	1.03772	1.03984	1.04745	1.08939	1.04905	1.05908	1.03992	1.06062
4570	1.03468	1.04018	1.03973	1.06617	1.04928	1.08123	1.07145	1.08375	1.07574	1.06502	1.08598	1.0524	1.05257	1.04099	1.03178	1.05062	1.04136	1.0639	1.04673	1.05743	1.03453	1.03969	1.04769	1.08798	1.04547	1.05638	1.04283	1.06391
4575	1.04907	1.05251	1.04891	1.06529	1.05303	1.08392	1.07951	1.08218	1.07751	1.06511	1.09715	1.05566	1.05507	1.04789	1.04117	1.0591	1.05272	1.07277	1.05311	1.06378	1.0435	1.05072	1.05008	1.09215	1.0539	1.06533	1.04889	1.06815
4580	1.02978	1.0308	1.03874	1.0676	1.04665	1.07438	1.06955	1.07957	1.07544	1.06642	1.09326	1.05476	1.04363	1.03956	1.03185	1.04685	1.03817	1.06354	1.04264	1.05724	1.03286	1.04267	1.03803	1.0863	1.04451	1.05521	1.04102	1.06639
4585	1.04848	1.05471	1.05196	1.08175	1.0593	1.09047	1.08797	1.09499	1.08628	1.07895	1.10134	1.06348	1.05681	1.05122	1.04392	1.06618	1.05878	1.08097	1.05958	1.07073	1.04732	1.05099	1.06318	1.10087	1.06257	1.07215	1.05464	1.07627
4590	1.03358	1.04181	1.03682	1.0616	1.04097	1.07061	1.06861	1.07981	1.0704	1.06223	1.09158	1.04775	1.04403	1.03732	1.02808	1.04997	1.04154	1.06462	1.04393	1.05401	1.0302	1.0408	1.03872	1.08899	1.04654	1.0554	1.03502	1.06172
4595	1.03169	1.02521	1.02968	1.06749	1.0403	1.0678	1.07044	1.07762	1.07324	1.06199	1.08749	1.04716	1.0466	1.0367	1.0241	1.05054	1.03614	1.0606	1.04402	1.05349	1.03278	1.03472	1.04004	1.07748	1.03952	1.04959	1.03573	1.05939
4600	1.03583	1.04006	1.04021	1.06537	1.04801	1.07531	1.06777	1.07865	1.07215	1.0638	1.08372	1.05085	1.04492	1.04136	1.03129	1.05364	1.0424	1.06645	1.04489	1.05259	1.03296	1.04222	1.04767	1.09613	1.04733	1.05862	1.03905	1.06236
4605	1.02636	1.03035	1.02591	1.05791	1.03935	1.06996	1.06327	1.07313	1.06496	1.05929	1.08054	1.04108	1.04049	1.0316	1.02812	1.04622	1.03065	1.06085	1.03922	1.05113	1.02631	1.03655	1.03175	1.08247	1.04261	1.0465	1.03235	1.05574
4610	1.03714	1.04101	1.03862	1.0636	1.045	1.0716	1.07067	1.08091	1.07347	1.06593	1.09254	1.05433	1.04659	1.04083	1.03287	1.05396	1.04249	1.06615	1.04533	1.05786	1.03563	1.04323	1.04534	1.08851	1.04775	1.05505	1.04164	1.0621
4615	1.04102	1.04219	1.05058	1.07268	1.05651	1.07849	1.08138	1.09368	1.0815	1.07657	1.08993	1.05814	1.0551	1.04792	1.03819	1.05692	1.04585	1.07262	1.0556	1.06533	1.04202	1.04636	1.04945	1.09698	1.05572	1.06289	1.04325	1.0744
4620	1.0406	1.0406	1.04537	1.07596	1.04975	1.07926	1.07938	1.08022	1.07323	1.06834	1.09312	1.05644	1.05357	1.04514	1.03491	1.05667	1.04835	1.06936	1.04766	1.06077	1.03927	1.04243	1.05263	1.0955	1.05344	1.0649	1.04471	1.06714
4625	1.04198	1.05571	1.05051	1.07488	1.05358	1.08609	1.08136	1.08951	1.08358	1.0737	1.09869	1.06137	1.05387	1.04613	1.04361	1.06215	1.05682	1.07473	1.05183	1.06229	1.04326	1.04902	1.05768	1.09882	1.05399	1.06675	1.05085	1.0744
4630	1.04613	1.05085	1.05288	1.07504	1.0571	1.08334	1.08233	1.08487	1.08551	1.07119	1.10213	1.05935	1.05347	1.05223	1.043	1.06402	1.05538	1.07838	1.05549	1.06499	1.04788	1.05306	1.05296	1.10249	1.05875	1.06812	1.04936	1.06733
4635	1.02873	1.03619	1.03648	1.06758	1.04105	1.07015	1.06792	1.07623	1.0726	1.05996	1.08761	1.04536	1.03998	1.03655	1.02612	1.04863	1.04102	1.06532	1.03984	1.05138	1.03316	1.03571	1.0407	1.08804	1.04776	1.05304	1.03723	1.05995
4640	1.03864	1.05984	1.04945	1.07191	1.055	1.07562	1.0842	1.09093	1.08651	1.07387	1.09627	1.05861	1.06208	1.04937	1.03761	1.05718	1.04824	1.07624	1.05593	1.06592	1.04052	1.04773	1.0543	1.09365	1.05534	1.07165	1.04886	1.07059
4645	1.03882	1.04945	1.04113	1.07011	1.05022	1.07645	1.0775	1.08463	1.07667	1.07047	1.09527	1.05249	1.05333	1.04435	1.03503	1.05591	1.04342	1.07393	1.05097	1.05969	1.03414	1.04388	1.05266	1.09224	1.04924	1.06528	1.04744	1.06889
4650	1.01901	1.02456	1.03988	1.05993	1.04133	1.06697	1.06294	1.06924	1.06387	1.05647	1.07547	1.04086	1.04203	1.03171	1.02105	1.04358	1.03427	1.0584	1.0381	1.04837	1.02705	1.02892	1.03847	1.08173	1.03618	1.05157	1.03703	1.0601
4655	1.03297	1.04025	1.04165	1.07004	1.04713	1.0725	1.07707	1.08004	1.07481	1.06861	1.0869	1.05138	1.04707	1.0414	1.03021	1.05023	1.0412	1.06692	1.04805	1.06062	1.03477	1.03699	1.04653	1.08949	1.04973	1.0614	1.04255	1.06563
4660	1.03289	1.03128	1.03358	1.06089	1.04251	1.07006	1.07088	1.0779	1.06956	1.06049	1.08796	1.04465	1.03853	1.03414	1.0267	1.04711	1.03792	1.06256	1.04049	1.05153	1.03078	1.03313	1.04677	1.08779	1.04279	1.05455	1.03687	1.05978
4665	1.0435	1.04605	1.05673	1.06984	1.0547	1.08763	1.08216	1.08563	1.08595	1.06968	1.09179	1.05547	1.05327	1.04911	1.04621	1.06344	1.05179	1.07773	1.05439	1.06564	1.04764	1.05511	1.05713	1.09576	1.05772	1.07052	1.05489	1.07201
4670	1.04264	1.04531	1.04244	1.07078	1.05426	1.07933	1.08021	1.0864	1.07838	1.07038	1.09459	1.0596	1.05492	1.04365	1.03223	1.05446	1.0437	1.07447	1.05182	1.06406	1.03283	1.04615	1.04903	1.09098	1.05284	1.06599	1.0477	1.07064
4675	1.0243	1.03441	1.0347	1.06677	1.04644	1.07293	1.07499	1.08	1.07654	1.06809	1.09236	1.04958	1.04716	1.03881	1.03105	1.04732	1.03522	1.06291	1.04414	1.0564	1.03336	1.03497	1.0385	1.08534	1.0404	1.05571	1.04326	1.07009
4680	1.0218	1.03199	1.02882	1.04962	1.03915	1.06685	1.06344	1.06445	1.06243	1.05515	1.07379	1.04148	1.04018	1.02842	1.02149	1.0438	1.03338	1.05937	1.03704	1.04626	1.02423	1.03309	1.04305	1.08056	1.0382	1.05316	1.03305	1.05254
4685	1.02586	1.02697	1.03195	1.05297	1.04213	1.06725	1.06675	1.0713	1.07192	1.05996	1.08599	1.04331	1.04211	1.03389	1.02146	1.04321	1.03685	1.05953	1.03992	1.04778	1.02858	1.03277	1.04249	1.08345	1.03791	1.05286	1.03589	1.05564
4690	1.03828	1.05004	1.04247	1.07356	1.05243	1.07964	1.0839	1.08506	1.08211	1.06909	1.09786	1.05153	1.05288	1.04671	1.03876	1.05756	1.04676	1.07505	1.05103	1.06307	1.04215	1.04866	1.06341	1.09494	1.05352	1.06716	1.05199	1.07267
4695	1.04259	1.03839	1.04357	1.07131	1.05108	1.08301	1.08543	1.08421	1.08015	1.07285	1.10794	1.05646	1.05701	1.04761	1.0356	1.05875	1.04628	1.07343	1.05481	1.06527	1.03719	1.0439	1.05603	1.09518	1.05392	1.06981	1.04912	1.07175
4700	1.03622	1.0363	1.04148	1.07908	1.04965	1.08001	1.07893	1.09122	1.08332	1.0745	1.10069	1.0547	1.05229	1.04206	1.03511	1.0497	1.03761	1.07229	1.05218	1.06437	1.04021	1.04375	1.05519	1.0904	1.04545	1.06176	1.04674	1.07011

## Sheet: Fig. 6 Panel F
	Islet ING2 [Na+]i
Time (sec)	1	2	3	4	5	6	7	8	9	10	11	12	13	14	15	16	17	18	19	20	21	22
0	1.13597	1.08689	1.13905	1.11411	1.1193	1.11617	1.15312	1.1369	1.13836	1.12628	1.19079	1.10039	1.13359	1.12568	1.11433	1.10185	1.11725	1.08958	1.08319	1.09467	1.13597	1.0904
5	1.12707	1.08467	1.12833	1.10955	1.11229	1.11237	1.14961	1.13048	1.13574	1.12298	1.18462	1.09651	1.12755	1.12078	1.11152	1.09919	1.11426	1.08892	1.08172	1.09194	1.13214	1.08664
10	1.13742	1.09017	1.14113	1.11625	1.12138	1.11722	1.15779	1.14161	1.14441	1.13079	1.19333	1.10628	1.13629	1.12867	1.11941	1.10409	1.12495	1.09643	1.08861	1.09885	1.13921	1.0976
15	1.13502	1.08579	1.14045	1.11486	1.12041	1.11472	1.15408	1.13791	1.13909	1.12811	1.1855	1.10438	1.13396	1.13003	1.11666	1.10096	1.11856	1.09531	1.08716	1.09495	1.13747	1.09434
20	1.12476	1.08472	1.13362	1.10585	1.1133	1.11116	1.14468	1.12858	1.13274	1.12136	1.1804	1.09585	1.12498	1.11967	1.10969	1.09302	1.11295	1.08397	1.07411	1.08706	1.12883	1.08478
25	1.12992	1.08926	1.13637	1.11331	1.11854	1.11311	1.15227	1.13594	1.13775	1.12707	1.18567	1.10269	1.13308	1.12878	1.11683	1.10333	1.12198	1.09176	1.08128	1.09549	1.13484	1.09066
30	1.13313	1.09081	1.13881	1.1178	1.12062	1.11593	1.1562	1.14232	1.14121	1.13069	1.18703	1.10474	1.13466	1.12831	1.11782	1.10087	1.12297	1.09428	1.08478	1.09663	1.13738	1.09281
35	1.12611	1.08051	1.13196	1.10861	1.1145	1.11221	1.14837	1.13042	1.13372	1.12225	1.17897	1.09753	1.12798	1.12374	1.11192	1.09666	1.11344	1.08845	1.07798	1.0888	1.12895	1.08469
40	1.13415	1.09283	1.13881	1.12008	1.12281	1.11914	1.15441	1.14343	1.14514	1.13286	1.19193	1.10958	1.13843	1.13185	1.12042	1.10304	1.12195	1.09621	1.08679	1.09822	1.13959	1.09638
45	1.13207	1.0917	1.14177	1.11663	1.12018	1.11331	1.15496	1.13888	1.14232	1.12917	1.18893	1.10721	1.13297	1.1281	1.11764	1.09938	1.12052	1.09315	1.08367	1.09537	1.1349	1.09093
50	1.13063	1.09071	1.13681	1.11496	1.11938	1.11465	1.15444	1.13712	1.14103	1.12883	1.1832	1.10203	1.13285	1.12076	1.11626	1.09504	1.11986	1.08849	1.07897	1.09054	1.13194	1.08565
55	1.12502	1.08527	1.13287	1.11234	1.11454	1.11359	1.14633	1.13186	1.13586	1.12635	1.17898	1.10049	1.12979	1.1216	1.11168	1.09015	1.10955	1.08629	1.07121	1.08686	1.12864	1.08453
60	1.11902	1.08247	1.12888	1.1108	1.10977	1.10962	1.14631	1.13009	1.13393	1.12011	1.17614	1.09443	1.12591	1.11909	1.10611	1.08855	1.1078	1.08049	1.07264	1.08517	1.12455	1.08269
65	1.12358	1.08598	1.13229	1.11019	1.11252	1.10809	1.14621	1.12849	1.1307	1.1226	1.17706	1.09635	1.12481	1.11695	1.10646	1.08886	1.10896	1.07896	1.06832	1.08561	1.12412	1.07913
70	1.13053	1.09392	1.14018	1.11838	1.12083	1.11633	1.15347	1.13954	1.14103	1.12676	1.18172	1.10585	1.13301	1.12683	1.11381	1.09703	1.11596	1.08976	1.08011	1.09009	1.13192	1.08644
75	1.13133	1.09737	1.14319	1.12255	1.12275	1.11634	1.1566	1.14234	1.14355	1.1304	1.18371	1.10688	1.13312	1.12823	1.11695	1.09615	1.11827	1.09342	1.07859	1.09107	1.13455	1.08894
80	1.12954	1.09436	1.13859	1.11544	1.121	1.11425	1.15415	1.13619	1.14004	1.12735	1.18276	1.10433	1.13529	1.12698	1.1193	1.1025	1.11714	1.09468	1.08361	1.09764	1.13432	1.09091
85	1.12635	1.09129	1.13508	1.11458	1.11662	1.11664	1.1497	1.13389	1.13625	1.12601	1.18069	1.09888	1.13161	1.12257	1.11449	1.09586	1.11286	1.08699	1.07912	1.08886	1.13002	1.0877
90	1.12217	1.08577	1.13418	1.11271	1.11676	1.11241	1.14941	1.13442	1.13562	1.12628	1.17729	1.10134	1.12885	1.12558	1.11338	1.0956	1.11394	1.09185	1.08089	1.09131	1.13046	1.08819
95	1.12137	1.08696	1.13834	1.11628	1.11676	1.11337	1.14648	1.13936	1.13704	1.12382	1.17976	1.09862	1.13065	1.12301	1.11153	1.0936	1.11395	1.09242	1.07938	1.09056	1.13109	1.08906
100	1.12353	1.09002	1.13316	1.11438	1.11564	1.1115	1.14566	1.13234	1.13818	1.12512	1.17978	1.10022	1.12828	1.12637	1.11327	1.09522	1.11727	1.08921	1.07969	1.09213	1.1313	1.08812
105	1.11478	1.07814	1.12785	1.10745	1.10849	1.1052	1.13751	1.12698	1.12811	1.11728	1.17162	1.09412	1.12182	1.11715	1.10705	1.08966	1.10688	1.08228	1.06827	1.08423	1.12392	1.07849
110	1.12844	1.09646	1.14201	1.12376	1.12348	1.12096	1.15301	1.14558	1.1451	1.13388	1.18874	1.11029	1.1383	1.13328	1.12321	1.10577	1.1218	1.09914	1.08618	1.09976	1.1392	1.09443
115	1.12135	1.09064	1.1341	1.1171	1.11974	1.11419	1.14825	1.13878	1.14019	1.12836	1.18132	1.10611	1.13131	1.13089	1.11935	1.10175	1.1197	1.0921	1.08174	1.09504	1.13592	1.08965
120	1.11736	1.08399	1.13149	1.11153	1.11351	1.11235	1.14362	1.13223	1.13313	1.11987	1.17289	1.09661	1.1259	1.11912	1.10888	1.08947	1.11467	1.08277	1.07337	1.08489	1.12549	1.08393
125	1.11582	1.08481	1.13029	1.11268	1.11097	1.10893	1.14471	1.1328	1.13386	1.12056	1.17315	1.09765	1.12709	1.11957	1.11318	1.09144	1.11129	1.08558	1.07519	1.08445	1.1273	1.0897
130	1.11942	1.08663	1.13691	1.11511	1.118	1.11607	1.14438	1.13601	1.13679	1.1225	1.17822	1.10162	1.1297	1.12257	1.11176	1.09828	1.11535	1.08649	1.08226	1.09095	1.13188	1.08954
135	1.12673	1.09565	1.14107	1.12044	1.12226	1.11932	1.15387	1.14127	1.14296	1.13108	1.18336	1.10674	1.13615	1.13164	1.11972	1.10112	1.11837	1.09435	1.08674	1.09816	1.13702	1.09345
140	1.13402	1.10058	1.14826	1.12915	1.12723	1.12145	1.15689	1.14564	1.14572	1.13656	1.18609	1.112	1.13955	1.13754	1.12235	1.10366	1.12456	1.09831	1.08646	1.09634	1.14145	1.0947
145	1.13056	1.09727	1.14588	1.12722	1.12646	1.12205	1.15495	1.14592	1.14679	1.13212	1.18776	1.10946	1.14045	1.13189	1.12236	1.10036	1.12391	1.09852	1.08706	1.09918	1.13967	1.09369
150	1.12523	1.09819	1.14356	1.1247	1.12638	1.11984	1.15477	1.14101	1.14792	1.13112	1.18404	1.10831	1.13676	1.12893	1.11987	1.10126	1.12226	1.09409	1.08626	1.09444	1.13575	1.09247
155	1.11254	1.08295	1.12798	1.1133	1.11132	1.11	1.14003	1.13299	1.13291	1.11864	1.17109	1.09592	1.12456	1.11479	1.11017	1.09023	1.10737	1.08272	1.07696	1.08675	1.1251	1.08212
160	1.11392	1.08608	1.12955	1.1125	1.11367	1.10838	1.1373	1.13368	1.1342	1.12262	1.17353	1.09671	1.12488	1.11843	1.10978	1.08951	1.10849	1.08322	1.07526	1.08582	1.12532	1.08535
165	1.11378	1.08523	1.1313	1.11453	1.11507	1.11232	1.14599	1.13483	1.13413	1.12271	1.17521	1.09877	1.12789	1.12057	1.11398	1.0981	1.11495	1.08852	1.07705	1.08733	1.12727	1.08629
170	1.11879	1.08782	1.13498	1.11903	1.11838	1.10935	1.14987	1.13871	1.14198	1.12653	1.17267	1.10526	1.1338	1.12684	1.11673	1.09682	1.12054	1.09312	1.08064	1.09001	1.13317	1.09001
175	1.1164	1.09107	1.13284	1.11822	1.11838	1.11133	1.145	1.13656	1.14435	1.12279	1.17772	1.10189	1.12816	1.12059	1.11102	1.09655	1.11337	1.08705	1.07886	1.08853	1.1285	1.08459
180	1.1193	1.0884	1.13613	1.11885	1.12029	1.1154	1.15024	1.13828	1.14099	1.12624	1.18237	1.10331	1.13261	1.12776	1.11836	1.10007	1.11944	1.09017	1.08016	1.09408	1.13301	1.08734
185	1.11132	1.08096	1.12248	1.11064	1.10755	1.1027	1.13293	1.12692	1.13064	1.11607	1.16586	1.09192	1.11885	1.11225	1.10434	1.0838	1.09823	1.07775	1.07095	1.0784	1.11991	1.07521
190	1.10678	1.08222	1.12666	1.11064	1.1082	1.10496	1.13712	1.12989	1.13213	1.11709	1.16967	1.09484	1.12038	1.11311	1.10787	1.08417	1.10795	1.08018	1.0743	1.07997	1.12118	1.07852
195	1.1162	1.08915	1.13062	1.11841	1.11502	1.10632	1.14057	1.13372	1.13616	1.12181	1.17112	1.09782	1.12547	1.11993	1.1115	1.09254	1.10781	1.08477	1.07449	1.086	1.12551	1.08141
200	1.11434	1.08779	1.13148	1.11847	1.11561	1.1084	1.14001	1.13339	1.13369	1.12014	1.17328	1.09568	1.12481	1.12078	1.10832	1.08864	1.10975	1.082	1.07558	1.08522	1.12414	1.08257
205	1.11131	1.08053	1.12734	1.10977	1.10868	1.10258	1.13739	1.12787	1.13035	1.11488	1.16342	1.0938	1.11964	1.11137	1.1073	1.08653	1.10752	1.0819	1.06428	1.0827	1.11996	1.07776
210	1.11807	1.09244	1.13774	1.12211	1.11994	1.11261	1.14774	1.13511	1.1396	1.12498	1.18279	1.10546	1.13017	1.12377	1.11727	1.09738	1.11516	1.08846	1.08118	1.09063	1.13155	1.08781
215	1.10714	1.08267	1.12698	1.11136	1.10656	1.1031	1.13591	1.12417	1.13067	1.11394	1.162	1.09129	1.11842	1.10985	1.10176	1.08544	1.10139	1.07704	1.06987	1.07803	1.11798	1.07395
220	1.11058	1.08202	1.12779	1.11571	1.11111	1.10975	1.13899	1.12925	1.13512	1.11758	1.17268	1.09664	1.12133	1.11097	1.10819	1.08439	1.10674	1.07939	1.07149	1.0853	1.12194	1.07842
225	1.10706	1.08158	1.12539	1.10987	1.1063	1.09911	1.13385	1.1273	1.12572	1.11277	1.1658	1.09034	1.11705	1.1144	1.10353	1.08334	1.10543	1.07698	1.06828	1.07905	1.11764	1.0776
230	1.11434	1.08684	1.13314	1.11793	1.11469	1.10415	1.14247	1.1305	1.13076	1.1185	1.174	1.09518	1.12307	1.11304	1.1073	1.0888	1.10913	1.08014	1.07236	1.08407	1.12349	1.08234
235	1.11099	1.08744	1.12981	1.12019	1.11408	1.10286	1.14323	1.13196	1.13269	1.1206	1.17518	1.09867	1.12459	1.11551	1.10898	1.08818	1.11081	1.08265	1.07654	1.08536	1.12376	1.08409
240	1.11488	1.09067	1.13112	1.11946	1.11553	1.10666	1.13912	1.13003	1.13961	1.12088	1.17941	1.10047	1.12661	1.11683	1.11282	1.09466	1.11308	1.0858	1.08104	1.0891	1.12806	1.08464
245	1.11164	1.08436	1.12718	1.11777	1.11189	1.10699	1.14059	1.12911	1.13257	1.11997	1.17293	1.09893	1.12254	1.11467	1.1076	1.08642	1.10827	1.08083	1.07013	1.08584	1.12372	1.08056
250	1.11194	1.08595	1.12957	1.11834	1.11401	1.10806	1.14082	1.13128	1.13349	1.12145	1.17464	1.09896	1.12338	1.11715	1.11012	1.08959	1.11369	1.08406	1.07736	1.09044	1.12512	1.08149
255	1.10531	1.07718	1.12393	1.11073	1.10674	1.0967	1.13229	1.12557	1.12789	1.11182	1.16372	1.09243	1.11757	1.11088	1.10009	1.08132	1.10118	1.07825	1.07091	1.07914	1.11798	1.07422
260	1.11295	1.085	1.12925	1.11608	1.11202	1.10367	1.14433	1.12986	1.13037	1.11783	1.17397	1.09716	1.12347	1.11631	1.10864	1.08932	1.11222	1.08294	1.07512	1.08617	1.12445	1.08006
265	1.10239	1.07955	1.11964	1.1089	1.10369	1.09845	1.13128	1.12104	1.12378	1.11208	1.16392	1.08837	1.11318	1.10715	1.0986	1.08115	1.0993	1.07215	1.06815	1.07706	1.11334	1.07288
270	1.1063	1.08101	1.12889	1.11062	1.10695	1.10579	1.13607	1.12204	1.1269	1.11486	1.17128	1.09313	1.11983	1.11454	1.10456	1.08619	1.10776	1.08046	1.07562	1.07973	1.1205	1.07938
275	1.11447	1.0901	1.13185	1.12044	1.11565	1.11015	1.14458	1.13202	1.13649	1.12135	1.17683	1.10289	1.12915	1.12355	1.11184	1.09326	1.11337	1.08752	1.0753	1.08928	1.12778	1.0821
280	1.11581	1.0908	1.13584	1.12529	1.11913	1.11487	1.14543	1.13748	1.13477	1.123	1.17834	1.10198	1.12897	1.11841	1.11168	1.09226	1.11462	1.08571	1.0805	1.09101	1.12703	1.08592
285	1.11708	1.09549	1.13712	1.12264	1.11903	1.11495	1.14727	1.1382	1.13783	1.12509	1.17767	1.10501	1.13014	1.12506	1.11572	1.09901	1.11681	1.09095	1.08699	1.09366	1.1308	1.08853
290	1.10824	1.08742	1.12491	1.11582	1.11183	1.10315	1.1389	1.13098	1.12783	1.11527	1.16872	1.0955	1.11963	1.11544	1.10405	1.08313	1.10737	1.0772	1.07162	1.08192	1.11986	1.07958
295	1.10959	1.08789	1.13176	1.11913	1.11328	1.10496	1.1397	1.13122	1.1332	1.11811	1.17175	1.09773	1.1247	1.11406	1.11019	1.08823	1.11125	1.08097	1.07506	1.08647	1.12327	1.07945
300	1.12066	1.09918	1.13906	1.12733	1.12129	1.11293	1.1513	1.13997	1.14135	1.12969	1.1783	1.10568	1.13203	1.12452	1.11596	1.0942	1.11668	1.0872	1.08	1.09283	1.13036	1.0875
305	1.11854	1.09703	1.13592	1.12621	1.12148	1.11741	1.14944	1.13935	1.14362	1.12745	1.17977	1.10595	1.13286	1.123	1.11808	1.09771	1.11864	1.09035	1.08432	1.09375	1.13144	1.09254
310	1.11925	1.09129	1.13486	1.12354	1.11653	1.11264	1.14697	1.13803	1.13891	1.12542	1.18058	1.10328	1.12947	1.12337	1.11772	1.09492	1.11646	1.09056	1.08664	1.09707	1.13147	1.09004
315	1.1157	1.09618	1.13485	1.12274	1.11796	1.11238	1.14543	1.13798	1.13849	1.12264	1.17573	1.10205	1.12783	1.1239	1.1147	1.09136	1.11442	1.08701	1.07994	1.09036	1.12887	1.09046
320	1.12051	1.09403	1.13741	1.12805	1.11972	1.1118	1.14715	1.13828	1.14024	1.12323	1.17933	1.10703	1.12864	1.12147	1.11664	1.09372	1.11923	1.08972	1.08245	1.08898	1.13002	1.08642
325	1.11642	1.09618	1.13431	1.12235	1.11624	1.11045	1.14778	1.13686	1.13763	1.12314	1.1768	1.10454	1.12746	1.12152	1.11476	1.09007	1.1123	1.08475	1.08341	1.09053	1.12854	1.08687
330	1.1194	1.09823	1.13726	1.12738	1.12185	1.11383	1.14664	1.13732	1.1408	1.12749	1.17893	1.10584	1.13056	1.12276	1.11837	1.09416	1.11689	1.08834	1.08116	1.09447	1.12984	1.09073
335	1.1186	1.09137	1.13388	1.12347	1.11641	1.10881	1.14597	1.13808	1.13894	1.12321	1.17662	1.10287	1.1248	1.11892	1.11405	1.0916	1.11369	1.08734	1.07865	1.08862	1.12497	1.08645
340	1.1129	1.09097	1.13118	1.11998	1.11038	1.10899	1.13752	1.12976	1.13173	1.11687	1.1671	1.09668	1.12056	1.11223	1.10526	1.08404	1.1085	1.081	1.07513	1.08333	1.11933	1.07817
345	1.10783	1.08718	1.12654	1.11742	1.11015	1.10501	1.13926	1.12569	1.12935	1.11574	1.17025	1.09701	1.12195	1.11286	1.1064	1.08579	1.10714	1.08059	1.07571	1.08373	1.1204	1.08218
350	1.11337	1.0892	1.13304	1.11871	1.11304	1.1087	1.14492	1.13122	1.13173	1.11837	1.17071	1.10018	1.1239	1.1159	1.111	1.0881	1.11329	1.08493	1.07758	1.08624	1.12321	1.08352
355	1.10785	1.09026	1.12391	1.11919	1.11054	1.10055	1.13726	1.12793	1.13143	1.11623	1.16804	1.09685	1.11835	1.11183	1.10578	1.08504	1.10733	1.07874	1.07027	1.08375	1.12105	1.07632
360	1.10955	1.08863	1.12637	1.11485	1.11028	1.10362	1.13814	1.12657	1.12774	1.11659	1.17026	1.09604	1.11879	1.111	1.10553	1.08636	1.10794	1.07876	1.07561	1.0841	1.12053	1.07895
365	1.12028	1.09785	1.13838	1.12825	1.12002	1.11047	1.14631	1.13764	1.13859	1.12334	1.17852	1.10711	1.12816	1.11999	1.11385	1.09315	1.12175	1.08987	1.08415	1.08757	1.12801	1.08682
370	1.11193	1.09169	1.12717	1.11982	1.11205	1.10696	1.13707	1.1286	1.13449	1.11861	1.17281	1.09836	1.12166	1.1154	1.1064	1.08528	1.10881	1.08344	1.07614	1.08593	1.12295	1.0827
375	1.10849	1.08992	1.12442	1.11681	1.10891	1.10453	1.1349	1.12485	1.13107	1.11295	1.16673	1.09552	1.12011	1.1104	1.10732	1.08446	1.11051	1.07855	1.07345	1.0831	1.12027	1.08365
380	1.10875	1.08879	1.12783	1.11818	1.10996	1.10582	1.13741	1.13004	1.1293	1.1158	1.16821	1.0958	1.11657	1.11091	1.10652	1.08741	1.10973	1.08152	1.07685	1.08404	1.12015	1.08166
385	1.1085	1.09068	1.12576	1.11941	1.11029	1.10342	1.1396	1.12886	1.13171	1.11711	1.17087	1.09839	1.11969	1.1106	1.10732	1.08183	1.10856	1.07961	1.07521	1.0846	1.1203	1.08166
390	1.10922	1.08867	1.12176	1.11534	1.10794	1.10056	1.13241	1.12271	1.12873	1.11044	1.16259	1.09645	1.11651	1.11095	1.10504	1.0833	1.10721	1.07788	1.07463	1.07985	1.11796	1.07957
395	1.10805	1.08818	1.12641	1.11444	1.1076	1.10055	1.13591	1.1244	1.12727	1.1133	1.16217	1.09254	1.1152	1.10487	1.10402	1.07847	1.10993	1.0751	1.07354	1.07856	1.11599	1.07648
400	1.11798	1.09634	1.12965	1.12298	1.11416	1.11106	1.1403	1.13069	1.13487	1.122	1.17485	1.09785	1.124	1.11523	1.11132	1.08873	1.11772	1.08207	1.07707	1.08753	1.12299	1.08167
405	1.11908	1.09665	1.13175	1.12358	1.11654	1.10905	1.1427	1.13296	1.13676	1.1196	1.16978	1.09978	1.12508	1.11127	1.111	1.08972	1.11353	1.08488	1.08119	1.08684	1.12413	1.08617
410	1.11756	1.09829	1.1299	1.12459	1.1164	1.10881	1.14274	1.13441	1.13526	1.12064	1.17361	1.1031	1.1222	1.11368	1.11219	1.08592	1.11185	1.08306	1.08126	1.08484	1.12316	1.08228
415	1.11077	1.09245	1.12667	1.11974	1.10952	1.10847	1.13483	1.12424	1.12631	1.11345	1.16453	1.09436	1.11802	1.10686	1.104	1.0821	1.10859	1.07709	1.07258	1.08082	1.11701	1.07821
420	1.1147	1.0926	1.13373	1.12319	1.11564	1.11147	1.14425	1.1342	1.1348	1.12101	1.16717	1.10197	1.12312	1.11444	1.11327	1.08901	1.11755	1.085	1.07704	1.08641	1.12535	1.0839
425	1.11564	1.09776	1.13384	1.12386	1.11592	1.11322	1.14129	1.12937	1.13197	1.11887	1.16747	1.10032	1.1212	1.11343	1.1087	1.08398	1.11252	1.08023	1.07522	1.08374	1.12105	1.07896
430	1.10457	1.08515	1.12162	1.11423	1.10684	1.09928	1.13408	1.11812	1.12217	1.11139	1.16091	1.09317	1.11268	1.10299	1.10187	1.08009	1.10725	1.0725	1.06995	1.07501	1.1133	1.07341
435	1.11331	1.09457	1.13139	1.12393	1.11534	1.10682	1.1402	1.13444	1.13162	1.11954	1.16607	1.0998	1.12329	1.11403	1.11324	1.08592	1.1139	1.0842	1.0788	1.08727	1.12356	1.08323
440	1.11148	1.09711	1.12751	1.12256	1.11245	1.10691	1.13896	1.127	1.12937	1.11858	1.16908	1.09596	1.11998	1.11103	1.1079	1.08405	1.1079	1.08035	1.07707	1.08214	1.11915	1.07829
445	1.11373	1.09675	1.12619	1.12206	1.11116	1.10543	1.13678	1.12954	1.13003	1.11624	1.1655	1.09856	1.11987	1.10966	1.10827	1.08192	1.11107	1.07969	1.07616	1.08231	1.11957	1.07943
450	1.10036	1.08338	1.11766	1.10996	1.10215	1.09881	1.1255	1.12031	1.12226	1.10532	1.15783	1.08942	1.11125	1.10219	1.09658	1.07701	1.09634	1.07367	1.06765	1.07376	1.11047	1.06758
455	1.11385	1.0957	1.12905	1.12302	1.11352	1.10514	1.139	1.13055	1.13198	1.11874	1.16622	1.10033	1.12063	1.11307	1.11173	1.0856	1.11199	1.08285	1.072	1.0844	1.12089	1.07937
460	1.11703	1.09754	1.13085	1.12783	1.11838	1.11117	1.1436	1.1332	1.13306	1.12084	1.17424	1.1036	1.12443	1.11519	1.11297	1.09027	1.11293	1.08355	1.08202	1.08907	1.1225	1.0821
465	1.11389	1.09832	1.12742	1.12056	1.11163	1.10502	1.13696	1.13085	1.1262	1.11719	1.16772	1.09527	1.11642	1.11182	1.10582	1.08281	1.10756	1.07799	1.07927	1.08081	1.11812	1.07775
470	1.11478	1.10018	1.13137	1.12458	1.11512	1.10837	1.14443	1.1353	1.13198	1.12136	1.17272	1.10241	1.12329	1.11458	1.11146	1.08667	1.10731	1.0843	1.0796	1.08629	1.12319	1.08131
475	1.10801	1.09538	1.123	1.11911	1.1096	1.10482	1.13341	1.12902	1.12879	1.11449	1.16544	1.09297	1.11703	1.10797	1.10408	1.079	1.10593	1.07507	1.07848	1.08154	1.11694	1.07711
480	1.11375	1.09788	1.12635	1.12137	1.11256	1.10628	1.13552	1.12634	1.12716	1.1187	1.16843	1.09828	1.12222	1.11432	1.10746	1.08299	1.11162	1.08206	1.07956	1.08577	1.12128	1.08223
485	1.1036	1.08939	1.1209	1.11368	1.10573	1.09946	1.13338	1.1236	1.12185	1.10913	1.15842	1.09283	1.11304	1.10327	1.09946	1.07666	1.09948	1.07317	1.07525	1.07779	1.11162	1.07146
490	1.10789	1.08975	1.12255	1.11823	1.10847	1.10255	1.13385	1.12585	1.12739	1.1152	1.16473	1.09629	1.116	1.10982	1.10623	1.0834	1.10881	1.08137	1.08139	1.08192	1.11891	1.07941
495	1.10302	1.08911	1.11789	1.11153	1.10311	1.09736	1.13034	1.11889	1.11926	1.10824	1.16021	1.09039	1.11225	1.10126	1.097	1.07886	1.10209	1.07135	1.07685	1.07477	1.11122	1.0728
500	1.11021	1.09496	1.12506	1.12335	1.11329	1.10225	1.13762	1.12814	1.13072	1.11497	1.16654	1.09618	1.11959	1.10931	1.10716	1.08017	1.10378	1.07821	1.08587	1.08228	1.11919	1.07956
505	1.10623	1.09	1.12145	1.11412	1.1069	1.10065	1.13198	1.12096	1.1194	1.10762	1.16371	1.08997	1.11398	1.10232	1.10338	1.07814	1.10387	1.07595	1.07637	1.07823	1.11376	1.07338
510	1.10824	1.0929	1.12708	1.11966	1.10907	1.1072	1.13749	1.12583	1.12579	1.11639	1.16738	1.09543	1.11633	1.10379	1.10551	1.08026	1.10676	1.07859	1.08139	1.08313	1.1188	1.07908
515	1.10721	1.0901	1.12302	1.1183	1.10872	1.10671	1.13152	1.12054	1.12276	1.11113	1.16355	1.09232	1.11614	1.10826	1.10399	1.07683	1.10475	1.07662	1.08087	1.08372	1.11635	1.0758
520	1.10908	1.0914	1.12	1.11467	1.10755	1.10094	1.13447	1.1246	1.12215	1.11118	1.16258	1.09249	1.11641	1.10824	1.10404	1.08234	1.10389	1.07676	1.0824	1.08253	1.11625	1.07655
525	1.10858	1.0929	1.12303	1.1198	1.10843	1.10355	1.13284	1.12553	1.12656	1.11172	1.1694	1.09643	1.11717	1.10633	1.10339	1.07996	1.10425	1.07821	1.08398	1.07919	1.11401	1.07401
530	1.08796	1.07155	1.10463	1.09725	1.08997	1.08586	1.12122	1.10766	1.10852	1.09274	1.14902	1.07541	1.09454	1.08898	1.08373	1.05668	1.08344	1.05926	1.06618	1.06091	1.093	1.05652
535	1.09607	1.08445	1.11201	1.10847	1.09888	1.09549	1.12613	1.11826	1.11641	1.10538	1.15826	1.08589	1.10619	1.09782	1.09651	1.07112	1.09892	1.06876	1.07674	1.07205	1.10456	1.07057
540	1.09849	1.08264	1.10936	1.10776	1.10133	1.09854	1.12529	1.11525	1.11516	1.10223	1.16469	1.08635	1.10489	1.09809	1.09471	1.0698	1.09715	1.06679	1.07078	1.06842	1.10442	1.06362
545	1.09421	1.08259	1.10365	1.1015	1.09534	1.09363	1.12122	1.10987	1.11208	1.09635	1.15449	1.08204	1.09918	1.09664	1.09355	1.06576	1.09297	1.06259	1.07045	1.06424	1.09965	1.0628
550	1.09019	1.07312	1.10167	1.09734	1.0896	1.08346	1.11715	1.10579	1.10403	1.09102	1.15084	1.07475	1.09461	1.08549	1.08745	1.06063	1.08438	1.05623	1.05981	1.06417	1.09499	1.05699
555	1.09321	1.08079	1.10711	1.1057	1.09471	1.08965	1.11937	1.11058	1.10888	1.09976	1.15547	1.08138	1.09981	1.09246	1.09233	1.06923	1.08926	1.06358	1.07035	1.07157	1.10226	1.06433
560	1.09004	1.07601	1.10622	1.10166	1.09288	1.08591	1.12014	1.10482	1.10707	1.09469	1.15185	1.08054	1.09908	1.08699	1.08946	1.07312	1.09032	1.0674	1.07133	1.06925	1.10248	1.06365
565	1.11138	1.09536	1.125	1.11922	1.11273	1.10546	1.14151	1.12441	1.12705	1.11575	1.17115	1.09813	1.11872	1.11328	1.10999	1.08603	1.11391	1.08097	1.09162	1.08496	1.11993	1.08082
570	1.10416	1.08604	1.11449	1.11152	1.10402	1.09654	1.13147	1.11938	1.11689	1.10319	1.16141	1.08778	1.1071	1.1024	1.09786	1.0755	1.10021	1.06882	1.07724	1.07455	1.10856	1.07216
575	1.10473	1.08933	1.1186	1.11373	1.10337	1.09623	1.12954	1.11749	1.11671	1.10597	1.16515	1.08859	1.10819	1.09883	1.09973	1.07639	1.09964	1.07202	1.078	1.07405	1.10826	1.06967
580	1.09687	1.08166	1.11089	1.10456	1.09793	1.0919	1.12488	1.11583	1.1114	1.10154	1.15861	1.08502	1.10328	1.09515	1.09599	1.07187	1.0957	1.06868	1.07613	1.07093	1.10625	1.06926
585	1.09985	1.0836	1.11379	1.10787	1.101	1.09813	1.12759	1.11435	1.11378	1.10198	1.15955	1.08653	1.10317	1.10129	1.09566	1.07171	1.09667	1.07095	1.07841	1.07229	1.10603	1.07074
590	1.10183	1.08588	1.11721	1.11142	1.10471	1.10125	1.12952	1.11971	1.12048	1.10887	1.15914	1.08867	1.10884	1.10166	1.10068	1.07713	1.09869	1.07484	1.08451	1.0767	1.11147	1.07565
595	1.08942	1.07219	1.09968	1.09902	1.09006	1.0821	1.11379	1.1049	1.10319	1.09119	1.14529	1.07362	1.09443	1.08808	1.08851	1.06203	1.08905	1.05898	1.06679	1.06524	1.09675	1.05834
600	1.09297	1.07787	1.10702	1.10408	1.09628	1.08856	1.12083	1.11078	1.10747	1.09696	1.15771	1.08147	1.09973	1.09572	1.09517	1.06939	1.09191	1.06683	1.07626	1.0685	1.10358	1.06553
605	1.09305	1.07685	1.10261	1.1055	1.09339	1.08712	1.11847	1.10783	1.112	1.09696	1.15422	1.07844	1.09976	1.09757	1.09396	1.0708	1.09312	1.0656	1.08095	1.07293	1.10368	1.06313
610	1.09343	1.07364	1.1015	1.09985	1.0899	1.08255	1.11474	1.10632	1.10671	1.0939	1.15057	1.07727	1.0953	1.08933	1.08931	1.06625	1.08838	1.06071	1.06823	1.06391	1.09911	1.06056
615	1.09255	1.07334	1.10559	1.10292	1.09386	1.09048	1.11822	1.10793	1.10892	1.09612	1.15343	1.0757	1.09997	1.09608	1.0926	1.06819	1.09409	1.06334	1.072	1.06838	1.10204	1.06467
620	1.10027	1.08254	1.11509	1.11332	1.10103	1.09684	1.12946	1.11444	1.11516	1.10336	1.15891	1.08916	1.1071	1.10025	1.09766	1.07621	1.10263	1.07118	1.08472	1.07648	1.11056	1.07096
625	1.09576	1.0806	1.1095	1.10977	1.09914	1.09437	1.11973	1.11737	1.11276	1.1037	1.15689	1.0864	1.1025	1.10037	1.09864	1.07752	1.10151	1.07197	1.08388	1.07748	1.10925	1.07051
630	1.09466	1.07553	1.10616	1.10323	1.09273	1.09024	1.11699	1.11102	1.11022	1.09454	1.1563	1.07822	1.099	1.09498	1.09486	1.07047	1.09617	1.06598	1.07696	1.07094	1.10407	1.06531
635	1.09014	1.07509	1.10323	1.1022	1.09235	1.08649	1.11902	1.10611	1.10585	1.09469	1.15401	1.07707	1.09546	1.09256	1.09022	1.06575	1.09235	1.06296	1.07179	1.06884	1.10107	1.06284
640	1.10023	1.07747	1.10975	1.10806	1.09847	1.0908	1.12338	1.11684	1.11447	1.10009	1.15958	1.08392	1.10171	1.09703	1.09634	1.07204	1.10119	1.07085	1.07882	1.0742	1.10846	1.07107
645	1.08929	1.07052	1.10084	1.09846	1.08947	1.08599	1.11501	1.10391	1.10392	1.09117	1.15319	1.07491	1.09375	1.08901	1.08861	1.06462	1.09038	1.06324	1.07087	1.06565	1.10078	1.06104
650	1.09534	1.07533	1.10572	1.10185	1.09512	1.09114	1.11738	1.11001	1.11286	1.0985	1.15702	1.08326	1.10109	1.09971	1.09658	1.07516	1.1	1.06787	1.07846	1.074	1.10575	1.07029
655	1.08434	1.06465	1.09372	1.0935	1.08336	1.08072	1.10973	1.09793	1.09906	1.08671	1.14342	1.06803	1.0885	1.08555	1.08358	1.05941	1.0814	1.05604	1.06568	1.06164	1.09147	1.05537
660	1.0888	1.07239	1.09969	1.09725	1.08688	1.08187	1.11406	1.10328	1.10021	1.09184	1.15021	1.0769	1.09376	1.08805	1.08637	1.0646	1.0874	1.05818	1.07015	1.06484	1.09723	1.0615
665	1.09971	1.08051	1.10875	1.1079	1.09964	1.09164	1.12404	1.11361	1.11289	1.10248	1.1611	1.08555	1.1053	1.10093	1.09815	1.07434	1.10056	1.073	1.08248	1.07605	1.10885	1.07335
670	1.08698	1.06779	1.09438	1.09536	1.08609	1.08082	1.10936	1.09779	1.09792	1.08767	1.14659	1.07191	1.08932	1.08253	1.08337	1.06234	1.08327	1.05478	1.06348	1.05966	1.09378	1.05841
675	1.09293	1.07283	1.10526	1.10261	1.09431	1.08908	1.11946	1.10558	1.11102	1.09758	1.154	1.07925	1.09734	1.09414	1.08928	1.06741	1.09482	1.06293	1.07215	1.07242	1.10204	1.06408
680	1.09054	1.07067	1.10156	1.09811	1.09222	1.08906	1.11811	1.10352	1.10624	1.09474	1.1526	1.07729	1.09495	1.09183	1.08746	1.06652	1.08767	1.06319	1.07271	1.06864	1.10023	1.06591
685	1.09627	1.07322	1.10401	1.10547	1.09303	1.08939	1.11906	1.10994	1.10942	1.09673	1.15391	1.08205	1.09934	1.09335	1.09378	1.07341	1.09332	1.06594	1.07676	1.07249	1.10297	1.06779
690	1.0897	1.07156	1.10099	1.09967	1.09127	1.08459	1.1141	1.10582	1.10487	1.09475	1.14958	1.07607	1.09229	1.09027	1.09109	1.06701	1.09062	1.06161	1.06939	1.06551	1.10004	1.06354
695	1.09371	1.07375	1.10076	1.1002	1.09375	1.08469	1.11904	1.10841	1.10592	1.09815	1.15224	1.07619	1.09662	1.09107	1.09359	1.06875	1.09203	1.06456	1.07807	1.06811	1.10135	1.06993
700	1.09921	1.08125	1.10845	1.10543	1.09987	1.09785	1.12538	1.11511	1.11482	1.10496	1.15675	1.08667	1.10359	1.10184	1.10325	1.07664	1.10449	1.07087	1.07961	1.08054	1.11026	1.07491
705	1.09684	1.07594	1.10578	1.10443	1.09509	1.0871	1.11885	1.10826	1.10803	1.09749	1.15315	1.08022	1.09814	1.09693	1.0932	1.07099	1.09653	1.06363	1.07523	1.07221	1.10257	1.06708
710	1.09003	1.07651	1.09877	1.10256	1.09584	1.08793	1.11695	1.11069	1.10196	1.10185	1.15591	1.07585	1.10003	1.10117	1.10284	1.07666	1.10765	1.067	1.07447	1.07641	1.11563	1.07738
715	1.08729	1.07459	1.09797	1.09869	1.08772	1.0871	1.1137	1.10323	1.1043	1.09301	1.14825	1.07563	1.09392	1.09262	1.09004	1.065	1.08784	1.06025	1.06876	1.0686	1.09763	1.06276
720	1.08906	1.0718	1.09788	1.09705	1.08698	1.08508	1.10878	1.09984	1.09942	1.09108	1.14758	1.07247	1.09114	1.08902	1.09081	1.06466	1.08966	1.05974	1.06951	1.06791	1.09762	1.0622
725	1.09057	1.07747	1.10358	1.09999	1.08929	1.08483	1.11735	1.10631	1.10302	1.09457	1.1533	1.07459	1.09224	1.09141	1.09228	1.06779	1.09054	1.05939	1.07158	1.06806	1.09993	1.06377
730	1.08714	1.07136	1.09376	1.09643	1.08486	1.08153	1.10775	1.10135	1.10272	1.08963	1.1451	1.07219	1.08919	1.08614	1.08684	1.0642	1.08793	1.05798	1.06819	1.06188	1.09588	1.06192
735	1.08388	1.06994	1.09839	1.09608	1.08624	1.08362	1.11007	1.09982	1.09946	1.08877	1.14272	1.06934	1.08715	1.08747	1.08508	1.06107	1.08554	1.05638	1.06658	1.06086	1.0944	1.05908
740	1.08794	1.07344	1.09898	1.10049	1.09098	1.08596	1.11592	1.10616	1.10512	1.09692	1.15237	1.078	1.09193	1.0905	1.09299	1.06884	1.09154	1.06337	1.07135	1.06939	1.10073	1.06855
745	1.07667	1.06235	1.09175	1.09118	1.0818	1.07596	1.10561	1.09781	1.09749	1.08803	1.1439	1.06814	1.08348	1.08066	1.08181	1.05577	1.08197	1.05186	1.05799	1.0608	1.09022	1.05904
[truncated: 751 more rows]

## Sheet: Fig. 7
Panel B
	SST-induced islet Ca2+ oscillations
Islet Prep	20G+1mM Tolb+200nM SST	20G+1mM Tolb+200nM SST+100nM Dasa
1	1	0.258
[truncated: 50 more rows]

[truncated: 2 more sheets: Fig. S2, Fig. S3]
